# Supplementary material for: Comparative in depth RNA sequencing of P. tricornutum’s morphotypes reveals specific features of the oval morphotype
Source: Sci Rep. 2018 Sep 25;8:14340. doi: 10.1038/s41598-018-32519-7 (PMC6156597; doi:10.1038/s41598-018-32519-7)
Supplement: Supplementary file 2 — Supplementary Dataset 1 [file 41598_2018_32519_MOESM2_ESM.xlsx]

## Sheet: Sheet1
		T/F		O/F		O/T
		RNA-seq	qRT-PCR	RNA-seq	qRT-PCR	RNA-seq	qRT-PCR
		log2 fold change	log2 ratio	log2 fold change	log2 ratio	log2 fold change	log2 ratio
	Phatr3_J38708	-2.82419	-0.37909	5.03813	5.90125	7.86232	6.28034
	Phatr3_J47653	0.383089	1.75578	-5.53819	-4.96495	-5.92128	-6.72073
	Phatr3_EG00182	0.374886	-0.391624	-6.43079	-6.65826	-6.80567	-6.26663
	Phatr3_J54574	-1.76857	-1.26599	5.33471	6.07423	7.10328	7.34022
	Phatr3_J12405	-3.12886	-0.791861	0.476748	2.37514	3.60561	3.167
	Phatr3_J44251	-2.31232	-1.59743	0.808193	3.80813	3.12051	5.40557
	Phatr3_EG02507	-1.31785	-0.811249	5.49366	7.30823	6.81151	8.11948
	Phatr3_EG01990	-1.84736	-1.60607	0.808226	2.12232	2.65559	3.72839
	Phatr3_Jdraft1583	1.04133	0.527787	5.2854	4.33832	4.24407	3.81053
	Phatr3_J48834	-2.09605	-2.87495	5.61099	7.16392	7.70704	10.0389
	Phatr3_J49336	-2.68389	-3.37731	0.590381	1.06868	3.27427	4.44599
	Phatr3_J35771	0.329511	1.0006	6.43857	7.50249	6.10906	6.50189
	Phatr3_J33783	-1.31447	1.58947	6.08325	8.29937	7.39772	6.7099
	Phatr3_J48356	1.17508	0.703061	8.62709	4.959	7.45201	4.25594
	Phatr3_J45621	-3.10773	-2.83071	-0.53944	-0.97101	2.56829	1.8597
	Phatr3_EG00085	-3.01707	0.987287	3.26694	4.23257	6.28401	3.24528
	Phatr3_J41599	-0.978231	-1.28018	6.28646	8.33824	7.26469	9.61841
	Phatr3_J32459	-3.20158	-4.53845	0.767821	-0.0250939	3.9694	4.51335
	Phatr3_J33840	-2.48309	-0.829839	5.12204	6.18259	7.60513	7.01243
	Phatr3_J39760	-3.44785	-2.32052	1.21257	1.78519	4.66042	4.1057
	Phatr3_EG02393	-0.498616	1.9193	-0.165661	8.67654	0.332954	6.75724
	Phatr3_J50304	2.32279	3.91946	-0.550397	0.149828	-2.87319	-3.76963
