# Supplementary material for: Comparative in depth RNA sequencing of P. tricornutum’s morphotypes reveals specific features of the oval morphotype
Source: Sci Rep. 2018 Sep 25;8:14340. doi: 10.1038/s41598-018-32519-7 (PMC6156597; doi:10.1038/s41598-018-32519-7)
Supplement: Supplementary file 3 — Supplementary Dataset 2 [file 41598_2018_32519_MOESM3_ESM.xlsx]

## Sheet: TF
Gene ID (EnsemblProtists)	Description	EC Number	#GOs	GOs	Log2FoldChange TF	pvalue TF	Adjusted pvalue TF
Phatr3_EG01568	---NA---		0	-	-3.5603	9.7004e-06	0.0015941
Phatr3_J39760||B7G9J4	protein		1	F:protein binding	-3.44785	4.34504e-08	2.36025e-05
Phatr3_J40280||B7GAZ9	protein	-	1	P:cell adhesion	-3.4162	1.42945e-08	1.12755e-05
Phatr3_J49701||B7GBI1	protein		0	-	-3.33202	3.41032e-05	0.00423073
Phatr3_J13617||B7G285	camk protein variant 2	EC:2.7.10; EC:2.7.11	4	F:protein serine/threonine kinase activity; F:protein tyrosine kinase activity; F:ATP binding; P:peptidyl-tyrosine phosphorylation	-3.28696	1.2646e-22	1.49628e-18
Phatr3_EG01790	gag-pol polyprotein	-	2	F:nucleic acid binding; P:DNA integration	-3.22941	7.48409e-07	0.000233031
Phatr3_J32459||B7FR83	protein	EC:2.7.11	7	F:protein serine/threonine kinase activity; F:ATP binding; F:phosphorus-oxygen lyase activity; P:protein phosphorylation; P:cyclic nucleotide biosynthetic process; P:intracellular signal transduction; P:regulation of meiosis	-3.20158	3.10734e-05	0.00395334
Phatr3_EG00831	pol protein	-	2	F:nucleic acid binding; P:DNA integration	-3.17292	1.52524e-06	0.000347051
Phatr3_EG00124	pol protein	-	2	F:nucleic acid binding; P:DNA integration	-3.16867	8.19374e-10	1.0772e-06
Phatr3_J12405||B7FZC9	carnitine acylcarnitine translocase	EC:3.4.24	8	C:nucleus; C:integral component of membrane; F:nucleic acid binding; F:sequence-specific DNA binding transcription factor activity; F:metalloendopeptidase activity; P:regulation of transcription, DNA-templated; P:proteolysis; P:transmembrane transport	-3.12886	1.27101e-13	7.5193e-10
Phatr3_EG01391	pol protein	-	2	F:nucleic acid binding; P:DNA integration	-3.11957	2.427e-11	5.48439e-08
Phatr3_EG01259	pol protein		1	F:nucleic acid binding	-3.09344	2.01956e-05	0.00291407
Phatr3_EG01266	pol protein	-	2	F:nucleic acid binding; P:DNA integration	-3.02577	2.1572e-09	2.32036e-06
Phatr3_J39796||B7G9M7	protein		0	-	-3.01971	8.26536e-06	0.00139708
Phatr3_EG00085||B1PJ25	pol protein	-	2	F:nucleic acid binding; P:DNA integration	-3.01707	3.46381e-12	1.16147e-08
Phatr3_J44196||B5Y5N3	protein	-	6	F:nucleic acid binding; F:signal transducer activity; F:alternative oxidase activity; P:signal transduction; P:DNA integration; P:oxidation-reduction process	-2.99925	4.92585e-08	2.53403e-05
Phatr3_J39221||B7G7E5	protein	-	6	F:nucleic acid binding; F:signal transducer activity; F:alternative oxidase activity; P:signal transduction; P:DNA integration; P:oxidation-reduction process	-2.95199	2.73366e-07	0.000102195
Phatr3_J32513||B7FRV9	protein		0	-	-2.94863	3.51608e-06	0.000742898
Phatr3_J32455||B1PJ20-B7FR78	protein	-	6	F:nucleic acid binding; F:signal transducer activity; F:alternative oxidase activity; P:signal transduction; P:DNA integration; P:oxidation-reduction process	-2.83553	4.23181e-06	0.000807594
Phatr3_J38708||B7G6M1	predicted protein		0	-	-2.82419	1.03296e-06	0.000298098
Phatr3_J36647||B7G1Y1	predicted protein		0	-	-2.80314	1.92343e-08	1.33871e-05
Phatr3_J49612||B7GB78	predicted protein		0	-	-2.79992	9.107e-07	0.000276292
Phatr3_EG02141	vacuolar protein sorting-associated protein 35	-	3	C:retromer complex; P:protein transport; P:retrograde transport, endosome to Golgi	-2.7353	3.27679e-07	0.000110774
Phatr3_J45011||B7FVA1	toxicos en levadura	-	3	F:zinc ion binding; P:response to chitin; F:protein binding	-2.72783	8.99831e-05	0.00917827
Phatr3_J40645||B7GC11	protein		0	-	-2.72518	3.72089e-06	0.000772378
Phatr3_J12902||B7G0L4	nitrite reductase	EC:1.7.7.1	12	C:mitochondrion; C:chloroplast stroma; C:membrane; C:apoplast; F:electron carrier activity; F:heme binding; F:metal ion binding; F:ferredoxin-nitrite reductase activity; F:2 iron, 2 sulfur cluster binding; F:4 iron, 4 sulfur cluster binding; P:response to nitrate; P:oxidation-reduction process	-2.71865	2.64867e-05	0.00352124
Phatr3_Jdraft1488	protein	-	4	F:nucleic acid binding; F:signal transducer activity; P:signal transduction; P:DNA integration	-2.69141	1.36644e-08	1.12755e-05
Phatr3_EG00847	pol protein	-	2	F:nucleic acid binding; P:DNA integration	-2.68207	2.60695e-06	0.000560826
Phatr3_J36276||B7G0W2	predicted protein		0	-	-2.67901	1.66177e-08	1.22888e-05
Phatr3_J39601||B7G942	protein		1	F:protein binding	-2.65654	5.13722e-06	0.000935132
Phatr3_J42537||B7FRM7	protein	-	6	F:nucleic acid binding; F:signal transducer activity; F:alternative oxidase activity; P:signal transduction; P:DNA integration; P:oxidation-reduction process	-2.64433	1.20257e-06	0.00030618
Phatr3_EG01345	pol protein	-	2	F:nucleic acid binding; P:DNA integration	-2.62504	1.31787e-09	1.55931e-06
Phatr3_Jdraft1777||B7S4J7	chitin synthase	EC:2.4.1.16	3	C:integral component of membrane; F:chitin synthase activity; P:chitin biosynthetic process	-2.60759	4.17127e-08	2.36025e-05
Phatr3_EG02049	protein	-	4	F:nucleic acid binding; F:alternative oxidase activity; P:DNA integration; P:oxidation-reduction process	-2.57766	4.54702e-05	0.0052957
Phatr3_J42644||B7FP15	predicted protein		0	-	-2.56679	6.24629e-10	9.23826e-07
Phatr3_J28056||B7G1X4	5-methyltetrahydropteroyltriglutamate-homocysteine s-methyltransferase	EC:2.1.1.14	4	F:5-methyltetrahydropteroyltriglutamate-homocysteine S-methyltransferase activity; F:zinc ion binding; P:methionine biosynthetic process; P:methylation	-2.55638	1.05612e-07	4.62817e-05
Phatr3_J33459||B1PJ17	protein	-	4	F:nucleic acid binding; F:signal transducer activity; P:signal transduction; P:DNA integration	-2.52773	1.40531e-05	0.00210476
Phatr3_J39556||B7G8Z7	protein		0	-	-2.52475	1.29468e-06	0.000312626
Phatr3_EG00965	pol protein	-	2	F:nucleic acid binding; P:DNA integration	-2.51938	3.77722e-07	0.000124145
Phatr3_J50462	predicted protein		0	-	-2.51875	9.18634e-05	0.00921125
Phatr3_EG01626	pol protein	-	2	F:nucleic acid binding; P:DNA integration	-2.51651	8.66746e-08	3.94436e-05
Phatr3_EG00132	pol protein	-	2	F:nucleic acid binding; P:DNA integration	-2.51493	2.80915e-07	0.000102195
Phatr3_J47958||B7G5I1	protein	-	7	C:chloroplast thylakoid membrane; C:NAD(P)H dehydrogenase complex (plastoquinone); F:electron carrier activity; F:metal ion binding; F:iron-sulfur cluster binding; P:photosynthetic electron transport in photosystem I; F:protein binding	-2.49521	2.09188e-06	0.000458355
Phatr3_EG00788	pol protein	-	2	F:nucleic acid binding; P:DNA integration	-2.49148	2.9079e-07	0.000102195
Phatr3_J33840||B7FU07	protein		0	-	-2.48309	1.27713e-05	0.0020161
Phatr3_J12452||B7FZC8	p-type h+-atpase	EC:3.6.3.6	7	C:integral component of membrane; F:ATP binding; F:hydrogen-exporting ATPase activity, phosphorylative mechanism; F:metal ion binding; P:ATP catabolic process; P:ATP biosynthetic process; P:hydrogen ion transmembrane transport	-2.46709	4.05452e-08	2.36025e-05
Phatr3_EG01966	protein	-	4	F:nucleic acid binding; F:signal transducer activity; P:signal transduction; P:DNA integration	-2.43616	1.32688e-05	0.00203892
Phatr3_J43150||B7FQT1	protein	-	3	C:intracellular; F:zinc ion binding; F:protein binding	-2.40439	3.43264e-05	0.00423073
Phatr3_J49122||B7G9K1	protein		0	-	-2.38586	1.85082e-07	7.29963e-05
Phatr3_J49150||B7G9N4	protein	-	2	F:transferase activity; P:metabolic process	-2.34585	1.27795e-05	0.0020161
Phatr3_J37957||B7G4I8	hemin receptor	-	4	F:iron ion binding; F:oxygen binding; F:heme binding; P:oxygen transport	-2.34169	1.68103e-06	0.000375281
Phatr3_EG00826	pol protein	-	2	F:nucleic acid binding; P:DNA integration	-2.32843	2.4556e-05	0.00336712
Phatr3_J44251||B7FTG9-B7G6M4	protein	EC:2.7.11	9	C:cytosol; C:plasma membrane; C:plasmodesma; F:protein serine/threonine kinase activity; F:calcium ion binding; F:ATP binding; F:protein phosphatase binding; P:protein phosphorylation; P:response to salicylic acid	-2.31232	3.92654e-12	1.16147e-08
Phatr3_Jdraft1483	protein	-	4	F:nucleic acid binding; F:signal transducer activity; P:signal transduction; P:DNA integration	-2.30601	1.21623e-06	0.00030618
Phatr3_J41562||B7GEJ5	protein	EC:2.7.11	4	C:extrachromosomal circular DNA; F:protein serine/threonine kinase activity; F:ATP binding; P:protein phosphorylation	-2.27373	1.06392e-05	0.00172443
Phatr3_Jdraft1762||B7S4G4	protein	-	6	F:nucleic acid binding; F:signal transducer activity; F:alternative oxidase activity; P:signal transduction; P:DNA integration; P:oxidation-reduction process	-2.27296	4.38856e-08	2.36025e-05
Phatr3_J45006||B7FV92	protein		0	-	-2.26867	3.93113e-05	0.00469829
Phatr3_J38048||B7G4T1	protein		0	-	-2.26678	1.52226e-06	0.000347051
Phatr3_J38903||B7G759	protein	-	6	F:nucleic acid binding; F:signal transducer activity; F:alternative oxidase activity; P:signal transduction; P:DNA integration; P:oxidation-reduction process	-2.24611	2.84532e-08	1.87033e-05
Phatr3_J45386||B7FXH9	protein		0	-	-2.20707	1.211e-06	0.00030618
Phatr3_EG00493	pol protein	-	2	F:nucleic acid binding; P:DNA integration	-2.20595	2.37362e-05	0.00330408
Phatr3_J49830	protein	-	6	F:nucleic acid binding; F:signal transducer activity; F:alternative oxidase activity; P:signal transduction; P:DNA integration; P:oxidation-reduction process	-2.18239	1.12925e-06	0.000303667
Phatr3_Jdraft1212||B7S3S1	protein		0	-	-2.17542	4.25157e-05	0.00503046
Phatr3_EG02067	dihydroxy-acid dehydratase	EC:4.2.1.9	2	F:dihydroxy-acid dehydratase activity; P:metabolic process	-2.15297	3.83893e-06	0.000783142
Phatr3_J43618||B7FSW1	predicted protein	-	2	F:signal transducer activity; P:signal transduction	-2.15206	2.68295e-05	0.00352719
Phatr3_J43925||B5Y4S7	predicted protein		0	-	-2.1511	1.72255e-05	0.00254765
Phatr3_J48834||B7G8J4	protein		0	-	-2.09605	3.6593e-05	0.00442261
Phatr3_J46013||B7FZI2	protein	-	7	C:integral component of membrane; F:ion channel activity; F:zinc ion binding; F:oxidoreductase activity; P:ion transmembrane transport; P:oxidation-reduction process; F:protein binding	-2.08048	4.59406e-06	0.000862807
Phatr3_EG00679	d-amino acid dehydrogenase small subunit	EC:1.4.99.1	3	F:D-amino-acid dehydrogenase activity; P:oxidation-reduction process; P:D-alanine catabolic process	-2.05863	5.83495e-06	0.00103043
Phatr3_EG01994	frustulin-like protein	-	1	F:carbohydrate binding	-2.05534	2.01154e-05	0.00291407
Phatr3_EG01203	pol protein	-	2	F:nucleic acid binding; P:DNA integration	-2.03739	6.62822e-05	0.00732945
Phatr3_J47352||B7G323	protein	-	4	F:transferase activity, transferring acyl groups; F:hydrolase activity; P:metabolic process; C:integral component of membrane	-2.01349	7.75597e-05	0.00819362
Phatr3_J36611||B7G1U7	protein	EC:2.4.1.69	4	C:membrane; F:galactoside 2-alpha-L-fucosyltransferase activity; P:fucosylation; P:cell wall biogenesis	-2.01333	7.51397e-06	0.00128848
Phatr3_J46239||B7G0J6	protein		0	-	-2.00323	1.1033e-06	0.000303667
Phatr3_J44759	chitin synthase	EC:2.4.1.16	3	C:integral component of membrane; F:chitin synthase activity; P:chitin biosynthetic process	-1.97686	6.11167e-09	5.56256e-06
Phatr3_EG01993	multispanning membrane protein	-	3	C:integral component of membrane; F:tocopherol cyclase activity; P:metabolic process	-1.94749	2.60133e-05	0.0034976
Phatr3_J40023	protein	EC:2.4.1.122	3	C:membrane; F:glycoprotein-N-acetylgalactosamine 3-beta-galactosyltransferase activity; P:metabolic process	-1.89682	1.27379e-06	0.000312626
Phatr3_J39107||B7G7U8	predicted protein		0	-	-1.89305	5.73688e-05	0.00646464
Phatr3_J35419||B7FYG5	protein	-	5	C:nucleus; F:sequence-specific DNA binding transcription factor activity; F:sequence-specific DNA binding; P:regulation of transcription, DNA-templated; P:response to stress	-1.86598	3.66308e-05	0.00442261
Phatr3_J35507||B7FZL7	protein containing duf1791		0	-	-1.86559	4.12873e-06	0.000805377
Phatr3_J48886||B7G8Q6	salt overly sensitive 1	-	6	C:integral component of membrane; F:catalytic activity; F:lithium:proton antiporter activity; P:metabolic process; P:lithium ion export; P:hydrogen ion transmembrane transport	-1.86236	4.15213e-06	0.000805377
Phatr3_EG01990	transmembrane 9 superfamily member 4-like	-	11	C:nucleus; C:endosome; C:vacuolar membrane; C:trans-Golgi network; C:plant-type cell wall; C:integral component of membrane; C:cytoplasmic membrane-bounded vesicle; F:tocopherol cyclase activity; P:cellular copper ion homeostasis; P:cellular zinc ion homeostasis; P:metabolic process	-1.84736	2.78113e-11	5.48439e-08
Phatr3_J43325||B7FRW0	protein		0	-	-1.80783	2.29938e-05	0.00323884
Phatr3_J43279||B7FRQ7	predicted protein		0	-	-1.7909	1.20054e-07	4.91889e-05
Phatr3_EG02625||B7GEP7	multi-sensor signal transduction multi-kinase	EC:2.7.11; EC:2.7.3	8	C:membrane; F:phosphorelay sensor kinase activity; F:phosphorelay response regulator activity; F:protein serine/threonine kinase activity; F:ATP binding; P:phosphorelay signal transduction system; P:protein phosphorylation; P:signal transduction by phosphorylation	-1.78806	1.36272e-05	0.00206715
Phatr3_J54574||B7G147	predicted protein		1	F:protein binding	-1.76857	5.58124e-05	0.00641138
Phatr3_J47789	predicted protein		0	-	-1.7039	7.13274e-05	0.00781431
Phatr3_J35237||B7GBW7-B1PJ22	protein	-	2	F:nucleic acid binding; P:DNA integration	-1.59879	9.13669e-05	0.00921125
Phatr3_EG02560||B7GAJ7	protein		0	-	-1.56634	1.31968e-05	0.00203892
Phatr3_J41478||B7GEB8	protein	EC:2.4.1.69	3	C:membrane; F:galactoside 2-alpha-L-fucosyltransferase activity; P:fucosylation	-1.51941	5.10624e-06	0.000935132
Phatr3_J47888||B7G595	protein	EC:3.4.21	3	F:serine-type endopeptidase activity; P:proteolysis; F:protein binding	-1.51015	4.56526e-05	0.0052957
Phatr3_J43442||B7FS91	protein fam151b isoform x2		0	-	-1.44027	6.01738e-05	0.00671676
Phatr3_EG00208	cre-rib-1 protein	EC:2.4.1.17; EC:2.4.1	8	C:integral component of membrane; C:intrinsic component of endoplasmic reticulum membrane; F:acetylglucosaminyltransferase activity; F:glucuronosyltransferase activity; F:enzyme binding; P:signal transduction; P:heparan sulfate proteoglycan biosynthetic process; P:pharynx development	-1.43775	3.90936e-07	0.000125015
Phatr3_J48727||B7G861	predicted protein		0	-	-1.40973	3.92955e-06	0.000788042
Phatr3_J40831	trab domain-containing		0	-	-1.3979	6.51631e-06	0.00113384
Phatr3_J47664||B7G4G8	protein	-	1	F:calcium ion binding	-1.38675	1.03211e-06	0.000298098
Phatr3_J42685	protein	-	2	F:hydrolase activity, acting on glycosyl bonds; P:metabolic process	-1.35739	7.74641e-05	0.00819362
Phatr3_J47923||B7G5D2	probable beta- -xylosyltransferase irx10l	-	3	C:cytoplasmic membrane-bounded vesicle; F:transferase activity; P:metabolic process	-1.32673	3.17656e-05	0.00399842
Phatr3_J36641||B7G1X6	dehydroascorbate reductase	EC:1.8.5.1; EC:6.1.1.9	19	C:vacuole; C:peroxisome; C:plasma membrane; C:chloroplast stroma; C:chloroplast envelope; C:apoplast; F:valine-tRNA ligase activity; F:copper ion binding; F:transferase activity; F:glutathione binding; F:glutathione dehydrogenase (ascorbate) activity; P:response to symbiotic fungus; P:response to jasmonic acid; P:response to zinc ion; P:response to ozone; P:protein glutathionylation; P:regulation…	-1.23039	5.72079e-05	0.00646464
Phatr3_J52444||B7G800	probable calcium-binding protein cml20	-	4	C:cytoplasm; C:plasma membrane; F:calcium ion binding; P:DNA repair	-1.19598	5.55599e-06	0.000996037
Phatr3_EG02533||B7G1F6	protein		0	-	0.936847	9.99636e-05	0.00985641
Phatr3_J45208||B7FWU5	protein		0	-	1.27232	2.47583e-05	0.00336712
Phatr3_J54611||B7G1V8	protein		2	F:sulfotransferase activity; C:integral component of membrane	1.29929	1.20561e-07	4.91889e-05
Phatr3_J45341||B7FXC6	predicted protein		0	-	1.38669	8.44457e-05	0.00884213
Phatr3_EG02158	protein	-	4	F:nucleic acid binding; F:helicase activity; F:ATP binding; P:metabolic process	1.47212	1.10556e-06	0.000303667
Phatr3_EG02162	protein	-	4	F:nucleic acid binding; F:helicase activity; F:ATP binding; P:metabolic process	1.57737	2.93664e-07	0.000102195
Phatr3_J43941||B5Y4U6	protein		0	-	1.5879	3.02312e-05	0.003888
Phatr3_EG02159||B5Y5M8	protein		0	-	1.70969	5.26387e-08	2.59509e-05
Phatr3_J34586||B7FV93	protein		0	-	1.87686	8.83119e-06	0.0014717
Phatr3_EG02526||B7G259	glycoside hydrolase family 16		2	F:hydrolase activity, hydrolyzing O-glycosyl compounds; P:carbohydrate metabolic process	1.93345	9.98234e-05	0.00985641
Phatr3_J13418||B5Y3C5	protein	-	3	C:integral component of membrane; F:ammonium transmembrane transporter activity; P:ammonium transmembrane transport	1.97473	2.08142e-05	0.00296715
Phatr3_J36547||B7G1N3	predicted protein		0	-	1.97611	1.50281e-06	0.000347051
Phatr3_Jdraft1737||B7S4C7	predicted protein		0	-	2.07457	8.69764e-11	1.47015e-07
Phatr3_J37743||B7G3M4	protein		1	F:protein binding	2.07903	7.60138e-05	0.00819362
Phatr3_J51516||B7FSF9	ammonium transporter rh type a		3	C:membrane; P:ammonium transport; F:ammonium transmembrane transporter activity	2.22223	8.60444e-05	0.00885284
Phatr3_J48626||B7G7X6	predicted protein		0	-	2.32244	7.65899e-05	0.00819362
Phatr3_EG00772	potassium channel akt1		5	F:voltage-gated potassium channel activity; C:membrane; P:potassium ion transport; F:protein binding; P:transmembrane transport	2.33145	8.54037e-05	0.00885284
Phatr3_J50610||B7GEP0	protein		0	-	2.40348	6.75839e-08	3.19861e-05
Phatr3_EG00745	---NA--- Gène fwd chevauchant avec gene reverse gag pol				3.39943	2.45038e-09	2.41607e-06
Phatr3_J37404||B1PJ1-B7G3Q1	protein		2	F:nucleic acid binding; P:DNA integration	4.30026	2.76986e-05	0.00360143
up-regulated in Triradiate	down-regulated in Triradiate

## Sheet: OF
Gene ID (EnsemblProtists)	Description (Blast2GO v3.3.5)	EC Number	#GOs	GOs	Log2FoldChange OF	pvalue OF	Adjusted pvalue OF
Phatr3_J48495||B7G7C7	protein	EC:3.4.21	2	F:serine-type endopeptidase activity; P:proteolysis	-8.0173	2.28808022002325e-27	6.26766559782465e-25
Phatr3_EG00182	protein	-	2	F:hydrolase activity; P:metabolic process	-6.43079	3.10355494030717e-45	4.97943221922712e-42
Phatr3_J55029||B7GA80	carbonate dehydratase		4	F:metal ion binding; F:zinc ion binding; P:one-carbon metabolic process; F:carbonate dehydratase activity	-5.9722	3.01403655418548e-30	1.09195627548571e-27
Phatr3_J50128|Phatr3_J50128.t1||B7GD21	predicted protein		0	-	-5.74972	4.93293593145195e-13	2.58886931991294e-11
Phatr3_J44526||B7FUE7	carbonic anhydrase		11	C:nuclear pore; F:structural constituent of nuclear pore; F:metal ion binding; F:zinc ion binding; P:one-carbon metabolic process; F:carbonate dehydratase activity; C:cytoplasm; F:lyase activity; P:bicarbonate transport; P:small molecule metabolic process; C:cytosol	-5.54319	1.3144049979245e-61	7.38104126584501e-58
Phatr3_J47653||B7G4F2	creatine transporter	-	4	C:integral component of membrane; F:neurotransmitter:sodium symporter activity; P:neurotransmitter transport; P:transmembrane transport	-5.53819	1.34597835633268e-09	4.03111544532595e-08
Phatr3_J47140|Phatr3_J47140.t1||B7G2M2	protein		3	F:hydrogen ion transmembrane transporter activity; P:ATP synthesis coupled proton transport; C:mitochondrial proton-transporting ATP synthase complex, coupling factor F(o)	-5.40655	3.25810180932692e-26	8.13149809345571e-24
Phatr3_J54658||B5Y3Z1	protein		0	-	-5.18803	2.50284760629011e-33	1.22215136809757e-30
Phatr3_J48315||B7G6Q2	choline transporter	-	3	C:membrane; F:transporter activity; P:transport	-5.06015	1.11608485865428e-14	7.37338179267423e-13
Phatr3_EG02162	protein		5	F:helicase activity; F:nucleic acid binding; F:ATP binding; F:hydrolase activity; P:metabolic process	-5.03731	1.91282811631343e-42	2.14829725743162e-39
Phatr3_EG00326	---NA---		0	-	-5.01485	5.59211137757463e-42	5.70954571650369e-39
Phatr3_J51797||B7FWP1	frustulin 5		2	F:calcium ion binding; F:carbohydrate binding	-4.93446	6.15707584583773e-11	2.39631220881876e-09
Phatr3_J47667||B7G4H1	protein	-	3	C:membrane; F:sodium-dependent phosphate transmembrane transporter activity; P:sodium-dependent phosphate transport	-4.74547	2.27656527985309e-22	3.93355456277385e-20
Phatr3_J48898|Phatr3_J48898.t1||B7G8S4	protein		0	-	-4.73922	8.89863665216102e-12	3.93466882836301e-10
Phatr3_J47160|Phatr3_J47160.t1||B7G2P7	pyruvyl transferase		2	F:transferase activity; P:metabolic process	-4.59596	1.2944109946468e-29	4.1535799659652e-27
Phatr3_J47656	f-box lrr-repeat protein 14	-	4	C:integral component of membrane; F:neurotransmitter:sodium symporter activity; P:neurotransmitter transport; P:transmembrane transport	-4.48106	3.45802445713903e-10	1.13558692041311e-08
Phatr3_J47573||B7G451	protein		0	-	-4.43886	2.2365090609134e-13	1.20760736841915e-11
Phatr3_J48379||B7G6X7	conserved repeat domain protein	-	1	C:extrachromosomal circular DNA	-4.43649	2.10671265192265e-17	1.93938440932322e-15
Phatr3_EG00672|Phatr3_EG00672.t1	protein	-	4	C:nucleus; F:sequence-specific DNA binding transcription factor activity; F:sequence-specific DNA binding; P:regulation of transcription, DNA-templated	-4.4335	1.05329181904077e-11	4.58508543397165e-10
Phatr3_J49082|Phatr3_J49082.t1||B7G9F3	protein		3	F:methyltransferase activity; P:metabolic process; P:methylation	-4.37864	7.31525016089426e-21	1.06698148775329e-18
Phatr3_EG02655||B7FXJ4	beta-ig-h3 fasciclin		0	-	-4.35681	5.4604049943193e-16	4.20039784186302e-14
Phatr3_J48753	protein		3	P:metabolic process; F:hydrolase activity, acting on glycosyl bonds; C:integral component of membrane	-4.29056	1.44818020942848e-16	1.16175085229224e-14
Phatr3_EG00559	serine protease		4	F:hydrolase activity, hydrolyzing O-glycosyl compounds; P:proteolysis; P:carbohydrate metabolic process; F:peptidase activity	-4.28564	1.88453613212969e-29	5.72033116214826e-27
Phatr3_J47727||B7G4P3	protein		0	-	-4.28242	8.96185646399693e-21	1.27167395788303e-18
Phatr3_EG01301	---NA---		0	-	-4.24469	1.50130628108426e-17	1.42891278329299e-15
Phatr3_J43823|Phatr3_J43823.t1||B5Y4F8	protein		0	-	-4.2438	4.50128943879873e-13	2.38462177769569e-11
Phatr3_J50390	probable cell surface glycoprotein		0	-	-4.23175	1.08754088505405e-10	4.01781963159278e-09
Phatr3_J47569||B7G447	protein		0	-	-4.22389	4.4275502614267e-11	1.76045669713184e-09
Phatr3_EG01401	protein		0	-	-4.20373	1.29751283843898e-22	2.27693229507941e-20
Phatr3_EG00615	peptidase s8 and s53 subtilisin kexin sedolisin	-	1	F:hydrolase activity	-4.16406	2.97809656912612e-19	3.52073711240584e-17
Phatr3_J50610|Phatr3_J50610.t1||B7GEP0	protein		0	-	-4.15186	3.36883955250077e-11	1.35126560764772e-09
Phatr3_J46302||B7G0S1	two-pore potassium channel 1-like		7	F:calcium ion binding; P:potassium ion transmembrane transport; C:integral component of membrane; C:membrane; F:potassium channel activity; P:ion transport; P:transport	-4.14797	5.3265768702363e-14	3.14856762261178e-12
Phatr3_J50494|Phatr3_J50494.t1||B7GE98	predicted protein		0	-	-4.14397	1.17312332133177e-14	7.66008605923091e-13
Phatr3_J43824|Phatr3_J43824.t1||B5Y4F9	protein		0	-	-4.0181	5.19755040703506e-15	3.51648726635005e-13
Phatr3_J49202||B7G9T6	protein		0	-	-3.96051	7.15882421877787e-09	1.85683036492135e-07
Phatr3_EG01285	pt repeat fibro-slime domain-containing protein		4	P:cell adhesion; P:proteolysis; F:serine-type endopeptidase activity; F:catalytic activity	-3.95951	1.64513781497956e-15	1.20761717647291e-13
Phatr3_J42459|Phatr3_J42459.t1||B7FRD7					-3.91285	2.68767565730286e-08	6.08217867507149e-07
Phatr3_J47571||B7G449	protein		0	-	-3.90991	6.54531092817127e-12	2.96412850944724e-10
Phatr3_J36648|Phatr3_J36648.t1||B5Y3A2	protein	-	9	F:nucleic acid binding; F:protein kinase activity; F:signal transducer activity; F:ATP binding; F:alternative oxidase activity; P:protein phosphorylation; P:signal transduction; P:DNA integration; P:oxidation-reduction process	-3.82994	2.03724459548707e-06	2.57951454925765e-05
Phatr3_J41316||B7GDW7	extracellular serine-threonine rich protein	-	1	P:metabolic process	-3.77174	1.90122428162743e-10	6.65020345275365e-09
Phatr3_EG01325	protein		0	-	-3.76428	1.1284065704604e-05	0.000113660396348348
Phatr3_EG01200	protein		0	-	-3.73978	3.8682141702997e-15	2.71524458416474e-13
Phatr3_J54319||B7FW25	serine protease	EC:3.4.21	2	F:serine-type endopeptidase activity; P:proteolysis	-3.73798	6.14334183810462e-14	3.55648825689448e-12
Phatr3_EG01991	frustulin-like protein		1	F:carbohydrate binding	-3.73061	2.53830330420584e-16	2.00758340912224e-14
Phatr3_J43879|Phatr3_J43879.t1||B5Y4M5	predicted protein		0	-	-3.72909	7.96629583908647e-13	4.04839224293123e-11
Phatr3_Jdraft1737||B7S4C7	predicted protein		0	-	-3.71845	6.16892933212777e-24	1.17429229371402e-21
Phatr3_J49501|Phatr3_J49501.t1||B7GAT9	protein		3	F:hydrogen ion transmembrane transporter activity; P:ATP synthesis coupled proton transport; C:mitochondrial proton-transporting ATP synthase complex, coupling factor F(o)	-3.71445	3.93526769757841e-17	3.52026305411893e-15
Phatr3_EG02315||B7FYI4	protein	-	3	F:nucleic acid binding; F:methyltransferase activity; P:methylation	-3.70519	6.8847341017038e-18	6.78267093826626e-16
Phatr3_J44488||B7FUA4	predicted protein		0	-	-3.68524	8.21616295534893e-14	4.73208852059096e-12
Phatr3_J47572||B7G450	protein		0	-	-3.67929	1.23308861515934e-08	3.03702154316985e-07
Phatr3_EG02158	protein		5	F:helicase activity; F:nucleic acid binding; F:ATP binding; F:hydrolase activity; P:metabolic process	-3.67727	2.87526525756765e-24	5.76644716209684e-22
Phatr3_J48492||B7G7C4	protein	EC:3.4.21	2	F:serine-type endopeptidase activity; P:proteolysis	-3.63569	3.35051346914991e-09	9.31426157723332e-08
Phatr3_J23399	methionine synthase	EC:2.1.1.13	8	C:intracellular; F:zinc ion binding; F:methionine synthase activity; F:S-adenosylmethionine-homocysteine S-methyltransferase activity; F:cobalamin binding; P:methionine biosynthetic process; P:methylation; P:pteridine-containing compound metabolic process	-3.63051	1.40371472493094e-08	3.39765518872833e-07
Phatr3_J48720||B7G852	predicted protein		0	-	-3.6044	1.62577006991052e-09	4.83042953840345e-08
Phatr3_EG00650|Phatr3_EG00650.t1	---NA---		0	-	-3.60033	1.72200261047967e-07	3.09932873690659e-06
Phatr3_EG00646|Phatr3_EG00646.t1	---NA---		0	-	-3.59966	6.61324183184657e-05	0.000495849429949439
Phatr3_J47781|Phatr3_J47781.t1||B7G4W2	protein	-	1	C:integral component of membrane	-3.56291	4.06175703818846e-10	1.31085038206594e-08
Phatr3_EG02061	high mobility group protein		5	C:nucleus; F:DNA binding; P:intracellular signal transduction; P:cyclic nucleotide biosynthetic process; F:phosphorus-oxygen lyase activity	-3.53914	9.80098893671227e-11	3.66916355827385e-09
Phatr3_J50592||B7GEL9	predicted protein		0	-	-3.53901	6.65974047964932e-23	1.18723087820542e-20
Phatr3_J46458||B7G1A6	protein		3	P:cellular metabolic process; F:catalytic activity; F:coenzyme binding	-3.53338	5.83406252885645e-21	8.73631416821157e-19
Phatr3_J49670||B7GBE3	protein		9	F:ATP binding; F:protein kinase activity; P:peptidyl-tyrosine phosphorylation; P:protein phosphorylation; F:protein tyrosine kinase activity; F:transferase activity, transferring phosphorus-containing groups; C:integral component of membrane; C:membrane; F:calcium ion binding	-3.53239	4.43601856725411e-11	1.76045669713184e-09
Phatr3_J49162||B7G9P6	innexin unc-9	-	3	F:catalytic activity; F:pyridoxal phosphate binding; P:metabolic process	-3.49263	1.19076632452903e-13	6.68674829539278e-12
Phatr3_J7755||B7FV82	hypothetical protein THAOC_09648	-	4	F:iron ion binding; F:FMN binding; F:oxidoreductase activity; P:oxidation-reduction process	-3.45091	1.46854713556798e-11	6.22386901115621e-10
Phatr3_J44196|Phatr3_J44196.t1||B5Y5N3	protein	-	6	F:nucleic acid binding; F:signal transducer activity; F:alternative oxidase activity; P:signal transduction; P:DNA integration; P:oxidation-reduction process	-3.43831	2.60018489847743e-07	4.4112804523867e-06
Phatr3_J40517||B7GBR5	proton-coupled amino acid transporter 3-like	-	1	C:integral component of membrane	-3.43345	5.81522717829636e-17	5.04058295616296e-15
Phatr3_J50027||B7GCN9	predicted protein		0	-	-3.42092	1.05663139907728e-10	3.91651064126633e-09
Phatr3_EG00841	protein		3	F:transferase activity; P:metabolic process; F:transferase activity, transferring glycosyl groups	-3.4022	1.01550287013409e-16	8.44823165516739e-15
Phatr3_EG02062	protein		0	-	-3.36417	1.24160980861603e-12	6.17014148697638e-11
Phatr3_J50371|Phatr3_J50371.t1||B7GDX0	predicted protein		0	-	-3.35889	7.74852735639957e-11	2.97009251671412e-09
Phatr3_J40416||B7GBD3	sulfatase domain-containing protein	-	2	F:sulfuric ester hydrolase activity; P:metabolic process	-3.35465	7.83166278273802e-12	3.47657726138066e-10
Phatr3_J44695||B7FUY8	protein	-	2	F:metallopeptidase activity; P:proteolysis	-3.34435	4.25514459531434e-21	6.45804445269937e-19
Phatr3_EG01853|Phatr3_EG01853.t1	protein		2	F:hydrolase activity; P:metabolic process	-3.34038	6.54911178272244e-05	0.000492535811604021
Phatr3_J49194|Phatr3_J49194.t1	nadh dehydrogenase		10	P:protein glycosylation; F:transferase activity; C:integral component of membrane; C:membrane; F:galactosyltransferase activity; C:Golgi apparatus; F:transferase activity, transferring glycosyl groups; P:nucleobase-containing compound metabolic process; F:ATP binding; F:phosphotransferase activity, alcohol group as acceptor	-3.33453	8.62668820696944e-11	3.25121930377429e-09
Phatr3_J49680||B7GBF5	protein		0	-	-3.32814	7.53214494153368e-13	3.86271780083857e-11
Phatr3_J43361	protein		0	-	-3.31828	1.38242189601171e-08	3.35334348036881e-07
Phatr3_J49461||B7GAN6	protein		0	-	-3.29175	2.37710166861315e-14	1.46688070550518e-12
Phatr3_J13439|Phatr3_J13439.t1||B5Y3A4	s-antigen partial		0	-	-3.28525	0.000257750924843857	0.00155801971847221
Phatr3_J37774||B7G405	predicted protein		0	-	-3.27842	1.15399839796522e-09	3.46538930683086e-08
Phatr3_J50594||B7GEM1	predicted protein		0	-	-3.263	9.76049309726043e-09	2.4360021772296e-07
Phatr3_J49097||B7G9H3	bestrophin		0	-	-3.2429	1.02100142637939e-18	1.12420264898696e-16
Phatr3_J18665||B5Y594	serine hydroxymethyltransferase	EC:2.1.2.1	7	F:glycine hydroxymethyltransferase activity; F:methyltransferase activity; F:pyridoxal phosphate binding; P:glycine metabolic process; P:L-serine metabolic process; P:methylation; P:tetrahydrofolate interconversion	-3.20598	2.53529614982583e-09	7.24526998948954e-08
Phatr3_EG01972||B7G534	communication mutant protein		0	-	-3.20458	6.18523545744613e-09	1.62684729326879e-07
Phatr3_J42574||B7FNT2	carbonic anhydrase		5	F:zinc ion binding; P:one-carbon metabolic process; F:lyase activity; F:carbonate dehydratase activity; F:metal ion binding	-3.19652	5.74819453278631e-10	1.79327702215898e-08
Phatr3_J45877|Phatr3_J45877.t1||B7FZ05	predicted protein		0	-	-3.1905	2.06496124746315e-09	6.03317065115177e-08
Phatr3_J20755||B7G0Y5	glycerol uptake facilitator	-	3	C:integral component of membrane; F:transporter activity; P:transport	-3.18991	2.0526967624135e-19	2.561537482074e-17
Phatr3_J27877||B7G0Y4	protein	-	3	C:integral component of membrane; F:ammonium transmembrane transporter activity; P:ammonium transmembrane transport	-3.1774	3.58626168809833e-05	0.000301026195956893
Phatr3_J47150|Phatr3_J47150.t1||B7G2N4	predicted protein		0	-	-3.17356	1.16312547000695e-11	5.02425467448002e-10
Phatr3_J49948|Phatr3_J49948.t1||B7GCE6	protein		5	P:metabolic process; C:membrane; F:transferase activity, transferring glycosyl groups; F:glycoprotein-N-acetylgalactosamine 3-beta-galactosyltransferase activity; F:transferase activity	-3.17228	4.31880623487549e-10	1.38584322353962e-08
Phatr3_J37270|Phatr3_J37270.t1||B7G2L7	protein		3	F:hydrogen ion transmembrane transporter activity; P:ATP synthesis coupled proton transport; C:mitochondrial proton-transporting ATP synthase complex, coupling factor F(o)	-3.1622	1.39544795142602e-10	5.01643922605779e-09
Phatr3_J45341||B7FXC6	predicted protein		0	-	-3.15906	1.11751347593899e-18	1.2185236745894e-16
Phatr3_J43941||B5Y4U6	protein		0	-	-3.15842	1.95197192232968e-15	1.42354523764186e-13
Phatr3_EG02099|Phatr3_EG02099.t1	protein	EC:3.1.1.3	3	F:nucleic acid binding; F:triglyceride lipase activity; P:lipid metabolic process	-3.11887	0.000223928913865646	0.00139100975200502
Phatr3_J44347||B7FTS9	5-methyltetrahydrofolate--homocysteine methyltransferase		3	F:methyltransferase activity; F:transferase activity; P:methylation	-3.10812	4.02983610321502e-05	0.000330841295871402
Phatr3_J51516||B7FSF9	ammonium transporter rh type a	-	3	C:integral component of membrane; F:ammonium transmembrane transporter activity; P:ammonium transmembrane transport	-3.10617	1.34951340613947e-07	2.51349669392245e-06
Phatr3_J37466|Phatr3_J37466.t1||B7G3W3	nad -binding protein		3	P:cellular metabolic process; F:catalytic activity; F:coenzyme binding	-3.10467	1.70545932259346e-05	0.000161773763953101
Phatr3_J11198||B7FV80	kinesin-like protein kif2c isoform x4	-	21	C:kinetochore; C:cytosol; C:kinesin complex; C:membrane; C:microtubule plus-end; F:microtubule motor activity; F:ATP binding; F:centromeric DNA binding; F:microtubule plus-end binding; P:mitotic M phase; P:mitotic anaphase; P:mitotic prometaphase; P:microtubule-based movement; P:microtubule depolymerization; P:mitotic nuclear division; P:blood coagulation; P:metabolic process; P:cell proliferatio…	-3.10399	3.74182689586167e-12	1.74375343848226e-10
Phatr3_J49145||B7G9M9	protein		0	-	-3.1005	1.21197256191986e-11	5.21519687468275e-10
Phatr3_J45260||B7FX17	amino acid transporter	-	1	C:integral component of membrane	-3.09868	1.19537978244278e-08	2.95061765639887e-07
Phatr3_EG02127||B7FTH1	predicted protein		0	-	-3.08955	7.25081961605035e-07	1.04940663798791e-05
Phatr3_J20779|Phatr3_J20779.t1||B7G137	fructose-6-phosphate aldolase	-	2	F:catalytic activity; P:carbohydrate metabolic process	-3.08849	0.000359934539381669	0.00205199229025153
Phatr3_EG01568|Phatr3_EG01568.t1	---NA---		0	-	-3.08705	0.000370654021816378	0.0021024319793029
Phatr3_EG01988|Phatr3_EG01988.t1||B7G453	predicted protein		0	-	-3.0777	2.22325669666701e-08	5.19114261128217e-07
Phatr3_EG02272||B7G432	predicted protein		0	-	-3.0539	2.66895612609069e-08	6.05556489941911e-07
Phatr3_J45039||B7FW94	mannosyltransferase		3	F:transferase activity; P:metabolic process; F:transferase activity, transferring glycosyl groups	-3.03681	7.95515957954636e-09	2.03982642095628e-07
Phatr3_J46530||B7G1J2	protein		0	-	-3.00483	3.81646893760231e-13	2.03141055157401e-11
Phatr3_EG01364	protein	-	3	C:integral component of membrane; F:sulfotransferase activity; P:metabolic process	-2.997	6.79669375896021e-10	2.1028558569389e-08
Phatr3_J49269||B7GA20	predicted protein		0	-	-2.99569	3.5324564320564e-12	1.6599589200178e-10
Phatr3_J14646||B7G5P5	fasciclin		0	-	-2.99139	2.93475183130854e-18	3.0238713593969e-16
Phatr3_J47517|Phatr3_J47517.t1	protein		6	F:sodium:dicarboxylate symporter activity; C:membrane; P:dicarboxylic acid transport; F:transferase activity; P:metabolic process; F:transferase activity, transferring glycosyl groups	-2.99079	0.000538403705298194	0.00287259478109454
Phatr3_J43948|Phatr3_J43948.t1||B5Y4V5	protein		0	-	-2.97857	9.62744389879392e-12	4.22366493856853e-10
Phatr3_J33901|Phatr3_J33901.t1||B7FU66	probable lrr receptor-like serine threonine-protein kinase at4g26540	-	11	C:cytoplasm; C:membrane; F:protein binding; F:transferase activity, transferring phosphorus-containing groups; P:cellular metabolic process; P:primary metabolic process; P:floral organ development; P:cellular developmental process; P:regulation of biological process; P:organic substance metabolic process; P:cellular component organization or biogenesis	-2.97834	0.000342409784958653	0.00196706102039419
Phatr3_J44100|Phatr3_J44100.t1||B5Y5C5	protein	-	3	F:hydrolase activity; P:nitrogen compound metabolic process; P:signal transduction	-2.97365	5.86472212566591e-08	1.19323721364771e-06
Phatr3_J50370|Phatr3_J50370.t1||B7GDW8	protein		0	-	-2.96661	8.52032081430183e-08	1.67293222142349e-06
Phatr3_J46342|Phatr3_J46342.t1||B7G0W4	predicted protein		0	-	-2.95403	0.000569350070232685	0.00299923575927922
Phatr3_J47701	protein		0	-	-2.95207	4.5821428164978e-15	3.15718073448385e-13
Phatr3_J50497|Phatr3_J50497.t1||B7GEA3	protein	EC:3.1.4.17	4	F:3',5'-cyclic-nucleotide phosphodiesterase activity; F:phosphorus-oxygen lyase activity; P:cyclic nucleotide biosynthetic process; P:intracellular signal transduction	-2.95189	4.37733603643792e-09	1.17331410561418e-07
Phatr3_EG00624	probable cell surface glycoprotein		0	-	-2.93117	4.10646770632776e-08	8.71709776360053e-07
Phatr3_J50607||B7GEN7	protein		3	F:methyltransferase activity; F:transferase activity; P:methylation	-2.93008	6.24708905569073e-09	1.63927703702015e-07
Phatr3_J38343|Phatr3_J38343.t1||B7G5M0	predicted protein		0	-	-2.91967	0.00084655806298057	0.00418425614566895
Phatr3_J49574||B7GB31	predicted protein		0	-	-2.91304	1.43293274697215e-18	1.53269216011849e-16
Phatr3_EG00637|Phatr3_EG00637.t1	---NA---		0	-	-2.88068	6.2723099368696e-05	0.000474372477447694
Phatr3_J33896||B7FU63	protein	-	1	F:zinc ion binding	-2.8758	3.79033902160976e-09	1.03574933215813e-07
Phatr3_J34902|Phatr3_J34902.t1||B7FX09	methyltransferase domain protein		3	F:methyltransferase activity; F:transferase activity; P:methylation	-2.86446	1.00139856537374e-07	1.93908746339871e-06
Phatr3_J40462||B7GBH8	protein	EC:3.4.21	2	F:serine-type endopeptidase activity; P:proteolysis	-2.86179	2.05266741261682e-08	4.83302048450723e-07
Phatr3_EG00294|Phatr3_EG00294.t1	predicted protein		2	C:integral component of membrane; C:membrane	-2.85034	3.77278802157537e-08	8.08629432639561e-07
Phatr3_J49843|Phatr3_J49843.t1||B7GC16	mop family transporter		13	P:drug transmembrane transport; C:membrane; F:drug transmembrane transporter activity; P:transmembrane transport; F:antiporter activity; C:integral component of membrane; P:salicylic acid biosynthetic process; C:mitochondrion; P:response to nematode; P:defense response to bacterium; C:chloroplast envelope; P:negative regulation of defense response; C:plastid	-2.84656	5.20517073433707e-05	0.000408520422902443
Phatr3_J49883|Phatr3_J49883.t1||B7GC69	protein	-	2	F:catalytic activity; P:metabolic process	-2.84546	3.8777223074131e-10	1.26233910824802e-08
Phatr3_J48162|Phatr3_J48162.t1||B7G673	predicted protein		0	-	-2.83865	2.36425267162202e-06	2.91470052195246e-05
Phatr3_J38445||B7G5W7	zinc transporter	-	4	C:integral component of membrane; F:metal ion transmembrane transporter activity; P:metal ion transport; P:transmembrane transport	-2.83688	4.74645628786401e-06	5.28843755644848e-05
Phatr3_J22921||B7G966	cmp-sialic acid transporter	-	8	C:Golgi membrane; C:integral component of membrane; F:nucleotide-sugar transmembrane transporter activity; F:sugar:proton symporter activity; P:carbohydrate transport; P:nucleotide-sugar transport; P:proton transport; P:nucleotide transmembrane transport	-2.83052	1.65786189102431e-10	5.87364255460381e-09
Phatr3_J41628|Phatr3_J41628.t1||B7GEQ8	protein	EC:3.1.1.3	3	F:nucleic acid binding; F:triglyceride lipase activity; P:lipid metabolic process	-2.82034	0.00121402369429534	0.00565051807319973
Phatr3_J45073||B7FWD5	beta-n-acetylhexosaminidase	EC:3.2.1.52	2	F:beta-N-acetylhexosaminidase activity; P:carbohydrate metabolic process	-2.8173	5.30969382701637e-07	8.15775258156236e-06
Phatr3_J43504||B7FSG1	testis-expressed sequence 10 protein homolog		0	-	-2.81116	2.7145179949857e-09	7.70561897393376e-08
Phatr3_J42439||B7FRA5	protein	EC:3.4.21	3	C:integral component of membrane; F:serine-type endopeptidase activity; P:proteolysis	-2.81057	5.37786254589525e-13	2.80924531409068e-11
Phatr3_J42458|Phatr3_J42458.t1||B7FRD6	phosphoserine aminotransferase	EC:2.6.1.52; EC:1.1.1.95	7	F:phosphoglycerate dehydrogenase activity; F:O-phospho-L-serine:2-oxoglutarate aminotransferase activity; F:amino acid binding; F:pyridoxal phosphate binding; F:NAD binding; P:L-serine biosynthetic process; P:oxidation-reduction process	-2.8043	2.56522709831923e-06	3.12475634404744e-05
Phatr3_J46457||B7G1A5	protein		3	P:cellular metabolic process; F:catalytic activity; F:coenzyme binding	-2.79404	9.97347785349341e-08	1.9345790979721e-06
Phatr3_J44793||B7FVN7	protein partial		3	F:methyltransferase activity; F:transferase activity; P:methylation	-2.79343	5.53410324068686e-14	3.23716216125803e-12
Phatr3_J46647|Phatr3_J46647.t1||B5Y3B6	protein	-	3	F:sequence-specific DNA binding transcription factor activity; F:sequence-specific DNA binding; P:regulation of transcription, DNA-templated	-2.79295	0.00225705185192987	0.00942340124499046
Phatr3_J46436	predicted protein		0	-	-2.79283	2.6823163890424e-10	9.04657518478535e-09
Phatr3_J10893||B7FUX3	camk camk1 protein kinase	EC:2.7.11	3	F:protein serine/threonine kinase activity; F:ATP binding; P:protein phosphorylation	-2.78777	8.22054132425589e-08	1.61689841703534e-06
Phatr3_J16073|Phatr3_J16073.t1||B7GBF9	protein	-	4	F:nucleic acid binding; F:helicase activity; F:ATP binding; P:metabolic process	-2.78735	1.93682746409377e-07	3.40948420834438e-06
Phatr3_J49759||B7GBT3	predicted protein		0	-	-2.77439	4.05243395967882e-10	1.31085038206594e-08
Phatr3_J29606||B7G7B0	mitochondrial nuclease	-	5	F:nucleic acid binding; F:hydrolase activity; F:metal ion binding; P:cellular macromolecule metabolic process; P:nucleic acid metabolic process	-2.76743	9.13908011306003e-20	1.16637509942929e-17
Phatr3_J50129||B7GD22	predicted protein		0	-	-2.76639	2.1210889584961e-08	4.98367156754596e-07
Phatr3_J48422|Phatr3_J48422.t1||B7G729	protein		6	F:metal ion binding; F:zinc ion binding; P:protein ubiquitination; F:ubiquitin-protein transferase activity; F:NAD+ ADP-ribosyltransferase activity; P:metabolic process	-2.75844	1.7007009649172e-08	4.06395160361385e-07
Phatr3_EG00999	protein		0	-	-2.74365	1.03309090474789e-05	0.000105287150192591
Phatr3_J47734|Phatr3_J47734.t1||B7G4Q3	predicted protein		0	-	-2.74032	8.68949147784648e-07	1.23066429744885e-05
Phatr3_J8596|Phatr3_J8596.t1||B7GED5	protein		2	P:oxidation-reduction process; F:alternative oxidase activity	-2.73951	5.40735291332727e-06	5.94226815749302e-05
Phatr3_J44658||B7FUU3	predicted protein		0	-	-2.73887	6.33606410255256e-17	5.43208671265403e-15
Phatr3_J48862|Phatr3_J48862.t1||B7G8M7	#NAME?	-	2	F:oxidoreductase activity; P:oxidation-reduction process	-2.73255	2.04041975220843e-05	0.000187069014180024
Phatr3_J43513|Phatr3_J43513.t1||B7FSH1	protein		2	F:carbohydrate binding; P:cell adhesion	-2.71673	3.08782363475615e-05	0.000266559164042631
Phatr3_EG00836|Phatr3_EG00836.t1	---NA---		0	-	-2.70904	0.000435131174738075	0.00240027417656352
Phatr3_J49066||B7G9D6	protein	-	3	F:protein kinase activity; F:ATP binding; P:protein phosphorylation	-2.70701	3.75827003383473e-06	4.34250316358003e-05
Phatr3_J49467||B7GAP5	protein		0	-	-2.70133	3.13654180244004e-07	5.19564911256698e-06
Phatr3_J36649||B5Y3A3	protein		2	P:oxidation-reduction process; F:alternative oxidase activity	-2.69443	9.16492404017727e-05	0.000651051624890771
Phatr3_EG01958	protein		4	F:N-acylphosphatidylethanolamine-specific phospholipase D activity; F:hydrolase activity; P:metabolic process; F:zinc ion binding	-2.6884	5.46829809786279e-06	5.99750546260713e-05
Phatr3_EG02526||B7G259	endo-beta- -glucanase	-	2	F:hydrolase activity, hydrolyzing O-glycosyl compounds; P:carbohydrate metabolic process	-2.68168	2.60919561523979e-07	4.4159211989743e-06
Phatr3_J10852||B7FUY9	methylsterol monooxygenase 2-2-like	-	4	F:iron ion binding; F:oxidoreductase activity; P:fatty acid biosynthetic process; P:oxidation-reduction process	-2.67815	1.95322213872061e-08	4.62798266666058e-07
Phatr3_EG02067	dihydroxy-acid dehydratase		4	P:metabolic process; F:catalytic activity; F:lyase activity; F:dihydroxy-acid dehydratase activity	-2.67403	1.64956670944107e-08	3.95016710314128e-07
Phatr3_J45782||B7FYN0	solute carrier family 44 protein member 2	-	1	C:integral component of membrane	-2.66173	2.76442590487402e-19	3.33841584275701e-17
Phatr3_J42755||B7FPF0	zip family transporter: zinc ion	-	4	C:membrane; F:metal ion transmembrane transporter activity; P:metal ion transport; P:transmembrane transport	-2.6568	2.046243244407e-05	0.000187449901125082
Phatr3_J2607	seven transmembrane domain-containing tyrosine-protein kinase 1-like isoform x1	EC:2.7.11	3	F:protein serine/threonine kinase activity; F:ATP binding; P:protein phosphorylation	-2.63981	2.04717095126595e-06	2.58625162583441e-05
Phatr3_J50387|Phatr3_J50387.t1||B7GDY6	golgi reassembly-stacking protein 2		0	-	-2.63724	0.000165431169637433	0.00107086885659828
Phatr3_J49657||B7GBC8	fusaric acid resistance-like protein		0	-	-2.63096	1.10995641893431e-05	0.000112103601987871
Phatr3_EG00747||B7G197	sugar-phosphate:phosphate dmt family	-	1	C:integral component of membrane	-2.62435	1.20357838481344e-13	6.72506907454715e-12
Phatr3_J46021||B7FZS8	protein		0	-	-2.62433	6.1662739591187e-11	2.39631220881876e-09
Phatr3_J44670|Phatr3_J44670.t1||B7FUV8	#NAME?	EC:2.5.1	3	C:integral component of membrane; F:prenyltransferase activity; P:menaquinone biosynthetic process	-2.62293	0.000307042331493336	0.00179416879552636
Phatr3_J36284|Phatr3_J36284.t1||B7G0X0	condensin complex subunit 2	-	2	C:condensin complex; P:mitotic chromosome condensation	-2.62059	4.80775146500012e-05	0.00038376586143153
Phatr3_J38903|Phatr3_J38903.t1||B7G759	protein	-	6	F:nucleic acid binding; F:signal transducer activity; F:alternative oxidase activity; P:signal transduction; P:DNA integration; P:oxidation-reduction process	-2.61921	2.97201415769948e-08	6.60964178319264e-07
Phatr3_J49989||B7GCJ3	probable leucine-rich repeat receptor-like protein kinase at1g35710	-	2	F:transferase activity, transferring phosphorus-containing groups; F:metal ion binding	-2.6019	4.02539043701414e-09	1.090061478105e-07
Phatr3_J47574|Phatr3_J47574.t1	protein		0	-	-2.60002	2.30516677849295e-05	0.000207280449073294
Phatr3_Jdraft1870||B7S4K0	frustulin-like protein	-	3	C:integral component of membrane; F:substrate-specific transmembrane transporter activity; P:transmembrane transport	-2.59609	3.62381654237094e-05	0.000303498013328621
Phatr3_EG00197|Phatr3_EG00197.t1	---NA---		0	-	-2.59398	0.000175115110487189	0.00112319691940698
Phatr3_EG00689|Phatr3_EG00689.t1	---NA---		0	-	-2.58632	0.00214370610690148	0.00905111401752274
Phatr3_J44694||B7FUY6	protein	-	2	F:metallopeptidase activity; P:proteolysis	-2.58563	1.59161716204731e-05	0.000152002145807426
Phatr3_J41359||B7GE08	protein		3	P:proteolysis; F:serine-type endopeptidase activity; F:catalytic activity	-2.57965	3.56881006609359e-14	2.14338533969503e-12
Phatr3_J36394|Phatr3_J36394.t1||B7G182	predicted protein		0	-	-2.578	0.000276129281591114	0.00165045660540171
Phatr3_J43970|Phatr3_J43970.t1||B5Y4X8	predicted protein		0	-	-2.55777	3.06833866847102e-06	3.63124463494183e-05
Phatr3_J20773||B7G130	trna pseudouridine synthase	EC:5.4.99.12	8	C:cytosol; C:plasmodesma; C:viral nucleocapsid; C:ribonucleoprotein complex; F:RNA binding; F:pseudouridine synthase activity; P:pseudouridine synthesis; P:RNA processing	-2.55082	4.05327881670773e-07	6.42971389695545e-06
Phatr3_Jdraft1315||B7S412	segregation protein b	-	2	F:oxidoreductase activity; P:oxidation-reduction process	-2.54989	1.23002126369747e-05	0.000122685335813377
Phatr3_J34905|Phatr3_J34905.t1||B7FX12	protein		0	-	-2.5437	0.00106409155505092	0.0050660501291975
Phatr3_J45221||B7FWW3	protein	-	2	C:membrane; P:transmembrane transport	-2.52656	3.11388872677819e-08	6.84385211163324e-07
Phatr3_J18319||B7FT14	adenosylhomocysteinase	EC:3.3.1.1	27	C:vacuolar membrane; C:Golgi apparatus; C:cytosol; C:plasma membrane; C:plasmodesma; C:apoplast; F:adenosylhomocysteinase activity; F:copper ion binding; F:hydrolase activity, acting on glycosyl bonds; P:gluconeogenesis; P:glycolytic process; P:methylation-dependent chromatin silencing; P:ubiquitin-dependent protein catabolic process; P:one-carbon metabolic process; P:water transport; P:hyperosmo…	-2.52462	0.000166037911103927	0.00107417729240104
Phatr3_J48679|Phatr3_J48679.t1||B7G832	protein		0	-	-2.51698	3.57978184521711e-09	9.9025935723235e-08
Phatr3_EG00683|Phatr3_EG00683.t1	---NA---		0	-	-2.51241	0.000878461559165833	0.00431394917839592
Phatr3_J44951||B7FW80	bile acid:na+ symporter family	-	4	C:membrane; F:bile acid:sodium symporter activity; P:sodium ion transport; P:bile acid and bile salt transport	-2.51218	1.13630226276354e-10	4.14693356228256e-09
Phatr3_J47738|Phatr3_J47738.t1||B7G4Q7	predicted protein		0	-	-2.50604	5.50114372436758e-06	6.02176853492908e-05
Phatr3_J42537|Phatr3_J42537.t1||B7FRM7	protein	-	6	F:nucleic acid binding; F:signal transducer activity; F:alternative oxidase activity; P:signal transduction; P:DNA integration; P:oxidation-reduction process	-2.5054	2.49353330055746e-05	0.000222084635198738
Phatr3_J49667|Phatr3_J49667.t1	protein		3	C:integral component of membrane; P:metabolic process; F:sulfotransferase activity	-2.50138	1.0442677184377e-06	1.4497120822959e-05
Phatr3_J48735||B7G872	protein		3	P:proteolysis; F:serine-type endopeptidase activity; F:hydrolase activity	-2.5013	1.49792178532399e-05	0.000144902321886078
Phatr3_J49472|Phatr3_J49472.t1||B7GAQ0	predicted protein		0	-	-2.49378	4.52325954907634e-05	0.000365999481236862
Phatr3_J16147	cytochrome c oxidase assembly protein cox11	-	1	F:copper ion binding	-2.47604	1.04976497144234e-06	1.45374974035374e-05
Phatr3_J4127	trna-dihydrouridine synthase a	-	4	F:tRNA dihydrouridine synthase activity; F:flavin adenine dinucleotide binding; P:tRNA dihydrouridine synthesis; P:oxidation-reduction process	-2.47125	1.48538949129216e-11	6.27158247244447e-10
Phatr3_J43801	protein		0	-	-2.45907	3.92306670913326e-06	4.50510861045763e-05
Phatr3_J29793|Phatr3_J29793.t1||B7G854	methyltransferase family member partial	EC:2.1.1	3	F:nucleic acid binding; F:protein methyltransferase activity; P:protein methylation	-2.45683	0.00084901760637472	0.00419245232550246
Phatr3_J54765||B7G487	protein		5	F:transferase activity; P:metabolic process; F:nucleic acid binding; P:proteolysis; F:aspartic-type endopeptidase activity	-2.45496	7.06389347247423e-07	1.03031931934231e-05
Phatr3_J45355||B7FXE2	predicted protein		0	-	-2.4539	1.11027036869956e-10	4.08073350961385e-09
Phatr3_J54981||B7G979	protein	-	3	C:integral component of membrane; F:ammonium transmembrane transporter activity; P:ammonium transmembrane transport	-2.44931	0.000599102307690189	0.00313976575719483
Phatr3_J35002|Phatr3_J35002.t1||B7FXA5	protein-lysine methyltransferase mettl21b isoform x1		0	-	-2.44103	5.88942957565339e-07	8.94580796129839e-06
Phatr3_Jdraft1570	protein		12	F:calcium ion binding; F:kinase activity; F:ATP binding; F:protein kinase activity; P:phosphorylation; P:protein phosphorylation; F:transferase activity, transferring phosphorus-containing groups; F:protein serine/threonine kinase activity; C:nucleus; F:nucleotide binding; C:cytoplasm; C:plasma membrane	-2.42861	5.66856520987711e-06	6.18694420526043e-05
Phatr3_J48436||B7G746	cral trio domain containing protein	-	2	C:integral component of membrane; P:transport	-2.42824	6.68148283352112e-09	1.74511008612269e-07
Phatr3_EG01212|Phatr3_EG01212.t1	nad-dependent glycerol-3-phosphate dehydrogenase domain-containing protein		2	P:metabolic process; F:isomerase activity	-2.42306	1.24987462574687e-05	0.000124059155709119
Phatr3_J14322|Phatr3_J14322.t1||B7G4E1	predicted protein		0	-	-2.41706	2.62338841918097e-06	3.18521895522394e-05
Phatr3_J45080||B7FWE3	predicted protein		0	-	-2.41479	2.08912517002508e-09	6.06278159807535e-08
Phatr3_J35869|Phatr3_J35869.t1||B7FZH2	histone deacetylase 6	-	2	F:hydrolase activity; P:metabolic process	-2.41093	2.15331086538978e-06	2.68709270324362e-05
Phatr3_EG00581|Phatr3_EG00581.t1	capsular polysaccharide biosynthesis protein		3	P:metabolic process; F:transferase activity, transferring glycosyl groups; F:transferase activity	-2.41021	3.88581298148563e-06	4.47147188474028e-05
Phatr3_J44266|Phatr3_J44266.t1||B7FTI7	membrane protein		0	-	-2.40886	2.64583001636925e-05	0.000233427469865224
Phatr3_J45428||B7FXN2	pyridine nucleotide-disulfide oxidoreductase	-	4	F:oxidoreductase activity; F:flavin adenine dinucleotide binding; P:cell redox homeostasis; P:oxidation-reduction process	-2.40715	0.000543053760338206	0.00288643482364335
Phatr3_J31434||B7FRB7	predicted protein		0	-	-2.40486	7.48357812425198e-08	1.48494816101544e-06
Phatr3_J45547|Phatr3_J45547.t1||B7FY21					-2.40406	8.10744457686339e-05	0.000588588946624129
Phatr3_J49571||B7GB28	protein	-	3	F:binding; F:transferase activity, transferring phosphorus-containing groups; P:cellular process	-2.40053	0.000137766462975716	0.000915535589159924
Phatr3_J47570||B7G448	protein		0	-	-2.39504	0.000330372283791213	0.00190277493295339
Phatr3_EG00453|Phatr3_EG00453.t1	protein		0	-	-2.38817	0.00176479498243182	0.00768829032105965
Phatr3_J45390|Phatr3_J45390.t1||B7FXI5;B7G9J5					-2.38672	5.78279030335403e-07	8.8003411784511e-06
Phatr3_J46577|Phatr3_J46577.t1	protein	EC:5.4.99.12	3	F:RNA binding; F:pseudouridine synthase activity; P:pseudouridine synthesis	-2.38159	0.00126540246234754	0.00585567987417603
Phatr3_J36547|Phatr3_J36547.t1||B7G1N3	predicted protein		0	-	-2.37332	4.10819938850584e-06	4.66523633289273e-05
Phatr3_J49199||B7G9T3	protein		0	-	-2.37062	1.28529071972343e-06	1.7370758210847e-05
Phatr3_J49297||B7GA49	protein		0	-	-2.35708	8.96090507417176e-06	9.27556911410351e-05
Phatr3_EG00939	protein		3	P:nucleoside metabolic process; F:catalytic activity; F:zinc ion binding	-2.35416	2.63459785475098e-14	1.61689445391848e-12
Phatr3_J2845|Phatr3_J2845.t1||B7GE83	map kinase kinase kinase	EC:2.7.11	3	F:protein serine/threonine kinase activity; F:ATP binding; P:protein phosphorylation	-2.35344	7.2469985835263e-05	0.000534061949419841
Phatr3_J44873||B7FVY4	glycoside hydrolase	-	1	P:carbohydrate metabolic process	-2.35185	8.44383507636462e-10	2.59105769788664e-08
Phatr3_J45068||B7FWD0	protein		6	P:proteolysis; F:serine-type endopeptidase activity; F:serine-type peptidase activity; F:hydrolase activity; F:catalytic activity; F:peptidase activity	-2.34888	2.53749507051756e-07	4.319807596348e-06
Phatr3_J9143|Phatr3_J9143.t1||B7FQ99	rna-binding protein	-	1	F:RNA binding	-2.34447	5.87577575078545e-05	0.000448545303699826
Phatr3_J45002||B7FV86	predicted protein		0	-	-2.34319	1.09322590080922e-06	1.50098045134332e-05
Phatr3_EG00432|Phatr3_EG00432.t1	predicted protein		0	-	-2.34062	0.000153409358395679	0.00100521616344333
Phatr3_J48408||B7G712	carotenoid oxygenase		2	P:oxidation-reduction process; F:dioxygenase activity	-2.33242	1.45731985879239e-06	1.92554815695262e-05
Phatr3_J44271||B7FTJ2	protein		2	P:oxidation-reduction process; F:alternative oxidase activity	-2.32993	9.27419762319001e-07	1.30198141882559e-05
Phatr3_J38886|Phatr3_J38886.t1||B7G742	anaphase-promoting complex subunit 8	-	3	C:anaphase-promoting complex; P:regulation of mitotic metaphase/anaphase transition; P:single-organism process	-2.3281	0.00114450310879494	0.00537595751354075
Phatr3_EG02555|Phatr3_EG02555.t1||B7GAB8	protein	-	3	C:kinetochore; F:centromeric DNA binding; P:kinetochore assembly	-2.32587	2.35412648908672e-05	0.000210838872399784
Phatr3_J48055||B7G5U4	set domain-containing protein		0	-	-2.32573	2.07848887396351e-06	2.61992239545277e-05
Phatr3_J43847||B5Y4I7	predicted protein		0	-	-2.3197	2.44811656592137e-09	7.02557391295029e-08
Phatr3_J10257||B5Y5T2	kynurenine-oxoglutarate transaminase	-	3	F:transferase activity; F:pyridoxal phosphate binding; P:biosynthetic process	-2.30368	4.25020162807328e-06	4.80221473691056e-05
Phatr3_J44038|Phatr3_J44038.t1||B5Y556	protein	EC:3.5.4.4	3	F:RNA binding; F:adenosine deaminase activity; P:RNA processing	-2.30322	1.52717909978599e-07	2.78024050428359e-06
Phatr3_J48333|Phatr3_J48333.t1	aara_dicdi ame: full=protein aardvark ame: full=suppressor of amib protein 16		4	F:metal ion binding; F:zinc ion binding; P:protein ubiquitination; F:ubiquitin-protein transferase activity	-2.30075	2.79349728164225e-08	6.27475359402481e-07
Phatr3_J39269||B7G863	glycosyl hydrolase	-	2	F:catalytic activity; P:metabolic process	-2.29855	1.18103389530006e-12	5.92151414201562e-11
Phatr3_J46405||B7G138	protein		5	F:ATP binding; P:metabolic process; F:nucleotide binding; F:nucleoside-triphosphatase activity; C:integral component of membrane	-2.29571	1.36049795644706e-06	1.8190181605782e-05
Phatr3_J45392||B7FXI7	protein	-	4	C:nucleus; F:sequence-specific DNA binding transcription factor activity; F:sequence-specific DNA binding; P:regulation of transcription, DNA-templated	-2.29048	6.96167125410451e-13	3.60306589192847e-11
Phatr3_EG02397||B5Y5M7;B5Y5M6					-2.28759	2.26176748868549e-06	2.80684095750571e-05
Phatr3_EG01496	chlorophyll synthesis pathway protein		3	P:oxidation-reduction process; F:oxidoreductase activity; F:zinc ion binding	-2.28552	2.83440916830656e-06	3.41558469627156e-05
Phatr3_J41476|Phatr3_J41476.t1||B7GEB6	protein	EC:2.3.1	2	F:N-acetyltransferase activity; P:metabolic process	-2.28391	0.000521126383598935	0.00279368516190914
Phatr3_EG01904||B7GCI3	predicted protein		0	-	-2.28246	3.04714340458336e-08	6.72347103671429e-07
Phatr3_J48674|Phatr3_J48674.t1||B7G827	predicted protein		0	-	-2.28027	2.67974987545006e-05	0.000235863865638324
Phatr3_J49666||B7GBD7	protein	-	2	F:transferase activity, transferring phosphorus-containing groups; P:cellular process	-2.2801	4.06110368461569e-06	4.61642261962741e-05
Phatr3_J50738|Phatr3_J50738.t1||B7FT67	triosephosphate isomerase	EC:5.3.1.1	3	F:triose-phosphate isomerase activity; P:gluconeogenesis; P:glycolytic process	-2.27972	9.11389577332258e-10	2.78905077466446e-08
Phatr3_J49881||B7GC67	protein		9	P:oxidation-reduction process; F:oxidoreductase activity; C:integral component of membrane; C:membrane; F:iron ion binding; P:fatty acid biosynthetic process; F:nucleic acid binding; P:cellular response to prostaglandin stimulus; P:cellular response to xenobiotic stimulus	-2.27689	1.87211027760734e-06	2.40332626241729e-05
Phatr3_EG00329	protein		7	P:regulation of transcription, DNA-templated; F:nucleic acid binding; F:phosphatase activity; P:dephosphorylation; F:DNA binding; F:hydrolase activity; P:metabolic process	-2.27658	2.41515475296147e-07	4.15384426194645e-06
Phatr3_EG01732|Phatr3_EG01732.t1	---NA---		0	-	-2.27626	0.000227533494414622	0.0014100855518979
Phatr3_J44464	predicted protein		0	-	-2.27003	6.9868511832738e-06	7.4590613725616e-05
Phatr3_J53929|Phatr3_J53929.t1||B7FRB3	mevalonate kinase	EC:2.7.1.36	5	C:cytoplasm; F:mevalonate kinase activity; F:ATP binding; P:isoprenoid biosynthetic process; P:phosphorylation	-2.26984	3.55376798511658e-05	0.000298969050493216
Phatr3_J37861||B7G491	armadillo betacatenin-like repeat domain containing protein		0	-	-2.26719	3.38133644219663e-06	3.94758727466844e-05
Phatr3_J10693||B7FTI5	mannose-6-phosphate isomerase	EC:5.3.1.8	4	F:mannose-6-phosphate isomerase activity; F:zinc ion binding; P:carbohydrate metabolic process; P:GDP-mannose biosynthetic process	-2.26471	5.35349366567961e-05	0.000418116045613683
Phatr3_J12252	protein	-	2	F:ATP binding; F:hydrolase activity	-2.25954	1.34663323514592e-08	3.27360126924758e-07
Phatr3_J35055|Phatr3_J35055.t1||B7FXF8	protein		5	P:metabolic process; C:membrane; F:transferase activity, transferring glycosyl groups; F:glycoprotein-N-acetylgalactosamine 3-beta-galactosyltransferase activity; F:transferase activity	-2.25792	0.000879533118266958	0.00431732362380079
Phatr3_J1764|Phatr3_J1764.t1	sodium hydrogen exchanger 3	-	5	C:integral component of membrane; F:sodium:proton antiporter activity; P:regulation of pH; P:sodium ion transmembrane transport; P:hydrogen ion transmembrane transport	-2.2512	8.24731997005703e-06	8.62436225174213e-05
Phatr3_EG00376|Phatr3_EG00376.t1	---NA---		0	-	-2.25086	0.00180810047518681	0.00783440448951506
Phatr3_J36426||B7G1B5	elongator complex 2		0	-	-2.2491	0.000214422089205947	0.00133924855507755
Phatr3_J49954||B7GCF4	protein		5	P:metabolic process; C:membrane; F:transferase activity, transferring glycosyl groups; F:glycoprotein-N-acetylgalactosamine 3-beta-galactosyltransferase activity; F:transferase activity	-2.2476	3.29975248101506e-10	1.08998588571412e-08
Phatr3_J49566||B7GB23	protein	-	4	C:nucleus; F:sequence-specific DNA binding transcription factor activity; F:sequence-specific DNA binding; P:regulation of transcription, DNA-templated	-2.24451	2.31556497965133e-05	0.000207882436217827
Phatr3_J44757|Phatr3_J44757.t1||B7FVI9	protein		10	P:RNA (guanine-N7)-methylation; P:tRNA modification; F:tRNA (guanine-N7-)-methyltransferase activity; F:histone-lysine N-methyltransferase activity; P:histone lysine methylation; F:methyltransferase activity; F:transferase activity; P:methylation; P:chromatin modification; C:nucleus	-2.22723	1.83993078173863e-05	0.00017234580992249
Phatr3_EG01953|Phatr3_EG01953.t1	protein		4	F:N-acylphosphatidylethanolamine-specific phospholipase D activity; F:hydrolase activity; P:metabolic process; F:zinc ion binding	-2.22656	0.000465081570411892	0.00254373403150783
Phatr3_J42721||B7FPB0	protein		5	P:mannosylation; F:transferase activity; F:glycolipid 6-alpha-mannosyltransferase activity; P:metabolic process; F:transferase activity, transferring glycosyl groups	-2.22301	8.07448463386056e-08	1.59375284574496e-06
Phatr3_J55087||B7GBH5	membrane protein containing duf1625		0	-	-2.21855	7.43587053968442e-09	1.91541885392651e-07
Phatr3_J42498||B7FRH9	predicted protein		0	-	-2.21759	0.000171725570692382	0.00110524348678862
Phatr3_EG02159||B5Y5M8	protein		0	-	-2.20936	2.42606694905601e-11	9.90805741994475e-10
Phatr3_J10768|Phatr3_J10768.t1||B7FTM7	rna-binding protein s4	EC:5.4.99.12	3	F:RNA binding; F:pseudouridine synthase activity; P:pseudouridine synthesis	-2.20901	0.00160942162271517	0.00711630482075357
Phatr3_J52316||B7G5H9	aspartate kinase	EC:2.7.2.4	4	F:aspartate kinase activity; F:amino acid binding; P:cellular amino acid biosynthetic process; P:phosphorylation	-2.20711	0.000368664350605723	0.00209537921136279
Phatr3_J39019|Phatr3_J39019.t1||B7G7L0	trna methyltransferase 10 homolog partial		0	-	-2.20623	0.00031082556154891	0.00181156299001339
Phatr3_J44688|Phatr3_J44688.t1||B7FUX9	gaf sensor signal transduction histidine kinase	-	4	F:ATP binding; F:transferase activity; P:phosphate-containing compound metabolic process; P:single-organism cellular process	-2.20619	0.00108791258547417	0.00516413619926475
Phatr3_J49568||B7GB25	vacuolar amino acid	-	1	C:integral component of membrane	-2.20109	0.00106975618487174	0.00508655025922713
Phatr3_J46048||B7FZV7	protein		4	F:helicase activity; F:nucleic acid binding; F:ATP binding; P:metabolic process	-2.19675	2.75891367152895e-05	0.000241800551878209
Phatr3_J22113	bifunctional aspartokinase	EC:1.1.1.3; EC:2.7.2.4	7	F:aspartate kinase activity; F:homoserine dehydrogenase activity; F:amino acid binding; F:NADP binding; P:aspartate family amino acid biosynthetic process; P:phosphorylation; P:oxidation-reduction process	-2.19618	1.75032271484396e-06	2.26734422265427e-05
Phatr3_J10539||B5Y5A3	agc protein kinase	EC:2.7.11	3	F:protein serine/threonine kinase activity; F:ATP binding; P:protein phosphorylation	-2.19452	6.55194107858969e-05	0.000492535811604021
Phatr3_EG01989	frustulin-like protein		1	F:copper ion binding	-2.18535	4.08921722204932e-07	6.47757385343243e-06
Phatr3_J33675|Phatr3_J33675.t1||B7FTJ5	predicted protein		0	-	-2.18456	0.00156132774519896	0.0069556643406767
Phatr3_J20905|Phatr3_J20905.t1||B7G1S2	l-asparaginase i	EC:3.5.1.1	2	F:asparaginase activity; P:cellular amino acid metabolic process	-2.1844	3.57670783063405e-05	0.000300448808121548
Phatr3_J44395||B7FTY5	rna recognition domain-containing protein	-	3	F:nucleotide binding; F:nucleic acid binding; F:zinc ion binding	-2.18285	3.03671375144081e-05	0.000263158427024936
Phatr3_EG00751|Phatr3_EG00751.t1	---NA---		0	-	-2.18043	4.15648226124167e-07	6.56560510211043e-06
Phatr3_J40381|Phatr3_J40381.t1||B7GB99	predicted protein	EC:2.4.1	4	C:membrane; F:mannosyltransferase activity; P:protein glycosylation; P:mannosylation	-2.17982	0.0020301955830747	0.00865646415850872
Phatr3_J49743|Phatr3_J49743.t1||B7GBR4	protein	-	4	C:photosystem II oxygen evolving complex; C:extrinsic component of membrane; F:calcium ion binding; P:photosynthesis	-2.17653	0.001123919280314	0.00530590056208765
Phatr3_J46659|Phatr3_J46659.t1||B5Y3D0	protein		0	-	-2.17459	0.000128752913765447	0.000864329930962188
Phatr3_J48357||B7G6V1	protein		4	F:galactoside 2-alpha-L-fucosyltransferase activity; P:cell wall biogenesis; C:membrane; P:fucosylation	-2.16583	5.09025432713091e-05	0.000400976690870203
Phatr3_J47369|Phatr3_J47369.t1||B7G345	atp-dependent dna helicase	-	6	F:nucleic acid binding; F:ATP binding; F:ATP-dependent helicase activity; F:zinc ion binding; P:ATP catabolic process; P:DNA recombination	-2.16046	5.87815014973203e-05	0.000448545303699826
Phatr3_J13034||B7G1P7	sideroflexin-5	-	6	C:mitochondrial inner membrane; F:cation transmembrane transporter activity; F:citrate transmembrane transporter activity; P:cation transport; P:citrate transport; P:transmembrane transport	-2.15774	0.00084924130001942	0.00419245232550246
Phatr3_EG01985|Phatr3_EG01985.t1	protein		0	-	-2.15671	2.95339373357641e-06	3.52118524647523e-05
Phatr3_J45656||L8B0J4;B7FYF1					-2.15263	4.62097700939568e-07	7.18811534522477e-06
Phatr3_J50440|Phatr3_J50440.t1||B7GE46	nuclease and tudor domain-containing protein	-	5	C:RISC complex; F:nucleic acid binding; F:hydrolase activity, acting on ester bonds; P:metabolic process; P:gene silencing by RNA	-2.15175	0.00225254190880198	0.00941156926255768
Phatr3_J46237||B7G0J4	hemoglobin-like flavoprotein	-	5	F:oxygen transporter activity; F:iron ion binding; F:oxygen binding; F:heme binding; P:oxygen transport	-2.151	1.32860574563928e-06	1.78915720974517e-05
Phatr3_Jdraft1618||B7S3U5	protein		3	F:methyltransferase activity; P:metabolic process; P:methylation	-2.15026	1.36246794953473e-07	2.5292359572272e-06
Phatr3_J45178|Phatr3_J45178.t1||B7FWQ8	predicted protein		0	-	-2.14876	0.000799832372244795	0.00398532270305293
Phatr3_J48976|Phatr3_J48976.t1||B7G931	protein		1	F:zinc ion binding	-2.14802	0.00124203508288342	0.00576179100200894
Phatr3_EG01987	protein	EC:3.1.1.3	3	F:nucleic acid binding; F:triglyceride lipase activity; P:lipid metabolic process	-2.13953	9.98121991954083e-07	1.3925351666629e-05
Phatr3_EG01296	---NA---		0	-	-2.13936	2.42881471004695e-08	5.56694245072191e-07
Phatr3_J36848||B5Y3U6	protein	-	1	C:integral component of membrane	-2.13563	0.000398329078696939	0.00223346674131069
Phatr3_J49212|Phatr3_J49212.t1||B7G9U8	predicted protein		0	-	-2.12952	0.00127913756132616	0.00590949977427155
Phatr3_J33498||B5Y5G3	protein		2	P:oxidation-reduction process; F:alternative oxidase activity	-2.12896	4.59407413232899e-06	5.13393498310317e-05
Phatr3_J46470||B7G1C2	protein		1	C:cytoplasm	-2.12787	0.000330761189149265	0.00190403839842922
Phatr3_J6311||B7G5F5	protein		8	F:GTP binding; P:small GTPase mediated signal transduction; C:intracellular; F:ATP binding; F:protein kinase activity; P:protein phosphorylation; F:transferase activity, transferring phosphorus-containing groups; F:protein serine/threonine kinase activity	-2.12575	0.000371843012572056	0.00210704786790957
Phatr3_J48623|Phatr3_J48623.t1	protein		0	-	-2.12072	1.33308857144065e-06	1.79304404141916e-05
Phatr3_J10988|Phatr3_J10988.t1	---NA---		0	-	-2.1133	6.61368040302965e-05	0.000495849429949439
Phatr3_EG02307||B7FZR8	protein		0	-	-2.11255	6.08505195894604e-10	1.89310854711698e-08
Phatr3_EG01304	predicted protein		0	-	-2.11182	1.16500921515708e-07	2.21017204314682e-06
Phatr3_EG00157	circadian rna-binding protein chlamy 1 subunit c1		1	F:RNA binding	-2.11156	0.000375091502592243	0.00212438359335022
Phatr3_J45034|Phatr3_J45034.t1||B7FVC9	protein	-	2	F:alternative oxidase activity; P:oxidation-reduction process	-2.11093	0.000697924391332872	0.00357917298587191
Phatr3_J49201||B7G9T5	predicted protein		0	-	-2.10921	5.68338684483373e-05	0.000438092777311788
Phatr3_J10781||B7FU67	morn repeat protein		0	-	-2.10786	5.08399465023863e-07	7.83242029037449e-06
Phatr3_J52304||B7G576	frustulin-like protein	-	3	C:integral component of membrane; F:substrate-specific transmembrane transporter activity; P:transmembrane transport	-2.10432	0.000236780735906377	0.00145954140777416
Phatr3_J18940|Phatr3_J18940.t1||B7FTY6	3-oxoacyl-	-	2	F:transferase activity, transferring acyl groups other than amino-acyl groups; P:fatty acid biosynthetic process	-2.1022	8.41376179990299e-05	0.000606904038373221
Phatr3_J45411||B7FXL3	protein	EC:2.3.1.225	4	C:integral component of membrane; F:zinc ion binding; F:protein-cysteine S-palmitoyltransferase activity; P:metabolic process	-2.10125	5.09018701002388e-05	0.000400976690870203
Phatr3_J44307||B7FTN2	predicted protein		0	-	-2.09728	5.60106830027917e-08	1.14791237373057e-06
Phatr3_J49682||B7GBG0	predicted protein		0	-	-2.09339	0.000226938393723872	0.00140736891215506
Phatr3_EG01986|Phatr3_EG01986.t1||B1PJ30	protein	EC:3.1.1.3	3	F:nucleic acid binding; F:triglyceride lipase activity; P:lipid metabolic process	-2.0919	3.72319069416526e-05	0.000309421092202555
Phatr3_J31827||B7FPG3	predicted protein		0	-	-2.08759	1.03126764538675e-06	1.43521275406922e-05
Phatr3_J16375||B7GCG6	pyrroline-5-carboxylate reductase	EC:1.5.1.2	3	F:pyrroline-5-carboxylate reductase activity; P:proline biosynthetic process; P:oxidation-reduction process	-2.0867	0.000973006231254606	0.00468603472693846
Phatr3_EG00212|Phatr3_EG00212.t1	protein	-	2	F:organic cyclic compound binding; F:heterocyclic compound binding	-2.08599	0.00137424329208033	0.00625876983509903
Phatr3_J46513||B7G1H2	predicted protein		5	F:hydrolase activity, hydrolyzing O-glycosyl compounds; P:carbohydrate metabolic process; F:alpha-L-arabinofuranosidase activity; P:cell adhesion; P:L-arabinose metabolic process	-2.08529	1.63973326164547e-05	0.000156093358581631
Phatr3_J42887||B7FPX4	protein		8	F:hydrogen ion transmembrane transporter activity; P:ATP synthesis coupled proton transport; C:mitochondrial proton-transporting ATP synthase complex, coupling factor F(o); P:oxidation-reduction process; F:oxidoreductase activity; F:oxidoreductase activity, acting on the CH-OH group of donors, NAD or NADP as acceptor; F:coenzyme binding; F:NADP binding	-2.08475	1.57989068366708e-05	0.000151139286782495
Phatr3_J50562||B7GEH8	predicted protein		0	-	-2.08419	1.78235800977741e-05	0.000168074414843073
Phatr3_J26190|Phatr3_J26190.t1||B7FUG0	v-type h(+)-translocating pyrophosphatase	EC:3.6.1.1	9	C:endomembrane system; C:membrane; C:intracellular membrane-bounded organelle; C:cytoplasmic part; F:inorganic diphosphatase activity; F:hydrogen-translocating pyrophosphatase activity; P:metabolic process; P:proton transport; P:transmembrane transport	-2.08394	0.000496178741907349	0.00268170522154063
Phatr3_J49296||B7GA48	protein		0	-	-2.08169	0.000396035774440265	0.00222727981108594
Phatr3_J34146||B7FUV3	60s ribosomal protein l6	-	6	C:membrane; C:cytosolic ribosome; C:intracellular membrane-bounded organelle; C:intracellular organelle part; F:structural constituent of ribosome; P:translation	-2.08087	1.16915197594551e-06	1.59545300694406e-05
Phatr3_J49564||B7GB20	proteophosphoglycan 5		4	F:galactoside 2-alpha-L-fucosyltransferase activity; P:carbohydrate metabolic process; C:membrane; P:fucosylation	-2.08022	5.83446418114546e-08	1.18923533971769e-06
Phatr3_J49716||B7GBN3	protein		0	-	-2.07734	0.000643248702842591	0.00333841320777502
Phatr3_J3676	protein	-	4	C:integral component of membrane; F:potassium channel activity; F:calcium ion binding; P:potassium ion transmembrane transport	-2.07495	5.58575765272e-11	2.18584126124384e-09
Phatr3_EG00253	---NA---		0	-	-2.07432	0.000180532982139817	0.00115333670216853
Phatr3_EG00342|Phatr3_EG00342.t1	protein		3	P:metabolic process; F:transferase activity, transferring glycosyl groups; F:transferase activity	-2.0733	0.000316768062728284	0.00183856439922551
Phatr3_J49855||B7GC32	predicted protein		3	F:methyltransferase activity; P:metabolic process; P:methylation	-2.06776	4.73602173739169e-10	1.51108693558654e-08
Phatr3_EG01115|Phatr3_EG01115.t1	---NA---		0	-	-2.06707	0.000386161828492948	0.00218158123531403
Phatr3_Jdraft1746||B7S4D6	o-acetyltransferase family protein isoform 3	EC:3.1.4.4	3	F:zinc ion binding; F:N-acylphosphatidylethanolamine-specific phospholipase D activity; P:metabolic process	-2.06651	2.67596325293355e-05	0.000235715633676053
Phatr3_J52603|Phatr3_J52603.t1||B7GBI0	phosphoacetylglucosamine mutase	-	2	F:intramolecular transferase activity, phosphotransferases; P:carbohydrate metabolic process	-2.06227	0.000346596706172953	0.00198603449338185
Phatr3_J47483||B7G3I4	predicted protein		0	-	-2.06139	0.000306810127475545	0.00179416879552636
Phatr3_J50457	protein	-	2	C:membrane; P:transmembrane transport	-2.05942	0.000248315076714538	0.00151402096991367
Phatr3_Jdraft1400	protein		7	F:metal ion binding; F:nucleic acid binding; F:zinc ion binding; P:potassium ion transmembrane transport; C:integral component of membrane; P:potassium ion transport; F:inward rectifier potassium channel activity	-2.05454	6.83434527746608e-06	7.30319046729035e-05
Phatr3_J49683||B7GBG2	predicted protein		0	-	-2.04772	0.00153261250672637	0.0068531373170884
Phatr3_J50216|Phatr3_J50216.t1||B7GDC4;B7FXS7					-2.04745	9.27974489415979e-05	0.000658205187117976
Phatr3_J11387||B7FVK4	calcium proton exchanger	-	3	C:integral component of membrane; F:calcium:proton antiporter activity; P:calcium ion transmembrane transport	-2.04168	0.000768605086089665	0.00387964212219013
Phatr3_EG00551	---NA---		0	-	-2.03005	2.61078414755493e-07	4.4159211989743e-06
Phatr3_J49177||B7G9R1	nucleotidyltransferase-like protein		3	F:transferase activity; P:metabolic process; F:nucleotidyltransferase activity	-2.02931	1.56322030531001e-06	2.0557994436694e-05
Phatr3_J48159||B7G670	multidrug and toxin extrusion protein 2	-	4	C:membrane; F:drug transmembrane transporter activity; F:antiporter activity; P:drug transmembrane transport	-2.02884	7.20468160855635e-12	3.21094361689271e-10
Phatr3_J15207||B7G7M8	nudix hydrolase 10-like	-	2	F:hydrolase activity; P:metabolic process	-2.01996	0.000109344714067634	0.000753405204719996
Phatr3_J42547||B7FRP0	protein		5	P:mannosylation; F:transferase activity; F:glycolipid 6-alpha-mannosyltransferase activity; P:metabolic process; F:transferase activity, transferring glycosyl groups	-2.01981	3.15355564566187e-06	3.71253495350403e-05
Phatr3_J44040|Phatr3_J44040.t1||B5Y558	probable udp-n-acetylglucosamine--peptide n-acetylglucosaminyltransferase sec	-	2	F:transferase activity, transferring glycosyl groups; P:metabolic process	-2.01436	0.000476461992109396	0.0025951234885454
Phatr3_J47607||B7G494	predicted protein		0	-	-2.01114	2.47572276239061e-05	0.000220848628629142
Phatr3_J16283	ubiquinone biosynthesis monooxygenase coq6	EC:1.14.13	4	F:oxidoreductase activity, acting on paired donors, with incorporation or reduction of molecular oxygen, NAD(P)H as one donor, and incorporation of one atom of oxygen; F:flavin adenine dinucleotide binding; P:ubiquinone biosynthetic process; P:oxidation-reduction process	-2.00738	0.00056039334144129	0.00295760226396952
Phatr3_J12989||B7G1S8	ndp-hexose -dehydratase	-	3	F:catalytic activity; F:pyridoxal phosphate binding; P:metabolic process	-1.99766	5.37294202432815e-05	0.000419052165800204
Phatr3_EG00178	protein		8	F:hydrogen ion transmembrane transporter activity; P:ATP synthesis coupled proton transport; C:mitochondrial proton-transporting ATP synthase complex, coupling factor F(o); P:oxidation-reduction process; F:oxidoreductase activity; F:oxidoreductase activity, acting on the CH-OH group of donors, NAD or NADP as acceptor; F:coenzyme binding; F:NADP binding	-1.99657	3.45222069744303e-08	7.51888911193758e-07
Phatr3_J14712||B7G5X3	poly rna polymerase protein 1-like		3	F:nucleotidyltransferase activity; P:metabolic process; C:plastid	-1.99323	3.91521381550947e-06	4.50069256519825e-05
Phatr3_J29004|Phatr3_J29004.t1||B7G4P9	myo-inositol-1-monophosphatase	-	1	P:phosphatidylinositol phosphorylation	-1.99133	0.000931987801813682	0.00452340319886321
Phatr3_EG00309	lysophospholipid acyltransferase	-	1	C:membrane	-1.99057	2.1035714501758e-06	2.64264104663584e-05
Phatr3_J29283||B7G5W6	nterminal domain containing protein	-	5	C:nucleus; F:protein kinase binding; P:regulation of cyclin-dependent protein serine/threonine kinase activity; P:cell cycle; P:cell division	-1.98996	4.82305447894507e-08	9.99404517583618e-07
Phatr3_J54971||B7G935	type 6		0	-	-1.98478	3.22658747061778e-05	0.00027599241342352
Phatr3_J50344|Phatr3_J50344.t1||B7GDT1	protein	-	3	C:kinetochore; F:centromeric DNA binding; P:kinetochore assembly	-1.98477	4.42043982348406e-05	0.000358972954862975
Phatr3_J32710|Phatr3_J32710.t1||B7FSE7	protein		1	C:dynactin complex	-1.98466	0.000507979708406638	0.00273102925089275
Phatr3_J45394||B7FXI9	nodulation protein		3	P:nodulation; P:oligosaccharide biosynthetic process; F:transferase activity, transferring hexosyl groups	-1.98383	4.57678307746069e-06	5.1197062492989e-05
Phatr3_J43146||B7FQS7	predicted protein		0	-	-1.98318	0.000823071379009439	0.00408661125448939
Phatr3_J44303||B7FTM8	2-oxoglutarate and iron-dependent oxygenase domain-containing protein 2	EC:1.14.11	4	F:iron ion binding; F:oxidoreductase activity, acting on paired donors, with incorporation or reduction of molecular oxygen, 2-oxoglutarate as one donor, and incorporation of one atom each of oxygen into both donors; F:L-ascorbic acid binding; P:oxidation-reduction process	-1.9789	1.47842605839674e-05	0.000143263184312802
Phatr3_EG01184|Phatr3_EG01184.t1	amine oxidase		2	P:oxidation-reduction process; F:oxidoreductase activity	-1.97156	8.92074664662454e-05	0.000636928834000256
Phatr3_J46351||B7G0X6	protein		0	-	-1.96939	5.70457481274301e-05	0.000439123233186544
Phatr3_J37787|Phatr3_J37787.t1||B7G417	predicted protein		0	-	-1.96805	0.000314504383518314	0.00182920700740247
Phatr3_J22677|Phatr3_J22677.t1||J7I903;B7G870					-1.96313	0.000308002485036974	0.0017988434266512
Phatr3_J42762||B7FPG1	protein		4	C:kinesin complex; P:metabolic process; F:microtubule motor activity; P:signal transduction	-1.96238	1.64925476075673e-05	0.000156839798628779
Phatr3_J48485||B7G7B1	predicted protein		0	-	-1.96179	1.9029289620767e-06	2.43692077230141e-05
Phatr3_J48229||B7G6F3	predicted protein		0	-	-1.95943	1.52738704580445e-07	2.78024050428359e-06
Phatr3_J48028||B7G5Q6	peptidase s54 family protein	EC:3.4.21	3	C:integral component of membrane; F:serine-type endopeptidase activity; P:proteolysis	-1.95728	2.45216363091133e-09	7.02557391295029e-08
Phatr3_J49830	protein	-	6	F:nucleic acid binding; F:signal transducer activity; F:alternative oxidase activity; P:signal transduction; P:DNA integration; P:oxidation-reduction process	-1.95496	2.49924390306287e-05	0.000222416864305064
Phatr3_J14994|Phatr3_J14994.t1||B7G6T5	glutamine-fructose-6-phosphate transaminase	EC:2.6.1.16	3	F:glutamine-fructose-6-phosphate transaminase (isomerizing) activity; F:carbohydrate binding; P:carbohydrate biosynthetic process	-1.95254	8.28390982617407e-06	8.63849501000566e-05
Phatr3_J45412|Phatr3_J45412.t1||B7FXL4	metalloprotease	-	2	F:metallopeptidase activity; P:proteolysis	-1.9501	0.000600146744643898	0.00314230680144318
Phatr3_J981|Phatr3_J981.t1	dna helicase mcm9	EC:3.6.1.15	4	F:DNA binding; F:ATP binding; F:nucleoside-triphosphatase activity; P:DNA replication	-1.94961	7.30538225468622e-05	0.000537306798312907
Phatr3_J44704||B7FUZ6	protein n-terminal asparagine partial	EC:3.5.1	2	F:protein-N-terminal asparagine amidohydrolase activity; P:metabolic process	-1.94838	5.35883604757627e-05	0.000418242443713198
Phatr3_EG01550	hypothetical protein		0	-	-1.94812	6.90942965002426e-07	1.01526299433032e-05
Phatr3_EG00339|Phatr3_EG00339.t1	---NA---		0	-	-1.94758	0.000857395391692597	0.00423084694380472
Phatr3_EG02328||B7G2W4;B7G2W3					-1.94517	9.35699644991301e-05	0.00066176591391041
Phatr3_J54611||B7G1V8	protein	-	3	C:integral component of membrane; F:sulfotransferase activity; P:metabolic process	-1.94287	1.77800764197286e-14	1.12818100717499e-12
Phatr3_J47043|Phatr3_J47043.t1||B7G294	alpha beta hydrolase	-	2	F:hydrolase activity; P:metabolic process	-1.93787	0.000108550408541716	0.000749311394180711
Phatr3_EG01262|Phatr3_EG01262.t1	protein		0	-	-1.93755	0.00063133540478508	0.00328569412935182
Phatr3_J23423||B7T1F5;B7GBI4					-1.92704	4.08764495593785e-08	8.69476145835947e-07
Phatr3_J33730|Phatr3_J33730.t1	protein		6	P:transport; C:intracellular; F:transporter activity; P:regulation of transcription, DNA-templated; F:sequence-specific DNA binding; F:sequence-specific DNA binding transcription factor activity	-1.92653	1.35342526243801e-06	1.81388056353714e-05
Phatr3_J49775||B7GBV1	predicted protein		1	F:ADP binding	-1.92499	4.91413628329208e-05	0.000390315874099387
Phatr3_J35507||B7FZL7	protein containing duf1791		0	-	-1.92495	2.84565007551669e-06	3.42201460229003e-05
Phatr3_J47545|Phatr3_J47545.t1||B7G418	protein		0	-	-1.92475	5.40725209427684e-05	0.000421143191891978
Phatr3_J43532||B7FSJ4	nicastrin isoform x2	-	2	C:integral component of membrane; P:protein processing	-1.92444	0.000741965211413465	0.00376718412720824
Phatr3_J46146||B7G078	substrate- ligase	-	2	F:catalytic activity; P:metabolic process	-1.92273	2.98995642460899e-09	8.43335442218076e-08
Phatr3_J54748||B7G3J5	magnesium transporter	-	2	F:cation transmembrane transporter activity; P:cation transport	-1.921	1.88236863961065e-05	0.0001745737588065
Phatr3_J52346	mannosyl-oligosaccharide alpha- -mannosidase	EC:3.2.1.113	4	C:membrane; F:mannosyl-oligosaccharide 1,2-alpha-mannosidase activity; F:calcium ion binding; P:metabolic process	-1.91992	5.63481656815478e-05	0.000435591171404911
Phatr3_J47647|Phatr3_J47647.t1	predicted protein		0	-	-1.91787	0.000625556917623975	0.00326015301245237
Phatr3_J44659||B7FUU4	predicted protein		0	-	-1.91499	0.000368377904540477	0.00209481126374384
Phatr3_J47543||B7G415	predicted protein		0	-	-1.91395	7.35457808574324e-05	0.000540571115713235
Phatr3_J45622||B7FYB1	tigr00266 family protein		0	-	-1.91157	1.65791787545191e-07	3.00323800954845e-06
Phatr3_J43981||B5Y4Z3	sam-dependent methyltransferase		0	-	-1.91109	4.31663919493164e-10	1.38584322353962e-08
Phatr3_J46122|Phatr3_J46122.t1||B7G049	cop9 signalosome complex		2	P:COP9 signalosome assembly; P:ubiquitin-dependent protein catabolic process	-1.90645	0.000108407339467049	0.000748861626408271
Phatr3_J36226||B7G0R5	60s ribosomal protein l18a	-	6	C:ribosome; F:structural constituent of ribosome; F:protein kinase activity; F:ATP binding; P:translation; P:protein phosphorylation	-1.90316	0.000175089450967924	0.00112319691940698
Phatr3_J47700|Phatr3_J47700.t1	predicted protein		0	-	-1.90296	0.00129277753726774	0.00596025637153286
Phatr3_J45070||B7FWD2	diguanylate cyclase		3	P:intracellular signal transduction; P:cyclic nucleotide biosynthetic process; F:phosphorus-oxygen lyase activity	-1.90123	0.00211948936648649	0.00896622082759586
Phatr3_J45267||B7FX23	protein		0	-	-1.89834	2.02755054133843e-05	0.000186041014132124
Phatr3_J15126||B7G7L4	vacuolar transporter chaperone vtc2		1	C:integral component of membrane	-1.89749	0.000587659172403327	0.00308555407445618
Phatr3_EG00042	predicted protein		5	P:biosynthetic process; C:integral component of membrane; F:galactosylceramide sulfotransferase activity; P:metabolic process; F:sulfotransferase activity	-1.89598	0.00025772994625722	0.00155801971847221
Phatr3_J48594||B7G7T5	protein		0	-	-1.8936	2.40484430971022e-06	2.95824824122184e-05
Phatr3_J49902||B7GC91	asparagine synthetase domain-containing protein 1 isoform x2	EC:6.3.5.4	2	F:asparagine synthase (glutamine-hydrolyzing) activity; P:asparagine biosynthetic process	-1.89224	8.78571666152811e-05	0.000629288162153203
Phatr3_J16499||B7GCV4	homoserine o-acetyltransferase	EC:2.3.1.31	3	C:cytoplasm; F:homoserine O-acetyltransferase activity; P:methionine biosynthetic process	-1.88808	0.000381396842869675	0.00215574632222915
Phatr3_J48724|Phatr3_J48724.t1||B7G856	predicted protein		0	-	-1.88381	0.000306785525459512	0.00179416879552636
Phatr3_J43422||B7FS67	tpr repeat-contain kinesin light chain		4	C:kinesin complex; P:metabolic process; F:microtubule motor activity; P:signal transduction	-1.87667	9.54080921118114e-05	0.000672226024157938
Phatr3_J47176	methyltransferase nsun6	-	1	F:RNA binding	-1.87639	7.84271525497136e-05	0.000571958019666126
Phatr3_J44735|Phatr3_J44735.t1||B7FVG2	cwf19-like protein 2		5	P:metabolic process; F:catalytic activity; F:molecular_function; P:biological_process; C:cellular_component	-1.87618	2.27404746886285e-07	3.92920417273826e-06
Phatr3_J49244||B7G9Z2	protein	-	2	C:integral component of membrane; P:transmembrane transport	-1.87477	0.000726503067503428	0.00370206712846234
Phatr3_J49118|Phatr3_J49118.t1||B7G9J5					-1.87213	0.000117310758132014	0.000801399488424643
Phatr3_EG02573|Phatr3_EG02573.t1||B7GBR6	protein	-	1	F:binding	-1.87154	0.000313181627537731	0.00182340220781558
Phatr3_J5720|Phatr3_J5720.t1||B7FSC6	maf family protein	-	1	C:cytoplasm	-1.87111	0.000475268934730633	0.00258988132263937
Phatr3_J30514||B7GBF1	ornithine carbamoyltransferase	-	3	F:amino acid binding; F:carboxyl- or carbamoyltransferase activity; P:cellular amino acid metabolic process	-1.87054	1.82380922404076e-05	0.000171121147829589
Phatr3_J7678|Phatr3_J7678.t1||B7GA50	phosphatidate cytidylyltransferase	EC:2.7.7.41	3	C:integral component of membrane; F:phosphatidate cytidylyltransferase activity; P:CDP-diacylglycerol biosynthetic process	-1.86989	0.000577706225714272	0.00304040235285707
Phatr3_J46074||B7FZY7	aspartyl beta-hydroxylase	-	1	P:peptidyl-amino acid modification	-1.86951	3.70015976327261e-05	0.000308511464746212
Phatr3_J46403||B7G136	predicted protein		0	-	-1.86896	1.8684329260797e-05	0.000173999752842463
Phatr3_J47657|Phatr3_J47657.t1||B7G4F8	protein		4	F:ATP binding; F:protein kinase activity; P:protein phosphorylation; F:transferase activity, transferring phosphorus-containing groups	-1.86827	0.000292293932193797	0.00172665811827695
Phatr3_EG00349	---NA---		0	-	-1.8681	0.000786493327768266	0.00394159150565167
Phatr3_J40691||B7GC56	nitrate transporter	-	1	P:single-organism transport	-1.86578	8.94761056281299e-05	0.000638035645910811
Phatr3_Jdraft1648||B7S404	trigger factor	EC:5.2.1.8	4	F:peptidyl-prolyl cis-trans isomerase activity; P:protein peptidyl-prolyl isomerization; P:protein folding; P:protein transport	-1.86532	0.00208156217228776	0.00883523233445347
Phatr3_J43917||B5Y4R8	phosphatidylinositol- -trisphosphate 5-	-	1	P:phosphatidylinositol dephosphorylation	-1.86496	0.000466372237069284	0.00254758102846553
Phatr3_J42698||B7FP82	protein		6	F:DNA binding; P:response to abscisic acid; P:response to salt stress; P:response to osmotic stress; P:chloroplast organization; F:calcium ion binding	-1.86417	2.2824416906325e-06	2.82625166786037e-05
Phatr3_J11116|Phatr3_J11116.t1||B7FTQ1	retinol dehydrogenase 13-like	-	2	F:oxidoreductase activity; P:oxidation-reduction process	-1.85943	0.000933397394796119	0.00452828774987266
Phatr3_EG00775|Phatr3_EG00775.t1||B1PJ47	gag-pol polyprotein	-	3	F:nucleic acid binding; F:zinc ion binding; P:DNA integration	-1.85379	0.00201004368181604	0.00858031189299732
Phatr3_J43839||B5Y4H9	snare associated golgi		1	C:membrane	-1.85285	5.78388088588666e-05	0.00044325623440653
Phatr3_J48054||B7G5U3	frustulin-like protein		1	F:copper ion binding	-1.84731	6.30052963334957e-05	0.00047618605862819
Phatr3_J46673||B5Y3E8	protein		0	-	-1.84363	0.00020888028372277	0.00130984615661107
Phatr3_J48175||B7G686	protein	EC:2.3.2.15	4	F:glutathione gamma-glutamylcysteinyltransferase activity; F:metal ion binding; P:response to metal ion; P:phytochelatin biosynthetic process	-1.84302	0.00144781923615077	0.00653555379469825
Phatr3_Jdraft1762||B7S4G4	protein	-	6	F:nucleic acid binding; F:signal transducer activity; F:alternative oxidase activity; P:signal transduction; P:DNA integration; P:oxidation-reduction process	-1.83923	1.0945456769373e-05	0.000110746328807954
Phatr3_J31339||B7GEJ8	protein	EC:1.14.14.1	8	C:intracellular organelle; C:cytoplasmic part; F:iron ion binding; F:methyltransferase activity; F:heme binding; F:aromatase activity; P:methylation; P:oxidation-reduction process	-1.83849	0.000145617234104085	0.000961450415181056
Phatr3_EG02297||B5Y442;B5Y443					-1.83829	8.37261800097628e-06	8.71481675337948e-05
Phatr3_J43856||B5Y4J7	protein	EC:3.1.1.3	2	F:triglyceride lipase activity; P:lipid metabolic process	-1.83527	6.09680306989588e-09	1.607352001831e-07
Phatr3_J48704||B7G7F7	dimethylglycine methyltransferase	-	2	F:methyltransferase activity; P:methylation	-1.83341	0.000770006568539238	0.00388497024764788
Phatr3_J44320||B7FTP6	protein		6	P:oxidation-reduction process; F:oxidoreductase activity, acting on paired donors, with incorporation or reduction of molecular oxygen; F:iron ion binding; F:L-ascorbic acid binding; F:oxidoreductase activity, acting on paired donors, with incorporation or reduction of molecular oxygen, 2-oxoglutarate as one donor, and incorporation of one atom each of oxygen into both donors; F:oxidoreductase ac…	-1.82501	1.39266015564402e-05	0.000136008401809026
Phatr3_EG02610||B7FSS0	phospholipase a chloroplastic-like	EC:3.1.1.3	2	F:triglyceride lipase activity; P:lipid metabolic process	-1.82443	6.32789156044012e-06	6.84009144516872e-05
Phatr3_J42699||B7FP83	protein		0	-	-1.82366	1.72221208017779e-06	2.23867637412926e-05
Phatr3_J43699||B7FT59	mynd finger family protein		2	P:biological_process; C:nucleus	-1.82292	0.000150808966714374	0.000992590032533673
Phatr3_J15516||B7G9A5	myb-related protein 3r-1-like	-	12	F:DNA binding; F:chromatin binding; F:transcription coactivator activity; P:regulation of transcription, DNA-templated; P:organelle organization; P:response to hexose; P:cell cycle process; P:regulation of DNA endoreduplication; P:floral whorl development; P:floral organ formation; P:phyllome development; P:cell division	-1.82028	0.000189380465985768	0.00119962324505706
Phatr3_J12674||B7G0R8	high mobility group protein b2-like		3	P:intracellular signal transduction; P:cyclic nucleotide biosynthetic process; F:phosphorus-oxygen lyase activity	-1.81595	8.8000587150489e-05	0.000629913699354457
Phatr3_J4129|Phatr3_J4129.t1||B7FX76	agc protein kinase	EC:2.7.11	3	F:protein serine/threonine kinase activity; F:ATP binding; P:protein phosphorylation	-1.81529	0.000107195364534435	0.000741781354951471
Phatr3_J45088||B7FWF2	lysine methyltransferase		3	F:methyltransferase activity; F:transferase activity; P:methylation	-1.81527	2.78508327807712e-07	4.68252549342576e-06
Phatr3_J49099|Phatr3_J49099.t1||B7G9H5	protein	-	3	F:sequence-specific DNA binding transcription factor activity; F:sequence-specific DNA binding; P:regulation of transcription, DNA-templated	-1.81337	0.000269969457743929	0.00162053820412724
Phatr3_Jdraft741||B7S483	c-terminal sh3 domain containing protein	-	1	F:metal ion binding	-1.80808	5.24683403628456e-05	0.000410928821907336
Phatr3_J47720||B7G4N3	predicted protein		0	-	-1.8064	9.10434433810812e-06	9.40670572780978e-05
Phatr3_J39165|Phatr3_J39165.t1||B7G7Z9	protein		0	-	-1.80349	0.00222206269695292	0.00931888952557066
Phatr3_J15229||B7G7K8	camk camkl protein kinase	EC:2.7.11	3	F:protein serine/threonine kinase activity; F:ATP binding; P:protein phosphorylation	-1.80123	0.00129732415949762	0.00597876390452103
Phatr3_J46192||B7G0D4	ankyrin-3-like isoform x1		0	-	-1.79877	8.41347639631483e-05	0.000606904038373221
Phatr3_J49599	predicted protein		0	-	-1.79732	1.96140026617986e-05	0.000180857852130263
Phatr3_J38005||B7G4N7	zinc-binding dehydrogenase	-	3	F:zinc ion binding; F:oxidoreductase activity; P:oxidation-reduction process	-1.79352	3.222219603464e-05	0.000275828874744696
Phatr3_EG02125	pleckstrin homology domain-containing protein 1-like		0	-	-1.79303	4.14410269532443e-07	6.5552700522801e-06
Phatr3_EG02029||B7FZK8	protein		0	-	-1.78921	1.12573321292567e-06	1.54184264809368e-05
Phatr3_J48730||B7G866	predicted protein		0	-	-1.78798	6.80167166020301e-05	0.000506096274176624
Phatr3_J43081||B7FQK0	sure-like protein	-	3	F:ATP binding; F:metal ion binding; P:cellular protein modification process	-1.78745	1.37995100977728e-05	0.000135474036632943
Phatr3_J44308||B7FTN3	predicted protein		0	-	-1.78606	0.00134185519729627	0.00613450279508432
Phatr3_J46561|Phatr3_J46561.t1||B7G1N6;B7G1N1					-1.78589	0.00151394591861376	0.00679309892606918
Phatr3_J46578	protein		2	P:signal transduction; F:metal ion binding	-1.78518	0.000668811658356076	0.00344402738881114
Phatr3_J37341||B7G2T9	acetolactate large biosynthetic type	-	5	F:magnesium ion binding; F:lyase activity; F:thiamine pyrophosphate binding; P:isoleucine biosynthetic process; P:valine biosynthetic process	-1.78446	0.00176747401791384	0.00769101150530427
Phatr3_J41518|Phatr3_J41518.t1||B7GEF5	protein		3	F:methyltransferase activity; F:transferase activity; P:methylation	-1.7831	5.67169395066479e-05	0.000437491722252172
Phatr3_J50611||B7GEP1	protein partial	-	1	F:binding	-1.78232	1.84801430571491e-05	0.000172814726623515
Phatr3_J46203||B7G0F3	kinesin family-like protein		8	F:ATP binding; C:kinesin complex; P:metabolic process; F:nucleotide binding; F:microtubule motor activity; F:microtubule binding; P:microtubule-based movement; C:microtubule	-1.78087	0.00193113375065872	0.00830147819273335
Phatr3_J48473	jmjc domain-containing protein 4		0	-	-1.78006	0.00021023921104029	0.00131616308762179
Phatr3_J25974|Phatr3_J25974.t1||B7FTI8	agc protein kinase	EC:2.7.11	3	F:protein serine/threonine kinase activity; F:ATP binding; P:protein phosphorylation	-1.77984	0.000464402586836114	0.00254247633443675
Phatr3_EG01448	initiator trna phosphoribosyl transferase		3	F:transferase activity, transferring pentosyl groups; P:metabolic process; F:transferase activity	-1.77945	0.0010960453850478	0.00519176959910244
Phatr3_J11423	probable lrr receptor-like serine threonine-protein kinase at3g47570	-	1	F:transferase activity, transferring phosphorus-containing groups	-1.77705	0.000124627712490685	0.000842608228268562
Phatr3_J43315||B7FRU6	1-aminocyclopropane-1-carboxylate deaminase	-	3	F:transaminase activity; F:pyridoxal phosphate binding; P:biosynthetic process	-1.77626	0.00177865829846977	0.00773069324694814
Phatr3_J5508||B5Y4R7	dna rna-binding protein kin17	-	1	F:metal ion binding	-1.77174	1.22440945932969e-05	0.000122234156779837
Phatr3_J45596||B7FY76	neurogenic locus notch homolog protein 1	-	14	P:blood vessel development; P:cardiac chamber morphogenesis; P:regulation of transcription, DNA-templated; P:embryo development; P:epithelial cell differentiation; P:tube development; P:regulation of cell proliferation; P:negative regulation of cell differentiation; P:cell development; P:positive regulation of cellular process; P:anatomical structure formation involved in morphogenesis; P:tissue …	-1.7708	8.5254665741751e-05	0.000614172643326239
Phatr3_J25752||B5Y536	transmembrane 9 superfamily member 4-like	-	1	C:integral component of membrane	-1.76933	0.000792861323713498	0.00396113235170209
Phatr3_J45913||B7FZ50	probable lrr receptor-like serine threonine-protein kinase at4g36180	-	1	F:kinase activity	-1.76898	1.25372016960475e-05	0.000124251092538509
Phatr3_J43321||B7FRV4	predicted protein		0	-	-1.76809	7.01434974186625e-05	0.000519436545714901
Phatr3_J13476||B5Y3D7	serine o-acetyltransferase	EC:2.3.1.30	3	C:cytoplasm; F:serine O-acetyltransferase activity; P:cysteine biosynthetic process from serine	-1.76762	7.48476596813028e-05	0.000549062093978257
Phatr3_J4283||B7G5V5	ubiquinol oxidase chloroplastic chromoplastic	-	10	C:mitochondrion; C:thylakoid; C:membrane part; F:alternative oxidase activity; P:response to temperature stimulus; P:response to high light intensity; P:chloroplast organization; P:carotenoid biosynthetic process; P:negative regulation of transcription, DNA-templated; P:oxidation-reduction process	-1.76394	0.00179737256415153	0.00779995798608418
Phatr3_J45059||B7FWC0	protein	-	3	C:integral component of membrane; F:sulfotransferase activity; P:metabolic process	-1.75917	0.00206666218197069	0.00878217747995631
Phatr3_Jdraft1023||B7S491	cytochrome c peroxidase	EC:1.11.1.7	4	F:peroxidase activity; F:heme binding; P:response to oxidative stress; P:oxidation-reduction process	-1.7584	0.00151480053924331	0.00679421919178978
Phatr3_J48417|Phatr3_J48417.t1||B7G721	prolyl 4-hydroxylase	EC:1.14.11	4	F:iron ion binding; F:oxidoreductase activity, acting on paired donors, with incorporation or reduction of molecular oxygen, 2-oxoglutarate as one donor, and incorporation of one atom each of oxygen into both donors; F:L-ascorbic acid binding; P:oxidation-reduction process	-1.75604	0.00146274495132222	0.00659762592301197
Phatr3_J47203||B7G2U5	protein		3	P:oxidation-reduction process; F:oxidoreductase activity; F:zinc ion binding	-1.75368	0.000893564327324926	0.00436901217247986
Phatr3_EG02518	probable adp-ribosylation factor gtpase-activating protein agd8	-	4	F:ARF GTPase activator activity; F:zinc ion binding; P:regulation of ARF GTPase activity; P:positive regulation of GTPase activity	-1.75326	0.000291654551278608	0.00172518226118287
Phatr3_J42501||B7FRI1	protein		0	-	-1.75231	6.42955541524883e-05	0.000484892501564982
Phatr3_J47215||B7G2V7	protein		3	C:integral component of membrane; P:metabolic process; F:sulfotransferase activity	-1.7496	3.87432441894797e-07	6.18075817460293e-06
Phatr3_J15320	protein		1	F:adenyl nucleotide binding	-1.74863	2.23240816758964e-09	6.44528949362449e-08
Phatr3_J35090|Phatr3_J35090.t1||B7FXJ1	haloacid-halidohydrolase and related hydrolases		2	F:hydrolase activity; P:metabolic process	-1.74756	0.000483879491437373	0.00263169519047609
Phatr3_J39065||B7G7Q6	protein	-	3	C:integral component of membrane; F:sulfotransferase activity; P:metabolic process	-1.74589	4.25071576855618e-05	0.000347198463975669
Phatr3_J50155||B7GD50	glycoside hydrolase	EC:3.2.1.14	5	C:extracellular region; F:chitinase activity; F:chitin binding; P:carbohydrate metabolic process; P:chitin metabolic process	-1.74487	1.55048296283741e-05	0.00014947188116418
Phatr3_J7679||B7GBH6	protein	EC:3.4.21	2	F:serine-type endopeptidase activity; P:proteolysis	-1.73844	1.04865264565506e-06	1.45374974035374e-05
Phatr3_EG02369|Phatr3_EG02369.t1||B7FWD4	protein	-	4	F:DNA binding; F:ATP binding; F:methyltransferase activity; P:DNA methylation	-1.73775	0.000138905583126206	0.000921469937442659
Phatr3_J49069|Phatr3_J49069.t1||B7G9D9	predicted protein		0	-	-1.73649	0.00020974217666727	0.00131378381826554
Phatr3_J28694|Phatr3_J28694.t1||B7G365	guanine nucleotide-binding protein subunit beta-2-like 1	EC:2.1.1.63	64	C:phagocytic cup; C:nucleolus; C:mitochondrion; C:cytoskeleton; C:chloroplast; C:small ribosomal subunit; C:cytosolic ribosome; C:dendrite; C:midbody; C:perikaryon; C:perinuclear region of cytoplasm; C:extracellular vesicular exosome; F:methylated-DNA-[protein]-cysteine S-methyltransferase activity; F:protein kinase C binding; F:ion channel inhibitor activity; F:cysteine-type endopeptidase activa…	-1.73427	0.00112699470396116	0.00531595023947408
Phatr3_J13779|Phatr3_J13779.t1||B7G2M0	pachytene checkpoint protein 2 homolog	EC:3.6.1.15	7	F:ATP binding; F:nucleoside-triphosphatase activity; P:DNA metabolic process; P:meiosis I; P:spermatogenesis; P:single-organism metabolic process; P:oogenesis	-1.73385	0.000728782787425825	0.00370863592459422
Phatr3_J47784||B7G4W5	voltage-gated chloride channel	-	5	C:membrane; F:voltage-gated chloride channel activity; P:chloride transport; P:ion transmembrane transport; P:regulation of anion transport	-1.73335	0.000218081723239536	0.00135844472196519
Phatr3_J45041||B7FWA0	family transcriptional regulator		0	-	-1.732	7.36636683350493e-05	0.000541083491871117
Phatr3_J43310||B7FRU1	predicted protein	-	2	F:transferase activity, transferring phosphorus-containing groups; P:metabolic process	-1.73137	0.000263539457306636	0.00158873410896985
Phatr3_J20445||B7FZZ1	aldehyde dehydrogenase	-	2	F:oxidoreductase activity, acting on the aldehyde or oxo group of donors, NAD or NADP as acceptor; P:oxidation-reduction process	-1.73114	0.000164660647191745	0.00106649580658044
Phatr3_J36595||B7G1T0	predicted protein		0	-	-1.73059	0.00172637997429426	0.00754434766198397
Phatr3_EG01315	protein		9	P:oxidation-reduction process; F:oxidoreductase activity, acting on paired donors, with incorporation or reduction of molecular oxygen, 2-oxoglutarate as one donor, and incorporation of one atom each of oxygen into both donors; F:oxidoreductase activity, acting on paired donors, with incorporation or reduction of molecular oxygen; F:oxidoreductase activity; F:iron ion binding; F:L-ascorbic acid b…	-1.72985	0.00206800569726374	0.00878433131088091
Phatr3_J46869||B5Y417	protein	-	3	C:integral component of membrane; F:hedgehog receptor activity; P:signal transduction	-1.72893	2.15249441814067e-06	2.68709270324362e-05
Phatr3_J48481|Phatr3_J48481.t1||B7G7A6	protein		0	-	-1.72797	0.000369101524975804	0.00209574278412702
Phatr3_J46813||B5Y3V4	f-box lrr-repeat protein 15-like		0	-	-1.72534	2.73843435725546e-05	0.00024027622083075
Phatr3_J46783||B5Y3R8	predicted protein		0	-	-1.72315	0.000745295536767258	0.00378067487508269
Phatr3_J49944||B7GCE2	protein	-	2	F:sulfotransferase activity; P:metabolic process	-1.72282	2.89916888647277e-13	1.55792180688879e-11
Phatr3_J49026||B7G987	glycosyltransferase family 2 protein		7	F:transferase activity; P:metabolic process; F:hydrolase activity; F:GTP binding; F:GTPase activity; P:GTP catabolic process; F:nucleotide binding	-1.72193	5.49523250147512e-06	6.02116646088459e-05
Phatr3_J54619||B5Y3C0	cop9 signalosome complex subunit 3		4	C:proteasome complex; P:cullin deneddylation; C:cytosol; P:positive regulation of G2/M transition of mitotic cell cycle	-1.71562	0.000767928126158662	0.00387796797881652
Phatr3_J6387||B7FRB0	magnesium transporter	-	1	C:membrane	-1.71152	1.03855676287068e-05	0.00010565245474457
Phatr3_J50516||B7GEC5	monovalent cation:proton antiporter-2 family	-	3	C:integral component of membrane; F:solute:proton antiporter activity; P:hydrogen ion transmembrane transport	-1.71113	0.000379627593361712	0.00214682653627663
Phatr3_J48064||B7G5V6	protein		0	-	-1.70569	0.00026473245976206	0.00159421461425614
Phatr3_Jdraft174||B7S4D0	n-acyl-phosphatidylethanolamine-hydrolyzing phospholipase d isoform x3	EC:3.1.4.4	3	F:zinc ion binding; F:N-acylphosphatidylethanolamine-specific phospholipase D activity; P:metabolic process	-1.70312	0.000792094742823317	0.00395992413853893
Phatr3_J42689||B7FP70	predicted protein		0	-	-1.7015	0.00208543208883765	0.00884163374470958
Phatr3_J44194||B5Y5M9	protein		0	-	-1.70097	0.000192100881635579	0.00121548450797138
Phatr3_J46616|Phatr3_J46616.t1||B7G1V7	l-ascorbate peroxidase 6	EC:1.11.1.11	4	F:L-ascorbate peroxidase activity; F:heme binding; P:response to oxidative stress; P:oxidation-reduction process	-1.70006	4.06058682270319e-06	4.61642261962741e-05
Phatr3_J12501	atp-nad kinase	EC:2.7.1.23	5	F:NAD+ kinase activity; F:hydrolase activity; P:NADP biosynthetic process; P:phosphorylation; P:NAD metabolic process	-1.69922	0.000358509826197478	0.00204490800305936
Phatr3_J50274|Phatr3_J50274.t1||B7GDJ0	dna polymerase epsilon subunit 2 isoform x1	EC:2.7.7.7	4	C:nucleus; F:DNA binding; F:DNA-directed DNA polymerase activity; P:DNA-dependent DNA replication	-1.69762	0.000699450379036458	0.00358372591558324
Phatr3_EG00321	nudix hydrolase		2	F:hydrolase activity; P:metabolic process	-1.69712	0.0014890941049969	0.00670301238205217
Phatr3_J42828||B7FPP7	cugbp elav-like family member 6	-	7	C:intracellular part; F:nucleotide binding; F:RNA binding; P:metabolic process; P:cellular process; P:single-organism process; P:regulation of mRNA splicing, via spliceosome	-1.69635	2.68184628635153e-05	0.000235863865638324
Phatr3_J15310|Phatr3_J15310.t1||B7G8P4	deubiquitinating enzyme 2a	-	3	F:ubiquitin-specific protease activity; P:ubiquitin-dependent protein catabolic process; P:protein deubiquitination	-1.69179	0.000626639266021671	0.00326427903371493
Phatr3_EG00764	peptidase	-	1	F:peptidase activity, acting on L-amino acid peptides	-1.69029	3.69453587860958e-05	0.000308271414952929
Phatr3_J8760||B7FRD8	camk camk1 protein kinase	EC:2.7.11	3	F:protein serine/threonine kinase activity; F:ATP binding; P:protein phosphorylation	-1.68966	0.000623910910305348	0.00325308423103035
Phatr3_J18199||B7FSK1	dead-box atp-dependent rna helicase 42-like protein	-	4	F:nucleic acid binding; F:ATP binding; F:ATP-dependent helicase activity; P:ATP catabolic process	-1.68934	0.00149831343695735	0.00673102328418719
Phatr3_J50353||B7GDU7	2-nitropropane dioxygenase	EC:1.13.12.16	2	F:nitronate monooxygenase activity; P:oxidation-reduction process	-1.6883	0.00176611749809637	0.00769101150530427
Phatr3_EG00504	hypothetical protein, partial		0	-	-1.68428	4.57154466935082e-05	0.00036863950401264
Phatr3_J10299||B5Y575	transmembrane protein 65-like		3	F:RNA binding; F:adenosine deaminase activity; P:RNA processing	-1.68275	0.000790834951870071	0.00395628834942217
Phatr3_EG00648|Phatr3_EG00648.t1	---NA---		0	-	-1.68269	0.00131049831799306	0.00602743806929945
Phatr3_J43174||B7FQW1	gdp-fucose transporter 1	-	2	C:integral component of membrane; P:single-organism transport	-1.68216	6.54046333252773e-07	9.71639466767447e-06
Phatr3_J50026||B7GCN8	solute:sodium symporter family	-	3	C:integral component of membrane; F:transporter activity; P:transmembrane transport	-1.68073	0.000737225952646747	0.00374650890234191
Phatr3_J49552||B7GB07	purine nucleoside permease		3	P:proteolysis; F:cysteine-type peptidase activity; P:transmembrane transport	-1.68035	3.98434810856736e-05	0.000327585751151684
Phatr3_J33427||B5Y593	riboflavin biosynthesis protein	-	3	F:zinc ion binding; F:hydrolase activity; P:metabolic process	-1.67535	1.64104294003822e-06	2.14059852027517e-05
Phatr3_EG01660	duf636 domain protein		4	F:carbon-sulfur lyase activity; P:metabolic process; C:cellular_component; F:zinc ion binding	-1.67439	0.000483564878315496	0.0026312583083146
Phatr3_J45247||B7FWZ3	tyrosyl-dna phosphodiesterase 2-like		9	F:zinc ion binding; F:exonuclease activity; P:nucleic acid phosphodiester bond hydrolysis; F:endonuclease activity; F:hydrolase activity, hydrolyzing O-glycosyl compounds; F:hydrolase activity; P:metabolic process; P:carbohydrate metabolic process; F:hydrolase activity, acting on glycosyl bonds	-1.67437	0.000396333716753624	0.00222783982625623
Phatr3_J48468||B7G789	protein		4	F:hydrolase activity, hydrolyzing O-glycosyl compounds; F:hydrolase activity; P:carbohydrate metabolic process; F:catalytic activity	-1.67427	0.000153055487270705	0.00100348288239188
Phatr3_J12884	protein	-	1	P:biosynthetic process	-1.67338	0.00208387255723232	0.0088389152037506
Phatr3_J46301||B7G0S0	predicted protein		0	-	-1.67185	0.000483540905531178	0.0026312583083146
Phatr3_Jdraft1695||B7S465	adp-ribosylation factor-like protein 3a	-	1	F:catalytic activity	-1.67162	0.000620194417958815	0.00323520831774057
Phatr3_J48282|Phatr3_J48282.t1	galactose oxidase	EC:3.2.1.18	1	F:exo-alpha-sialidase activity	-1.67095	0.00018090086967544	0.00115502994162869
Phatr3_EG00287	gpcr-type g protein 2		10	F:GTPase binding; F:abscisic acid binding; P:response to abscisic acid; C:intracellular membrane-bounded organelle; P:vegetative to reproductive phase transition of meristem; P:post-embryonic development; F:GTP binding; F:protein binding; C:plasma membrane; C:chloroplast	-1.67087	0.00112138603010749	0.00529839566854741
Phatr3_J54534||B7G0C3;Q5G916					-1.67055	4.44728506304174e-07	6.95647054916738e-06
Phatr3_J47766||B7G4U1	protein	EC:1.14.11	2	F:oxidoreductase activity, acting on paired donors, with incorporation or reduction of molecular oxygen, 2-oxoglutarate as one donor, and incorporation of one atom each of oxygen into both donors; P:oxidation-reduction process	-1.6699	9.89501909675772e-05	0.000695873259083819
Phatr3_J45086||B7FWE9	predicted protein		0	-	-1.66891	1.73087248142157e-06	2.24473774120619e-05
Phatr3_J12157||B7FXZ5	gtpase-activating protein gyp1	-	2	F:Rab GTPase activator activity; P:positive regulation of Rab GTPase activity	-1.665	0.000117588403439802	0.000802330108768178
Phatr3_J16105	transmembrane protein 184 homolog ddb_g0279555-like isoform x1		0	-	-1.66358	0.000168508035481738	0.00108765157844563
Phatr3_J19805||B7FXB1	hypersensitive-induced response protein 1-like	-	14	C:mitochondrion; C:vacuolar membrane; C:plasma membrane; C:plasmodesma; P:protein targeting to membrane; P:response to nitrate; P:regulation of plant-type hypersensitive response; P:nitrate transport; P:cellular cation homeostasis; P:endoplasmic reticulum unfolded protein response; P:negative regulation of programmed cell death; P:defense response to fungus; P:membrane fusion; P:divalent metal io…	-1.66159	2.84583887324271e-06	3.42201460229003e-05
Phatr3_J50016|Phatr3_J50016.t1||B7GCM6	protein		0	-	-1.66017	0.00162106785955789	0.00715911567168639
Phatr3_J48211||B7G6C7	protein		0	-	-1.66016	0.000125751078332076	0.000847725306571155
Phatr3_J20066	cysteine protease	EC:3.4	1	F:cysteine-type peptidase activity	-1.66011	9.35425496552485e-05	0.00066176591391041
Phatr3_J45350||B7FXD6	protein	EC:3.1	3	F:nuclease activity; P:DNA repair; P:nucleic acid phosphodiester bond hydrolysis	-1.65731	0.000371356258254595	0.00210535191138686
Phatr3_J34441||B7FW19	probable phytol kinase chloroplastic		6	P:metabolic process; C:membrane; F:transferase activity, transferring phosphorus-containing groups; F:kinase activity; P:phosphorylation; F:phytol kinase activity	-1.65724	5.93652932148607e-08	1.20566294411591e-06
Phatr3_J47863||B7G562	predicted protein		0	-	-1.65653	0.000607713639182619	0.00317748225403165
Phatr3_J44747||B7FVH7	e3 ubiquitin-protein ligase rma1h1-like	-	1	F:zinc ion binding	-1.65456	0.0022382174088102	0.00936565563276727
Phatr3_J44876||B7FVY8	generic methyltransferase		3	F:methyltransferase activity; F:transferase activity; P:methylation	-1.65041	0.000538750707607408	0.00287308129018936
Phatr3_J46475||B7G1C8	predicted protein		0	-	-1.64945	0.00178617396139916	0.00776035580675977
Phatr3_J38277||B7G5F4	predicted protein		2	C:integral component of membrane; C:membrane	-1.64819	0.000881945771513118	0.0043245638629959
Phatr3_J11673||B7FWC4	hypersensitive-induced response protein	-	2	C:vacuole; C:membrane	-1.64469	3.88720073789006e-07	6.19250375705578e-06
Phatr3_Jdraft1601|Phatr3_Jdraft1601.t1||B7S3S3	protein		0	-	-1.6361	0.00112366242853563	0.00530590056208765
Phatr3_J15853|Phatr3_J15853.t1	kinesin family member 11	-	7	C:kinesin complex; C:microtubule; F:microtubule motor activity; F:ATP binding; F:microtubule binding; P:microtubule-based movement; P:metabolic process	-1.63532	0.00125979428311017	0.00583694290165441
Phatr3_J46098||B7G022	protein		0	-	-1.62924	0.000881923785293641	0.0043245638629959
Phatr3_J50388||B7GDY7	predicted protein		2	F:metal ion binding; F:zinc ion binding	-1.62733	0.00104735388810411	0.00500157547375772
Phatr3_J15952||B7GAD4	trimethylguanosine synthase	EC:2.1.1	11	C:nucleus; C:cytoplasm; F:protein binding; F:C-methyltransferase activity; F:N-methyltransferase activity; F:O-methyltransferase activity; F:protein methyltransferase activity; F:tRNA (cytosine) methyltransferase activity; F:rRNA (cytosine) methyltransferase activity; P:RNA methylation; P:7-methylguanosine RNA capping	-1.62597	0.00156708512776008	0.0069730321196012
Phatr3_J48202||B7G6B9	cyclin-y-like protein	-	2	F:protein kinase binding; P:regulation of cyclin-dependent protein serine/threonine kinase activity	-1.62574	1.31944320748635e-07	2.46157253542843e-06
Phatr3_J44836	protein		7	F:metal ion binding; F:zinc ion binding; P:positive regulation of Rho GTPase activity; F:Rho guanyl-nucleotide exchange factor activity; P:regulation of Rho protein signal transduction; P:cellular protein metabolic process; F:ATP binding	-1.62484	0.000635218570238174	0.00330131409641135
Phatr3_EG00645	receptor-like cell wall protein		3	P:proteolysis; F:metallopeptidase activity; F:metalloendopeptidase activity	-1.62262	5.87889490736483e-05	0.000448545303699826
Phatr3_EG01717|Phatr3_EG01717.t1	---NA---		0	-	-1.62163	0.00144583040988267	0.006531826763231
Phatr3_J9609||B7FPG6	gdp-mannose transporter	-	1	C:integral component of membrane	-1.62052	0.00142598523156142	0.00645515523404527
Phatr3_J47531||B7G402	protein		0	-	-1.61988	0.000752288699884655	0.00381073748363272
Phatr3_J43891||B5Y4P2	predicted protein		0	-	-1.61849	0.00114886018771363	0.00538966113960393
Phatr3_EG02381||B7FTK6;B7FTK7					-1.61184	0.00113862618074589	0.00535282990203309
Phatr3_J49029||B7G993	protein		2	F:hydrolase activity; P:metabolic process	-1.61009	2.93412061124631e-06	3.50938323587938e-05
Phatr3_EG01973	predicted protein		0	-	-1.60889	2.6919757004011e-05	0.000236384512050076
Phatr3_Jdraft1249||B7S3S3	protein		0	-	-1.60888	0.00211302257286762	0.00894847530764563
Phatr3_J7942|Phatr3_J7942.t1||B7G084	domain-containing protein		2	F:unfolded protein binding; P:protein folding	-1.6065	0.000248641029635386	0.0015151857861286
Phatr3_J46606||B7G1U5	predicted protein		0	-	-1.60477	0.00177419917952505	0.00771429771012226
Phatr3_J47529||B7G3Z9	dna glycosylase		0	-	-1.60068	0.000484852630981311	0.00263440376534439
Phatr3_J44839	protein		7	F:metal ion binding; F:zinc ion binding; P:positive regulation of Rho GTPase activity; F:Rho guanyl-nucleotide exchange factor activity; P:regulation of Rho protein signal transduction; P:cellular protein metabolic process; F:ATP binding	-1.59928	0.00116703017236495	0.00546805000660442
Phatr3_J47096|Phatr3_J47096.t1	serine threonine-protein phosphatase mitochondrial		10	F:GTPase activator activity; F:phosphatase activity; P:dephosphorylation; F:protein complex binding; P:necroptotic process; P:positive regulation of GTPase activity; C:integral component of membrane; F:phosphoprotein phosphatase activity; C:mitochondrion; C:mitochondrial outer membrane	-1.59763	0.000214523030058278	0.00133924855507755
Phatr3_J50292||B7GDL2	predicted protein	-	3	F:nucleotide binding; F:nucleic acid binding; F:carbohydrate binding	-1.59643	0.00240118022505503	0.00992552635538941
Phatr3_J16067||B7GB81	camk camk1 protein kinase	EC:2.7.11	3	F:protein serine/threonine kinase activity; F:ATP binding; P:protein phosphorylation	-1.59453	0.000794455999467546	0.00396733451757226
Phatr3_EG00956	---NA---		0	-	-1.59403	0.00123853615494214	0.00575239849316151
Phatr3_J47403||B7G395	predicted protein		0	-	-1.59375	0.0015754537292944	0.00700194730261395
Phatr3_J48956||B7G906	predicted protein		0	-	-1.59357	0.000944746021810796	0.00458136553150132
Phatr3_J43450|Phatr3_J43450.t1||B7FS98	protein		0	-	-1.59126	0.000917856925901895	0.00447609688875562
Phatr3_J9033||B7FRG9	syntaxin 5	-	2	C:membrane; P:vesicle-mediated transport	-1.58966	0.000662597270904094	0.00342143905725236
Phatr3_J48014||B7G5P1	predicted protein		0	-	-1.58945	0.000953405971248947	0.00461538842414047
Phatr3_Jdraft462|Phatr3_Jdraft462.t1	proton phosphate symporter	-	3	C:integral component of membrane; F:transmembrane transporter activity; P:transmembrane transport	-1.58934	0.00171956490316205	0.00753215032270399
Phatr3_J44952||B7FW81	pob3_yarli ame: full=fact complex subunit pob3 ame: full=facilitates chromatin transcription complex subunit pob3		13	C:nucleus; F:DNA binding; P:regulation of transcription, DNA-templated; P:DNA replication; C:chromosome; P:cellular response to DNA damage stimulus; P:DNA repair; P:transcription, DNA-templated; P:filamentous growth of a population of unicellular organisms in response to biotic stimulus; P:cellular response to starvation; P:filamentous growth; P:filamentous growth of a population of unicellular o…	-1.58682	7.89599313576949e-07	1.13256575872065e-05
Phatr3_J44268||B7FTI9	protein		0	-	-1.58627	0.000113249656872971	0.000777924707241799
Phatr3_EG02523||B7G3H8	protein		0	-	-1.58442	0.0020030601233271	0.00855375218444359
Phatr3_J46213||B7G0G9	leukocyte receptor cluster member 8		0	-	-1.58311	0.0022410053188798	0.00937382895208158
Phatr3_J48134||B7G637	kinesin-related protein	-	6	C:microtubule; F:microtubule motor activity; F:ATP binding; F:microtubule binding; P:microtubule-based movement; P:metabolic process	-1.58302	0.000539327799535329	0.00287479379049895
Phatr3_J47710||B7G4M2	predicted protein		2	C:Golgi membrane; P:COPII vesicle coating	-1.58294	2.08724801664162e-05	0.000190429589560536
Phatr3_EG02323||B7G0T6;B7G0T8					-1.58012	0.00237635209481406	0.00983737942383217
Phatr3_J46434	ubiquitin carboxyl-terminal hydrolase 42 isoform x1	-	2	F:ubiquitinyl hydrolase activity; P:ubiquitin-dependent protein catabolic process	-1.57857	0.00169229133331153	0.00742426717360224
Phatr3_J49529||B7GAX4	wd repeat-containing protein 70		0	-	-1.57848	0.000487383770226059	0.00264179880473401
Phatr3_J15863||B7GAR5	rpot-like rna polymerase	EC:2.7.7.6	3	F:DNA binding; F:DNA-directed RNA polymerase activity; P:transcription, DNA-templated	-1.57502	2.17132008481648e-05	0.000197618280977098
Phatr3_J47750||B7G4S2	glutamate-gated ion channel neurotransmitter receptor family	-	5	C:membrane; F:ionotropic glutamate receptor activity; F:extracellular-glutamate-gated ion channel activity; P:ion transmembrane transport; P:ionotropic glutamate receptor signaling pathway	-1.5746	0.00108273714084299	0.00514609429911451
Phatr3_J40158||B7GAM6	protein		1	F:zinc ion binding	-1.57379	0.00106966104675962	0.00508655025922713
Phatr3_J47597||B7G482	protein	EC:4.2.2.3	3	C:periplasmic space; F:poly(beta-D-mannuronate) lyase activity; P:alginic acid catabolic process	-1.57334	0.00041664203301583	0.00231648845188158
Phatr3_J47212||B7G2V5	protein		8	P:ER to Golgi vesicle-mediated transport; C:endoplasmic reticulum; C:Golgi apparatus; C:ER to Golgi transport vesicle; P:vesicle-mediated transport; C:cytosol; C:trans-Golgi network; F:molecular_function	-1.57125	0.00176731331555456	0.00769101150530427
Phatr3_EG02045	ribonucleoside-diphosphate reductase	EC:1.17.4.1	5	C:ribonucleoside-diphosphate reductase complex; F:ribonucleoside-diphosphate reductase activity, thioredoxin disulfide as acceptor; F:ATP binding; P:DNA replication; P:oxidation-reduction process	-1.56937	0.000453582104135668	0.00248982434581998
Phatr3_J43354||B7FRY9	predicted protein		0	-	-1.56869	0.000426759212738438	0.00236105060013074
Phatr3_EG00234	heparan-sulfate 6-o-sulfotransferase partial		7	C:integral component of membrane; P:metabolic process; F:sulfotransferase activity; P:angiogenesis; P:lung alveolus development; P:heparan sulfate proteoglycan biosynthetic process; P:neuron development	-1.56808	0.000780969779411256	0.00392266171402854
Phatr3_J32390|Phatr3_J32390.t1||B7FR15	phosphoglycerate mutase		0	-	-1.56587	0.00191380685973518	0.00823523557152714
Phatr3_J45464|Phatr3_J45464.t1||B7GDC4;B7FXS7					-1.56531	0.00137391551596701	0.00625876983509903
Phatr3_J43954||B5Y4W2	predicted protein		0	-	-1.56312	0.00241911188183005	0.00999229332285152
Phatr3_J12265||B7FZE2	gdt1-like protein chloroplastic	-	2	C:chloroplast; C:membrane	-1.56142	8.48600455525297e-05	0.00061172218973072
Phatr3_J48952||B7G902					-1.55976	0.000456886837402179	0.00250673965357297
Phatr3_J43828||B5Y4G4	voltage-gated sodium channel	-	3	C:integral component of membrane; F:ion channel activity; P:ion transmembrane transport	-1.55705	2.86792374333863e-09	8.11326235804438e-08
Phatr3_J49589||B7GB51	protein		0	-	-1.55217	0.000268291833558731	0.00161391836245212
Phatr3_J44570	protein		5	P:regulation of transcription, DNA-templated; F:sequence-specific DNA binding; C:nucleus; F:sequence-specific DNA binding transcription factor activity; F:DNA binding	-1.55184	1.21237389774269e-05	0.000121140313572493
Phatr3_J48230||B7G6F4	predicted protein		0	-	-1.54859	3.89349639272199e-07	6.19374759017857e-06
Phatr3_J49557||B7GB12	protein	-	4	C:nucleus; F:sequence-specific DNA binding transcription factor activity; F:sequence-specific DNA binding; P:regulation of transcription, DNA-templated	-1.54672	0.0016425630134583	0.00723720094317387
Phatr3_J45097|Phatr3_J45097.t1||B7FWG2	2og-fe oxygenase	EC:1.14.11	2	F:oxidoreductase activity, acting on paired donors, with incorporation or reduction of molecular oxygen, 2-oxoglutarate as one donor, and incorporation of one atom each of oxygen into both donors; P:oxidation-reduction process	-1.54211	0.00217366540375329	0.00916195344669482
Phatr3_J49811|Phatr3_J49811.t1||B7GBZ8	protein		0	-	-1.53862	0.000200147492720308	0.00126142339547799
Phatr3_J17300|B7FNU7	lissencephaly-1 homolog b	-	12	C:cytoplasm; C:microtubule organizing center; C:microtubule; C:microtubule associated complex; F:dynein binding; P:establishment of mitotic spindle orientation; P:transport; P:mitotic nuclear division; P:cell migration; P:telencephalon development; P:cell differentiation; P:brain morphogenesis	-1.53805	0.000599996994499967	0.00314230680144318
Phatr3_J20183||B7FZN6	pyruvate dehydrogenase e1 component subunit mitochondrial	EC:1.2.4.1	3	F:pyruvate dehydrogenase (acetyl-transferring) activity; P:acetyl-CoA biosynthetic process from pyruvate; P:oxidation-reduction process	-1.52828	0.000664674001645579	0.00342900951423128
Phatr3_J43226||B7FR20	cyclin-y-like protein	-	2	F:protein kinase binding; P:regulation of cyclin-dependent protein serine/threonine kinase activity	-1.52791	7.0904594322292e-05	0.000524591237703334
Phatr3_J46408||B7G141	trna pseudouridine synthase a	EC:5.4.99.12	4	F:RNA binding; F:pseudouridine synthase activity; P:pseudouridine synthesis; P:tRNA processing	-1.5264	0.000239964278628922	0.00147431007291106
Phatr3_J43731||B7FT96	trans-resveratrol di-o-methyltransferase-like	EC:2.1.1	2	F:O-methyltransferase activity; P:methylation	-1.52632	1.5744596729332e-05	0.000151005607059887
Phatr3_J43160||B7FQU5	protein	-	3	F:ATP binding; F:hydrolase activity; F:metal ion binding	-1.52569	2.53691369454364e-05	0.000225233815837309
Phatr3_J49595||B7GB57	cell wall anchor protein		7	F:ligase activity; P:metabolic process; P:protein ubiquitination; F:ubiquitin-protein transferase activity; P:protein ubiquitination involved in ubiquitin-dependent protein catabolic process; C:cytoplasm; C:nucleus	-1.52516	0.00159032078317084	0.00705128018783721
Phatr3_J30786||B7GCM7	xylose isomerase	EC:5.3.1.5	4	F:xylose isomerase activity; F:metal ion binding; P:pentose-phosphate shunt; P:D-xylose metabolic process	-1.52309	0.000170584292422608	0.00109915788192674
Phatr3_J42914||B7FQ03	predicted protein		0	-	-1.52288	0.00175871367407943	0.00767062214046171
Phatr3_J47875||B7G578	predicted protein		0	-	-1.52276	8.28992759318907e-09	2.11120582310899e-07
Phatr3_J44183||B5Y5L8	actin cortical patch component lsb4		10	F:metal ion binding; P:actin filament organization; P:actin filament bundle assembly; P:endocytosis; F:actin filament binding; C:actin cortical patch; C:mitochondrion; P:actin cortical patch localization; C:cellular bud neck; P:actin cytoskeleton organization	-1.52248	0.00137309415584255	0.00625861220140734
Phatr3_J38946||B7G7A1	aminotransferase class v	-	3	F:catalytic activity; F:pyridoxal phosphate binding; P:metabolic process	-1.5223	0.00196981587790565	0.00843423641813128
Phatr3_J44334||B7FTR4	rna pseudouridine synthase chloroplastic isoform x2	EC:5.4.99.12	3	F:RNA binding; F:pseudouridine synthase activity; P:pseudouridine synthesis	-1.5222	0.000658693382319631	0.00340754738684098
Phatr3_J48078||B7G5X2	carnitine o-acetyltransferase	EC:2.3.1.7	2	F:carnitine O-acetyltransferase activity; P:metabolic process	-1.52181	0.00046526106183743	0.00254373403150783
Phatr3_J18745||B5Y5J6	udp-glucose 6-dehydrogenase 1-like	EC:1.1.1.22	7	C:nucleus; C:cytosol; C:apoplast; F:UDP-glucose 6-dehydrogenase activity; F:NAD binding; P:cell wall pectin metabolic process; P:oxidation-reduction process	-1.52122	0.000867002499568918	0.00427202187462062
Phatr3_J43641|Phatr3_J43641.t1||B7FSZ0	vacuolar protein sorting-associated protein 9a-like	-	2	P:cellular process; P:single-organism process	-1.51877	0.00010284690743263	0.000716991692970741
Phatr3_J45862||B7FYY4	predicted protein		0	-	-1.51839	4.76049868498933e-05	0.000380264301074788
Phatr3_J47387||B7G375	predicted protein	-	2	F:hydrolase activity; P:metabolic process	-1.51679	0.000248970149237967	0.00151636862586313
Phatr3_J45734||B7FZL6	tbc1 domain family member 24 isoform x1	-	2	F:Rab GTPase activator activity; P:positive regulation of Rab GTPase activity	-1.5164	0.00185650245600708	0.00802555007059872
Phatr3_EG00968	---NA---		0	-	-1.51579	1.0280592630487e-05	0.000104869514834696
Phatr3_J47447||B7G3E6	protein		7	F:methyltransferase activity; P:metabolic process; P:methylation; P:biosynthetic process; F:hydrolase activity, acting on ester bonds; F:transferase activity; P:nucleobase-containing compound metabolic process	-1.51528	0.0015020963048681	0.00674531931226455
Phatr3_J46429|Phatr3_J46429.t1||B7G166	general transcription factor iif subunit 2-like	-	4	C:transcription factor TFIIF complex; F:catalytic activity; F:ATP binding; P:transcription initiation from RNA polymerase II promoter	-1.51407	0.0013170245717936	0.0060468061624289
Phatr3_J55111||B7GC30	phospholipid scramblase 1-like		0	-	-1.51089	6.23611706138762e-05	0.000471953037172805
Phatr3_J46618||B7G1V9	httm domain protein		2	P:peptidyl-glutamic acid carboxylation; F:gamma-glutamyl carboxylase activity	-1.50938	2.23120096635832e-05	0.000201760209767877
Phatr3_J46138||B7G069	predicted protein		0	-	-1.50416	0.00118087973267095	0.00551912620791821
Phatr3_J44270||B7FTJ1	protein		2	P:oxidation-reduction process; F:alternative oxidase activity	-1.50121	0.000961791393267783	0.00464197642363148
Phatr3_J44041	universal minicircle sequence binding protein	-	3	F:ion binding; F:organic cyclic compound binding; F:heterocyclic compound binding	-1.50088	0.00136114173998379	0.00620917257585618
Phatr3_J9444||B7FNT1	adenosine 3 -phospho 5 -phosphosulfate transporter partial	-	2	C:integral component of membrane; P:transmembrane transport	-1.49865	4.04659636175532e-06	4.61394149633239e-05
Phatr3_J42051||B5Y3F5	aspartate-trna ligase	EC:6.1.1.12	5	C:cytoplasm; F:nucleic acid binding; F:aspartate-tRNA ligase activity; F:ATP binding; P:aspartyl-tRNA aminoacylation	-1.49674	1.86752205982654e-05	0.000173999752842463
Phatr3_J33664||B7FTI4	protein		0	-	-1.49297	3.39084292387191e-05	0.000286766241551246
Phatr3_J21354||B7G2E3	cytochrome oxidase assembly	-	4	C:membrane; F:oxidoreductase activity, acting on the CH-CH group of donors; P:heme a biosynthetic process; P:oxidation-reduction process	-1.49282	0.00108602528401758	0.00515857885080471
Phatr3_J15749||B7G9V3	probable lrr receptor-like serine threonine-protein kinase at3g47570	-	1	F:transferase activity	-1.49269	0.000425742150625803	0.00235658457056599
Phatr3_J45515||B7FXY3	protein		8	C:integral component of membrane; P:cellular metabolic process; C:membrane; F:catalytic activity; F:coenzyme binding; P:transport; C:thylakoid; P:response to oxidative stress	-1.49161	0.00115690265592324	0.00542512473013523
Phatr3_J15563||B7G953	ctd small phosphatase-like protein 2	EC:3.1.3.41	3	C:intracellular organelle; F:phosphatase activity; P:dephosphorylation	-1.48748	0.00019469746944285	0.0012305274503729
Phatr3_EG01424	hypothetical protein AGDE_13332		0	-	-1.48103	1.82092450100213e-07	3.23638026230222e-06
Phatr3_J49849||B7GC26	cmp-sialic acid transporter 5-like	-	6	C:Golgi membrane; C:integral component of membrane; F:sugar:proton symporter activity; P:carbohydrate transport; P:pollen exine formation; P:proton transport	-1.48018	3.97911092128297e-05	0.000327394833384096
Phatr3_EG01919||B7GAM9	dihydrolipoyllysine acetyltransferase		6	F:transferase activity; P:metabolic process; P:oxidation-reduction process; F:hydrolase activity; F:catalytic activity; F:peroxidase activity	-1.47895	0.00021574494819409	0.00134612861842657
Phatr3_J45058||B7FWB9	protein		5	F:methyltransferase activity; F:transferase activity; P:methylation; C:Golgi apparatus; C:plasma membrane	-1.47425	8.68071821543802e-05	0.000622959401134725
Phatr3_J47892|Phatr3_J47892.t1||B7G5A0	methyltransferase type 11		16	F:methyltransferase activity; F:transferase activity; F:sterol 24-C-methyltransferase activity; P:metabolic process; P:methylation; P:steroid biosynthetic process; P:lipid biosynthetic process; P:sterol biosynthetic process; P:lipid metabolic process; P:steroid metabolic process; P:ergosterol biosynthetic process; F:catalytic activity; F:phosphopantetheine binding; F:ligase activity; F:pyridoxal …	-1.47156	0.000979236693440458	0.00471199970181225
Phatr3_J50116||B7GD03	predicted protein		4	P:transcription initiation from RNA polymerase II promoter; F:ATP binding; F:catalytic activity; C:transcription factor TFIIF complex	-1.47091	0.000763279269132142	0.00385859136075248
Phatr3_J50112||B7GCZ5	predicted protein		0	-	-1.47069	8.5831225286483e-06	8.90915426240749e-05
Phatr3_J45440||B7FXP5	seven transmembrane mlo family protein		5	P:defense response; C:integral component of membrane; P:response to biotic stimulus; C:membrane; F:calmodulin binding	-1.47013	0.000315402683505973	0.00183253364638157
Phatr3_J15768||B7GA97	protein s-acyltransferase 8-like	EC:2.3.1.225	4	C:integral component of membrane; F:zinc ion binding; F:protein-cysteine S-palmitoyltransferase activity; P:metabolic process	-1.46802	0.0021587281540414	0.00910769192262921
Phatr3_J54751||B7G3L7	dynamin like protein	-	3	F:GTPase activity; F:GTP binding; P:GTP catabolic process	-1.46773	0.00121213965461404	0.00564877197550632
Phatr3_EG01980	carotenoid isomerase-like protein	-	2	F:isomerase activity; P:metabolic process	-1.46576	5.84143599190453e-06	6.34479377418566e-05
Phatr3_J43877||B5Y4M2	protein		3	P:nucleoside metabolic process; F:catalytic activity; F:structural molecule activity	-1.4608	0.000143278758508558	0.000947124035791413
Phatr3_J48993||B7G949	protein		0	-	-1.46029	0.000795532480001703	0.00397094457017739
Phatr3_J39092||B7G7T3	predicted protein		0	-	-1.45756	0.000728087635762225	0.00370677798605872
Phatr3_J31147	probable bifunctional methylthioribulose-1-phosphate dehydratase enolase-phosphatase e1 isoform x2	EC:3.1.3.77	6	C:cytoplasm; F:magnesium ion binding; F:lyase activity; F:acireductone synthase activity; P:dephosphorylation; P:L-methionine biosynthetic process from methylthioadenosine	-1.45747	0.00165649265278081	0.00729285338431254
Phatr3_J49417||B7GAI7	leucine carboxyl methyltransferase	-	2	F:methyltransferase activity; P:methylation	-1.45724	0.000121627427797529	0.000825875236755775
Phatr3_J28562||B7G2U6	40s ribosomal protein s11	-	3	C:ribosome; F:structural constituent of ribosome; P:translation	-1.45706	0.000302731181989758	0.00177916460570518
Phatr3_J1155||B5Y3W5	proline dehydrogenase	EC:1.5.99.8	5	F:proline dehydrogenase activity; F:calcium ion binding; P:glutamate biosynthetic process; P:proline catabolic process; P:oxidation-reduction process	-1.45633	0.000271784600212027	0.00162886209250208
Phatr3_J44828||B7FVS7	predicted protein		0	-	-1.45569	0.000406008414099598	0.00226859726306099
Phatr3_J26299||B7FUR8	transmembrane 9 superfamily member 3-like	-	4	C:endomembrane system; C:integral component of membrane; C:intracellular membrane-bounded organelle; C:cytoplasmic part	-1.45318	0.00152604054195379	0.00683265019778274
Phatr3_J10102	ccr4-not transcription complex subunit	-	3	F:nucleotide binding; F:nucleic acid binding; F:zinc ion binding	-1.45296	0.00147667906241335	0.00665512943417511
Phatr3_J55090||B7T1F5;B7GBI4					-1.45186	0.00156419153072673	0.00696291521268008
Phatr3_J35397||B7FYE3	protein		0	-	-1.44689	3.23532817642935e-07	5.33567852415243e-06
Phatr3_J10835||B7FU83	translation initiation factor if-2	-	6	C:intracellular; F:translation initiation factor activity; F:GTPase activity; F:GTP binding; P:GTP catabolic process; P:translational initiation	-1.44655	0.000982514848285911	0.00472372613916912
Phatr3_J46289||B7G0Q5	5 ampactivated protein kinase subunit beta		2	F:kinase activity; P:phosphorylation	-1.4456	0.000736943714180107	0.00374650890234191
Phatr3_EG00215					-1.44553	1.56556833922659e-05	0.000150459611780198
Phatr3_J11559||B7FWF3	nad-dependent epimerase dehydratase	-	4	F:racemase and epimerase activity, acting on carbohydrates and derivatives; F:coenzyme binding; P:carbohydrate metabolic process; P:cellular metabolic process	-1.4422	0.000416379673299143	0.0023161763798032
Phatr3_J45630||B7FYC0	protein	-	3	C:membrane; C:cell part; P:single-organism transport	-1.43852	0.000188722368893533	0.00119680458782793
Phatr3_J49833||B7GC03	adp-ribosylation factor gtpase-activating protein agd14	-	4	F:ARF GTPase activator activity; F:zinc ion binding; P:regulation of ARF GTPase activity; P:positive regulation of GTPase activity	-1.43833	0.0022007085034952	0.0092465982801177
Phatr3_EG00609	nacht and ankyrin domain partial		0	-	-1.43741	0.000554720208557693	0.00293455612920935
Phatr3_J11041	pseudouridylate synthase	EC:5.4.99.12	3	F:RNA binding; F:pseudouridine synthase activity; P:pseudouridine synthesis	-1.4372	4.26279661994577e-06	4.81160490840311e-05
Phatr3_J46727||B5Y3L2	protein	-	3	F:catalytic activity; F:coenzyme binding; P:cellular metabolic process	-1.43641	0.00151824317158685	0.00680422548287785
Phatr3_J16827||B7GDV8	protein	-	2	F:kinase activity; P:phosphorylation	-1.43556	0.000184629659993412	0.00117549643502608
Phatr3_Jdraft1539|Phatr3_Jdraft1539.t1||B7S4K6	protein	-	2	F:methyltransferase activity; P:methylation	-1.43481	0.000418208803729987	0.00232175139628843
Phatr3_J45346||B7FXD1	zinc c3hc4 type (ring finger) domain-containing protein	-	5	F:ubiquitin-protein transferase activity; F:zinc ion binding; P:protein ubiquitination; P:single-organism process; P:regulation of cellular process	-1.42966	0.002114584948298	0.00895171637931959
Phatr3_J49469||B7GAP7	splicing factor 3b subunit 2	-	7	C:nucleoplasm; C:U12-type spliceosomal complex; C:nucleolus; C:catalytic step 2 spliceosome; F:protein binding; F:poly(A) RNA binding; P:mRNA splicing, via spliceosome	-1.42908	3.47843512119204e-08	7.55634523135547e-07
Phatr3_J45019||B7FVB1	protein		0	-	-1.42714	3.09215454303531e-05	0.00026672801592035
Phatr3_J7359||B7G973	kinesin family-like protein	-	7	C:kinesin complex; C:microtubule; F:microtubule motor activity; F:ATP binding; F:microtubule binding; P:microtubule-based movement; P:metabolic process	-1.42534	0.00191953338259293	0.00825671368054429
Phatr3_J49067||B7G9D7	predicted protein		0	-	-1.4244	0.000246240748449697	0.00150499286028855
Phatr3_J49679	nudix hydrolase 3	-	2	F:hydrolase activity; P:metabolic process	-1.42299	0.000445442228969148	0.00244873307564978
Phatr3_J40880||B7GCN5	agmatinase	EC:3.5.3.11	3	F:agmatinase activity; F:metal ion binding; P:metabolic process	-1.41573	0.00186434289517772	0.00805324425220805
Phatr3_J50971	glutamate dehydrogenase	EC:1.4.1.4	4	C:apicoplast; F:glutamate dehydrogenase (NADP+) activity; P:glutamate biosynthetic process; P:oxidation-reduction process	-1.41488	0.00222394692686054	0.00932230963637567
Phatr3_J6025||B7FQN4	high mobility group protein		0	-	-1.41461	0.00217991226423013	0.00918326880703998
Phatr3_J11990|Phatr3_J11990.t1||B7FYG9	nadh dehydrogenase	-	2	F:methyltransferase activity; P:methylation	-1.41369	0.000773057907224006	0.00389336921795193
Phatr3_J35573||B7FYM9	predicted protein		0	-	-1.41368	9.39360960929789e-07	1.31709899528121e-05
Phatr3_J13221||B5Y3F7	dna excision repair protein ercc-1 isoform x2	-	12	C:nuclear lumen; C:protein complex; F:damaged DNA binding; F:endonuclease activity; F:protein binding; F:structure-specific DNA binding; P:developmental process involved in reproduction; P:DNA recombination; P:gamete generation; P:nucleotide-excision repair, DNA incision; P:cell development; P:system development	-1.41093	4.42107138632217e-06	4.97027554952796e-05
Phatr3_J48725||B7G857	predicted protein		0	-	-1.40989	0.000918502687563263	0.00447730194619054
Phatr3_J48215||B7G6D1	protein		0	-	-1.40966	3.46388865408788e-05	0.000292503259203466
Phatr3_J32949||B7FT35	mitotic checkpoint protein		3	P:mitotic spindle assembly checkpoint; C:kinetochore microtubule; C:spindle microtubule	-1.40955	0.00101345600028436	0.0048579275882175
Phatr3_J44656||B7FUU1	rab5 gdp gtp exchange factor-like isoform 2	-	1	P:intracellular signal transduction	-1.40889	2.35339396744919e-06	2.9076972110475e-05
Phatr3_J46231||B7G0I8	tetratricopeptide repeat protein	-	1	F:catalytic activity	-1.4088	0.000389085314066044	0.00219482640346005
Phatr3_EG01290	transcriptional regulator		2	P:chromosome condensation; F:DNA binding	-1.40639	0.00016423447883934	0.00106434935478628
Phatr3_J49575||B7GB33	dehydrogenase reductase sdr family member 7	-	2	F:oxidoreductase activity; P:oxidation-reduction process	-1.40635	5.60285934850403e-05	0.00043367135315678
Phatr3_J49153||B7G9N6	predicted protein	-	1	P:cell redox homeostasis	-1.40623	0.000528598764803107	0.00283104088102227
Phatr3_J48263||B7G6J3	protein		0	-	-1.40587	0.000650684023145034	0.003369217272449
Phatr3_J46195||B7G0D8	predicted protein		0	-	-1.40578	0.00041408195870275	0.00230567896786841
Phatr3_EG02041	signal recognition particle protein	-	6	C:signal recognition particle; F:GTPase activity; F:GTP binding; F:7S RNA binding; P:GTP catabolic process; P:SRP-dependent cotranslational protein targeting to membrane	-1.40481	0.000347100086052288	0.00198733746176922
Phatr3_J45840||B7FYV9	u1 small nuclear ribonucleoprotein c	-	5	C:U2-type spliceosomal complex; C:U1 snRNP; F:RNA binding; F:zinc ion binding; P:spliceosomal snRNP assembly	-1.40452	0.000248272316015806	0.00151402096991367
Phatr3_EG02553	ring-h2 finger protein atl7-like	-	1	F:metal ion binding	-1.40437	0.00190602071701298	0.00820802096348651
Phatr3_EG02242||B7G8H2	brefeldin a-inhibited guanine nucleotide-exchange	-	3	F:ARF guanyl-nucleotide exchange factor activity; P:regulation of ARF protein signal transduction; P:positive regulation of GTPase activity	-1.40406	6.23556960714198e-05	0.000471953037172805
Phatr3_J54343||B7FWG7	histone acetyltransferase	EC:2.3.1.48	4	C:nucleus; F:histone acetyltransferase activity; P:chromatin silencing at telomere; P:histone acetylation	-1.39917	0.00199993430676029	0.0085436524150722
Phatr3_J26336||B7FUW5	uracil phosphoribosyltransferase	-	1	F:transferase activity, transferring glycosyl groups	-1.39815	0.000789165997680513	0.00394969844917551
Phatr3_J44213||B5Y5Q8	predicted protein		0	-	-1.39425	0.00136934938855156	0.00624407754073187
Phatr3_EG02564||B7GAR3	rna-binding protein	-	2	F:nucleotide binding; F:nucleic acid binding	-1.39383	0.00230593956374021	0.00958120874597346
Phatr3_J47174||B7G2R5	protein		3	F:methyltransferase activity; F:transferase activity; P:methylation	-1.38742	0.000140876194465876	0.000932810477621576
Phatr3_J8451|Phatr3_J8451.t1||B7FSF3	cleavage stimulation factor subunit 2	-	2	F:nucleotide binding; F:nucleic acid binding	-1.38517	0.00223356003206492	0.00934965065975444
Phatr3_J37109||B7G258	mfs transporter		3	C:nucleosome; P:nucleosome assembly; F:DNA binding	-1.38466	9.61919682262086e-06	9.88409876622643e-05
Phatr3_J12679||B7FZV9	ribosome production factor 1		2	F:RNA binding; C:nucleolus	-1.3828	0.000960582411725959	0.00464087309979469
Phatr3_J49425||B7GAJ5	protein	-	1	F:catalytic activity	-1.38122	0.000102438090011165	0.000715328292674216
Phatr3_J21296||B7G277	biotin synthase	EC:2.8.1.6	7	F:biotin synthase activity; F:phosphotransferase activity, alcohol group as acceptor; F:metal ion binding; F:2 iron, 2 sulfur cluster binding; F:4 iron, 4 sulfur cluster binding; P:carbohydrate metabolic process; P:biotin biosynthetic process	-1.37542	0.000415118037592893	0.0023103026165539
Phatr3_J49030||B7G994	glycosyltransferase family 2 protein		7	F:transferase activity; P:metabolic process; F:GTP binding; F:GTPase activity; P:GTP catabolic process; F:nucleotide binding; F:hydrolase activity	-1.37336	0.000275373081444433	0.00164769050490273
Phatr3_J46487||B7G1E3	ein3-binding f-box protein 1		2	P:response to ethylene; C:SCF ubiquitin ligase complex	-1.37246	2.5137855786413e-05	0.000223533854582109
Phatr3_J49155||B7G9N9	protein		13	P:oxidation-reduction process; F:oxidoreductase activity, acting on paired donors, with incorporation or reduction of molecular oxygen, 2-oxoglutarate as one donor, and incorporation of one atom each of oxygen into both donors; F:oxidoreductase activity; P:DNA repair; F:catalytic activity; F:metal ion binding; P:apoptotic process; C:mitochondrion; P:iron-sulfur cluster assembly; C:cytoplasm; C:mi…	-1.37113	1.97251662240021e-05	0.000181584706444072
Phatr3_J48314||B7G6Q1	predicted protein		0	-	-1.36673	0.00015351369771939	0.00100531331725158
Phatr3_J33218|Phatr3_J33218.t1||B5Y4N9	transporter arsb	-	2	C:integral component of membrane; P:transmembrane transport	-1.36341	0.00213105826717464	0.00900109642671622
Phatr3_J43132||B7FQR0	protein	-	1	F:zinc ion binding	-1.36287	0.000151522851985093	0.000995391556064635
Phatr3_J49936||B7GCD2	protein	-	2	C:integral component of membrane; P:transmembrane transport	-1.36253	0.00141583455022565	0.00641955503979987
Phatr3_J43122||B7FQQ0	protein regulator of cytokinesis 1 isoform x1	-	3	F:microtubule binding; P:microtubule cytoskeleton organization; P:cytokinesis	-1.35938	0.00240839976991397	0.00995170633403375
Phatr3_J51528||B7FSP3	coproporphyrinogen iii oxidase	-	3	F:catalytic activity; F:iron-sulfur cluster binding; P:metabolic process	-1.35904	1.72446586632915e-06	2.23901458320725e-05
Phatr3_J50346||B7GDT5	protein		0	-	-1.35884	0.00128383673337375	0.00592633388923988
Phatr3_J46527||B7G1I6	predicted protein		0	-	-1.35548	2.1824007102241e-05	0.000198305359033388
Phatr3_J49304|Phatr3_J49304.t1||B7GA57	protein	-	2	F:transferase activity, transferring glycosyl groups; P:metabolic process	-1.35146	0.0022028831200975	0.00924881507357569
Phatr3_J1875||B5Y4R5	calcium-dependent protein	EC:2.7.11	4	F:protein serine/threonine kinase activity; F:calcium ion binding; F:ATP binding; P:protein phosphorylation	-1.34964	0.0016506556512219	0.00727000534073457
Phatr3_J43493||B7FSE9	protein		1	C:dynactin complex	-1.34841	0.00175031077257418	0.00764000788448528
Phatr3_J35951|Phatr3_J35951.t1||B7FZZ0	predicted protein		0	-	-1.34809	0.00130613433150772	0.00601442996193654
Phatr3_J15935	oxidoreductase electron carrier	-	4	C:chloroplast; F:oxidoreductase activity; F:ion binding; P:photosynthesis	-1.34778	0.00090858262419206	0.00443551058349255
Phatr3_J43408||B7FS54	protein		6	F:ATP binding; F:protein kinase activity; F:nucleotide binding; P:protein phosphorylation; F:transferase activity, transferring phosphorus-containing groups; F:protein serine/threonine kinase activity	-1.34401	0.00231109764532539	0.00959908936932304
Phatr3_J47677||B7G4I1	predicted protein		0	-	-1.34395	0.000644761487375841	0.00334163187112047
Phatr3_J51169||B7G8Q4	gtp-binding nuclear protein ran	-	6	F:GTPase activity; F:GTP binding; P:GTP catabolic process; P:intracellular protein transport; P:nucleocytoplasmic transport; P:small GTPase mediated signal transduction	-1.34246	7.66861702402686e-10	2.36610543397928e-08
Phatr3_J44086||B5Y5A9	protein casp	-	2	C:integral component of Golgi membrane; P:intra-Golgi vesicle-mediated transport	-1.34155	0.00218487556988735	0.0091938319690539
Phatr3_J8996	agc protein kinase		10	F:transferase activity; F:protein serine/threonine kinase activity; P:phosphorylation; F:protein kinase activity; P:protein phosphorylation; F:nucleotide binding; F:ATP binding; F:kinase activity; F:transferase activity, transferring phosphorus-containing groups; F:phosphatidylinositol binding	-1.34048	0.000329073789573371	0.00189704949584343
Phatr3_J34484|Phatr3_J34484.t1||B7FW61	chaperone protein		0	-	-1.33917	0.00120049114664766	0.00559913457973418
Phatr3_J8891||B7FQ13	histone deacetylase superfamily		2	F:hydrolase activity; P:metabolic process	-1.33875	3.85169006497354e-05	0.000318779153424597
Phatr3_J42560||F8WL65;B7FRQ4					-1.33814	0.000530953299916474	0.00284094164428867
Phatr3_J40461||B7GBH7	phospholipid glycerol acyltransferase	-	2	F:transferase activity, transferring acyl groups; P:metabolic process	-1.33537	0.00032426388252718	0.00187335785219278
Phatr3_J45710	protein		11	P:oxidation-reduction process; F:oxidoreductase activity; P:cell cycle; C:cytoplasm; C:cytoskeleton; C:spindle; P:cell division; F:calmodulin binding; P:mitotic nuclear division; C:nucleus; P:mitotic cell cycle	-1.33432	3.36551960828145e-07	5.52395986142817e-06
Phatr3_J45718|Phatr3_J45718.t1||B7FZJ2	predicted protein		0	-	-1.33349	0.000785370154713755	0.00393771973553133
Phatr3_J46112||B7G037	predicted protein	-	1	F:zinc ion binding	-1.33298	0.00117677711673082	0.00550876285003337
Phatr3_J50473|Phatr3_J50473.t1||B7GE78	predicted protein		0	-	-1.33242	0.00188856600706662	0.00814534747517864
Phatr3_J2782||B7FR25	protein gpr107-like	-	1	C:integral component of membrane	-1.3315	3.47241189699173e-07	5.66840959522007e-06
Phatr3_J40753||B7GCB7	protein	-	1	C:nucleus	-1.32938	0.000715356098130951	0.00365355358713447
Phatr3_J54688||C6JVZ1;B7G2D7					-1.32912	0.00219115505343491	0.00921480762781181
Phatr3_J42129||B7G326	thioredoxin reductase	EC:1.8.1.9	5	F:thioredoxin-disulfide reductase activity; F:flavin adenine dinucleotide binding; F:NADP binding; P:cell redox homeostasis; P:oxidation-reduction process	-1.32818	5.74816226634197e-05	0.000441268697288358
Phatr3_J4227||B5Y516	glutathione s-transferase omega-like 2 isoform x2		4	F:transferase activity; P:metabolic process; P:response to cadmium ion; C:cytosol	-1.32548	4.57229836247535e-05	0.00036863950401264
Phatr3_J14208||B7G425	delta -sterol-c5 -desaturase 1-like	-	4	F:iron ion binding; F:oxidoreductase activity; P:fatty acid biosynthetic process; P:oxidation-reduction process	-1.32518	3.1510650818762e-08	6.89855983129662e-07
Phatr3_J45032||B7FVC6	regulator of chromosome condensation -like protein	-	1	F:metal ion binding	-1.32331	0.000271789533013462	0.00162886209250208
Phatr3_J49408||B7GAH7	protein		0	-	-1.32283	0.000660120560395859	0.00341335820156809
Phatr3_J45091||B7FWF6	protein		0	-	-1.32246	0.00142984329572666	0.00647001210890659
Phatr3_EG01719	phosphatidylinositol- -trisphosphate 3-	-	2	F:transferase activity; P:phosphate-containing compound metabolic process	-1.32006	0.00180063342107448	0.00781109075013035
Phatr3_J47935||B7G5E6	trna pseudouridine synthase a	EC:5.4.99.12	4	F:RNA binding; F:pseudouridine synthase activity; P:pseudouridine synthesis; P:tRNA processing	-1.3137	0.000417431778034343	0.00231973097432148
Phatr3_EG01133	protein		3	P:proteolysis; F:metallopeptidase activity; F:zinc ion binding	-1.31026	0.00128898626694944	0.00594521756226249
Phatr3_J12280||B7FZ54	dimethylglycine methyltransferase	-	2	F:methyltransferase activity; P:methylation	-1.3098	1.18294287494962e-06	1.60842995503137e-05
Phatr3_J47945||B7G5G3	gram domain-containing protein 1a		3	C:endoplasmic reticulum; P:negative regulation of programmed cell death; P:defense response to bacterium	-1.309	1.77260474710903e-07	3.17513938034793e-06
Phatr3_J48556	protein	-	2	F:transferase activity, transferring glycosyl groups; P:metabolic process	-1.30602	0.000706876414833783	0.00361353164087311
Phatr3_J49124||B7G9K4	predicted protein	-	1	C:integral component of membrane	-1.30319	4.70393366810562e-05	0.00037762601162612
Phatr3_J46356	transducin wd40 repeat-like superfamily protein isoform 1		0	-	-1.30132	0.000924108949971163	0.0044968230576803
Phatr3_J54842||B7G5U6	carotene isomerase	-	3	F:oxidoreductase activity; F:isomerase activity; P:metabolic process	-1.29985	5.51970364243483e-05	0.000428712251785516
Phatr3_J34538||B7FV44	eukaryotic translation initiation factor 2 subunit alpha	-	3	C:eukaryotic translation initiation factor 2 complex; F:translation initiation factor activity; P:translational initiation	-1.29961	5.41203092687946e-05	0.000421223280247978
Phatr3_J11003||B7FTW5	protein	EC:2.1.1	5	C:cytoplasm; F:binding; F:RNA methyltransferase activity; P:RNA methylation; P:rRNA processing	-1.29698	0.000238053365338738	0.00146509607378564
Phatr3_J13057	protein	-	2	C:nucleus; P:regulation of transcription, DNA-templated	-1.29079	0.00133927601908799	0.00612684683111088
Phatr3_J48717||B7G850	rhomboid protein 2-like	EC:3.4.21	3	C:integral component of membrane; F:serine-type endopeptidase activity; P:proteolysis	-1.29005	7.03462606479225e-07	1.02872246528231e-05
Phatr3_J46156||B7G088	dna (cytosine-5)-methyltransferase 3b-like	-	4	F:DNA binding; F:methyltransferase activity; P:DNA methylation; P:eye morphogenesis	-1.28888	0.000174836489113926	0.00112319691940698
Phatr3_J47155||B7G2P1	protein		3	F:molecular_function; P:biological_process; C:nucleus	-1.28763	0.00173655011994864	0.00758457416176356
Phatr3_J47095||B7G2F3	predicted protein		0	-	-1.28662	0.000369095429839049	0.00209574278412702
Phatr3_J8461|Phatr3_J8461.t1||B7G2Y5	adp-ribosylation factor gtpase-	-	5	C:cytoplasm; F:ARF GTPase activator activity; F:zinc ion binding; P:regulation of ARF GTPase activity; P:positive regulation of GTPase activity	-1.28623	0.000613951296586036	0.00320711023811989
Phatr3_J42897||B7FPY6	predicted protein		0	-	-1.28363	0.000580750925145624	0.00305499467930234
Phatr3_J2957	histone acetyltransferase	EC:2.3.1	2	F:N-acetyltransferase activity; P:metabolic process	-1.28271	0.000170491489728449	0.00109915788192674
Phatr3_J26061	snw ski-interacting	-	2	C:spliceosomal complex; P:mRNA splicing, via spliceosome	-1.28182	0.000546554499082637	0.00290092324158653
Phatr3_J42907||B7FPZ6	acyl- dehydrogenase	EC:1.3.99.3	3	F:acyl-CoA dehydrogenase activity; F:flavin adenine dinucleotide binding; P:oxidation-reduction process	-1.27803	0.00024916524867653	0.00151673436741794
Phatr3_J49443||B7GAL5	protein		8	F:nucleic acid binding; F:exonuclease activity; P:DNA repair; F:hydrolase activity; P:nucleic acid phosphodiester bond hydrolysis; P:DNA recombination; F:manganese ion binding; F:5'-3' exonuclease activity	-1.27775	0.000817155247649853	0.00406622533733075
Phatr3_J49357||B7GAC2	protein		0	-	-1.27751	0.00023713084379401	0.00146089769975344
Phatr3_J42606||B7FNW8	protein		0	-	-1.27742	0.000100250852358992	0.000703258790033626
Phatr3_J46022||B7FZT0	serine-rich adhesin for platelets-like isoform x1		0	-	-1.277	0.000123971557299737	0.000838749734959845
Phatr3_J42993||B7FQ98	predicted protein		0	-	-1.27673	0.00198145758386517	0.00847439075567011
Phatr3_J46163||B7G094	phytanoyl- dioxygenase		5	P:oxidation-reduction process; F:oxidoreductase activity, acting on paired donors, with incorporation or reduction of molecular oxygen, 2-oxoglutarate as one donor, and incorporation of one atom each of oxygen into both donors; F:oxidoreductase activity; F:dioxygenase activity; F:carbohydrate binding	-1.27531	3.19688551324218e-05	0.000274497103969594
Phatr3_J48056||B7G5U5	protein		5	P:metabolic process; C:membrane; F:transferase activity, transferring glycosyl groups; C:integral component of membrane; F:sulfotransferase activity	-1.26871	0.000103009801023801	0.000717681808497713
Phatr3_J42687	transducin family protein		1	P:cell redox homeostasis	-1.266	1.15860397832014e-05	0.000116284908673043
Phatr3_J49945||B7GCE3	protein	-	2	F:sulfotransferase activity; P:metabolic process	-1.26581	4.61129372117474e-05	0.000371250464390778
Phatr3_J3182||B7G795	regulator of chromosome condensation -like protein		0	-	-1.26086	6.64160796715304e-05	0.000497279327193972
Phatr3_J43221||B7FR13	duf231 domain containing protein		2	F:hydrolase activity; P:metabolic process	-1.2592	0.000877435514487128	0.00431079539072832
Phatr3_J49335||B7GA91	protein root uvb sensitive 3 isoform x1		0	-	-1.25761	0.00135137327066039	0.00616962325316539
Phatr3_EG02558||B7GAJ6	protein	-	1	F:catalytic activity	-1.2575	0.000872776419547788	0.00429061354947074
Phatr3_J46945||B5Y4A5	predicted protein		0	-	-1.25501	0.000773053959790356	0.00389336921795193
Phatr3_J48179||B7G689	myb-like dna-binding protein reb1	-	2	F:DNA binding; F:chromatin binding	-1.25496	0.00208400386960481	0.0088389152037506
Phatr3_J16157|Phatr3_J16157.t1||B7GB41	nudix hydrolase	-	2	F:hydrolase activity; P:metabolic process	-1.24931	0.000587409392590445	0.00308555407445618
Phatr3_J49105||B7G9I3	vesicle transport through interaction with t-snares homolog 1a		6	P:vesicle-mediated transport; C:membrane; P:intracellular protein transport; F:chitin binding; P:chitin metabolic process; C:extracellular region	-1.24811	0.000132634292114632	0.00088614856320014
Phatr3_Jdraft453||B7S3X1	probable isoprenylcysteine alpha-carbonyl methylesterase icme		2	F:nucleic acid binding; F:ATP binding	-1.24624	0.000439658634874154	0.0024216802983186
Phatr3_J44936||B7FW60	nadh:ubiquinone oxidoreductase complex i intermediate-associated protein 30		0	-	-1.24389	4.7425388226032e-05	0.000379867766213286
Phatr3_J31432|Phatr3_J31432.t1||B7FRB5	predicted protein		0	-	-1.23749	0.00236595913659552	0.00980519817826726
Phatr3_J43018||B7FQC6	nadp-dependent ferredoxin reductase and adrenodoxin fpra-like protein	-	3	C:mitochondrial matrix; F:oxidoreductase activity; P:oxidation-reduction process	-1.23076	0.000255841767567885	0.00155148968226507
Phatr3_J31160||B7GDZ3	ras-like protein rab-11b	-	11	C:nucleus; C:vacuole; C:cytosol; C:ribosome; C:plasma membrane; C:cell plate; F:structural constituent of ribosome; F:GTP binding; P:translation; P:small GTPase mediated signal transduction; P:protein transport	-1.22938	0.000103346859973141	0.000719583747277337
Phatr3_J48109||B7G607	lysine-specific demethylase 4c isoform 1	-	2	C:nucleus; P:regulation of transcription, DNA-templated	-1.22905	0.000961303033867766	0.00464161409001242
Phatr3_J36719||B5Y3H4	protein		4	F:hydrolase activity; P:metabolic process; F:calcium ion binding; C:peroxisome	-1.22888	0.000207069681633144	0.00130067091410617
Phatr3_J46526||B7G1I5	gamma-secretase subunit aph-1	-	3	C:integral component of membrane; P:protein processing; P:positive regulation of catalytic activity	-1.22668	7.27636851377099e-05	0.000535523556868689
Phatr3_J4741||B7FSC8	protein	EC:3.4	2	F:cysteine-type peptidase activity; P:proteolysis	-1.22612	0.0012788541455571	0.00590949977427155
Phatr3_J47346||B7G315	hypothetical protein PHATRDRAFT_47346	-	4	C:membrane; F:drug transmembrane transporter activity; F:antiporter activity; P:drug transmembrane transport	-1.21974	3.00002886735882e-05	0.00026078424310609
Phatr3_J49879||B7GC65	protein	-	2	C:chloroplast; F:structural molecule activity	-1.21878	0.000786986762634183	0.00394230523244626
Phatr3_J43425||B7FS71	salicylate hydroxylase	-	1	F:oxidoreductase activity	-1.21648	8.14492350720538e-05	0.000590546390635401
Phatr3_J48008||B7G5N2	tafii28-domain-containing partial	-	1	F:protein heterodimerization activity	-1.21577	0.00172607105664343	0.00754434766198397
Phatr3_J11192||B7FV07	gluconate 5-dehydrogenase	-	2	F:oxidoreductase activity; P:oxidation-reduction process	-1.21542	3.71480082219612e-05	0.00030904391136359
Phatr3_J24019	paired amphipathic helix protein sin3b	-	2	C:nucleus; P:regulation of transcription, DNA-templated	-1.21245	0.001657240876634	0.00729328851311774
Phatr3_EG00424	predicted protein		0	-	-1.21243	0.00158861111780557	0.00704648162088243
Phatr3_J23281||B7GAV2	nad dependent epimerase dehydratase protein	EC:1.1.1.133	4	F:dTDP-4-dehydrorhamnose reductase activity; F:coenzyme binding; P:extracellular polysaccharide biosynthetic process; P:oxidation-reduction process	-1.21209	0.000387305150266843	0.00218694024265807
Phatr3_J38891||B7G747	histidinol-phosphate transaminase	EC:2.6.1.9	3	F:histidinol-phosphate transaminase activity; F:pyridoxal phosphate binding; P:histidine biosynthetic process	-1.21052	0.00103779940740009	0.00496142820101959
Phatr3_J55206|Phatr3_J55206.t1||B7GE77	macrocin o-methyltransferase domain-containing protein	-	3	F:methyltransferase activity; P:antibiotic biosynthetic process; P:methylation	-1.20997	0.00180728913708904	0.00783391134644808
Phatr3_EG02562||B7GAH3	lactate dehydrogenase	EC:1.1.1.158; EC:1.1.1.27	4	F:L-lactate dehydrogenase activity; F:UDP-N-acetylmuramate dehydrogenase activity; F:flavin adenine dinucleotide binding; P:oxidation-reduction process	-1.20618	0.000927000318788443	0.0045050370317235
Phatr3_J12595||B7FZY9	methionine type i	-	5	C:cytosolic ribosome; F:metal ion binding; F:metalloaminopeptidase activity; P:proteolysis; P:protein initiator methionine removal	-1.20587	0.00176295898477842	0.00768327216066993
Phatr3_J47512||B7G3M7	predicted protein		7	F:histone-lysine N-methyltransferase activity; P:histone lysine methylation; F:methyltransferase activity; F:transferase activity; P:methylation; P:chromatin modification; C:nucleus	-1.20055	0.00155616029521419	0.00694091988703357
Phatr3_J45741||B7FZN1	alanine--trna ligase		0	-	-1.19939	0.00109018156535205	0.00517053596303583
Phatr3_J43760||B7FTD4	protein	-	3	C:clathrin adaptor complex; P:intracellular protein transport; P:vesicle-mediated transport	-1.19822	2.6789480618939e-06	3.23867230173632e-05
Phatr3_J44623||B7FUQ2	protein	-	2	C:nucleus; P:regulation of transcription, DNA-templated	-1.19309	0.00072304761184583	0.00368780550801114
Phatr3_J46556||B7G1M6	hemolysin iii	-	2	C:integral component of membrane; P:cytolysis	-1.19274	0.00158354176436812	0.00703232801724727
Phatr3_J46653||B5Y3C4	protein	-	3	C:integral component of membrane; F:carbohydrate transmembrane transporter activity; P:carbohydrate transmembrane transport	-1.18864	0.000105336420645768	0.000731170173221645
Phatr3_J44758||B7S4J5;B7FVJ0					-1.18351	7.21589680033081e-06	7.65989952405627e-05
Phatr3_J42555||B7FRP9	cyclic nucleotide-binding protein		5	P:sulfate transmembrane transport; C:integral component of membrane; P:sulfate transport; C:membrane; F:sulfate transmembrane transporter activity	-1.18105	0.000306610473451043	0.00179416879552636
Phatr3_EG00952	predicted protein		0	-	-1.17422	0.00125667609560695	0.00582489856779268
Phatr3_J47243||B7G3P3	protein		11	P:oxidation-reduction process; F:oxidoreductase activity; P:mitotic cell cycle; P:cell cycle; C:cytoplasm; C:cytoskeleton; C:spindle; P:cell division; F:calmodulin binding; P:mitotic nuclear division; C:nucleus	-1.16999	0.000302890457315315	0.00177916460570518
Phatr3_J45119||B7FWI7	cation efflux protein	-	4	C:integral component of membrane; F:cation transmembrane transporter activity; P:cation transport; P:transmembrane transport	-1.16566	0.000129589919076524	0.000869429140470994
Phatr3_J43996||B5Y510	predicted protein		0	-	-1.16496	0.00199073843224535	0.00851084253237441
Phatr3_J18132||B7FSA4	zf-dhhc-domain-containing protein	EC:2.3.1.225	4	C:integral component of membrane; F:zinc ion binding; F:protein-cysteine S-palmitoyltransferase activity; P:metabolic process	-1.16366	0.00229268375337056	0.00954378474206997
Phatr3_J8678	protein bonzai 3-like		0	-	-1.16349	0.000109740049477554	0.000755202509609321
Phatr3_J42995||B7FQA0	enhancer of polycomb-like protein	-	3	C:Piccolo NuA4 histone acetyltransferase complex; P:transcription, DNA-templated; P:regulation of transcription, DNA-templated	-1.16249	3.85539412485913e-05	0.00031885074680628
Phatr3_J42002||B7G0A0	protein	-	3	C:Golgi apparatus; C:integral component of membrane; P:cellular process	-1.15559	0.000606945537242083	0.00317494426118577
Phatr3_J46010||B7FZH7	protein		2	P:oxidation-reduction process; F:alternative oxidase activity	-1.15439	0.000770766813263487	0.00388705975741456
Phatr3_J47831||B7G525	egf-like repeat and discoidin i-like domain-containing protein 3 isoform x1		7	F:calcium ion binding; P:cell adhesion; C:extracellular vesicular exosome; P:positive regulation of cell-substrate adhesion; F:metal ion binding; P:multicellular organismal development; C:extracellular region	-1.15137	0.0013844508938645	0.00630014910412975
Phatr3_J49070||B7G9E0	n a		0	-	-1.14168	0.000535190860080141	0.00285816859227773
Phatr3_J49776||B7GBV2	protein nlrc3		3	P:signal transduction; P:regulation of apoptotic process; C:intracellular	-1.14035	0.00161820131612592	0.0071523097132665
Phatr3_J37903||B7G4D2	protein		3	F:methyltransferase activity; F:transferase activity; P:methylation	-1.13881	0.000922785932718414	0.00449427962287966
Phatr3_EG02665||B7FZ55	protein		0	-	-1.13798	2.17953955872432e-05	0.000198205739141966
Phatr3_J47926||B7G5D5	protein		3	P:metabolic process; F:transferase activity, transferring glycosyl groups; F:transferase activity	-1.13262	0.00197376909981332	0.00844472409904893
Phatr3_J43421||B7FS66	cmgc rck protein kinase mde3	-	2	F:transferase activity, transferring phosphorus-containing groups; P:metabolic process	-1.13017	0.000523200661951109	0.00280346690571227
Phatr3_J50485||B7GE90	phosphoenolpyruvate phosphate translocator chloroplastic-like	-	1	C:integral component of membrane	-1.12656	5.5315334692261e-05	0.00042903765464695
Phatr3_J13537||B5Y3J7	protein	EC:2.1.1	4	C:cytoplasm; F:RNA methyltransferase activity; P:RNA methylation; P:rRNA processing	-1.11893	0.00148692024020125	0.00669591067269455
Phatr3_EG01419	methyltransferase family		3	F:methyltransferase activity; F:transferase activity; P:methylation	-1.11367	9.02336773778482e-05	0.000642621706170331
Phatr3_J5491||B7G2D9	protein	-	1	C:integral component of membrane	-1.11121	0.00102013422472551	0.00488576864728878
Phatr3_J43375||B7FS17	nuclear-interacting partner of alk isoform x3	-	2	C:nucleus; F:zinc ion binding	-1.10433	0.0016216534831066	0.00715911567168639
Phatr3_J46568||B7G1P0	peroxisomal biogenesis factor 6	EC:3.6.1.15	3	F:ATP binding; F:nucleoside-triphosphatase activity; P:metabolic process	-1.1036	0.000292284822250947	0.00172665811827695
Phatr3_J45348||B7FXD3	histone lysine demethylase no66		2	F:methyltransferase activity; P:methylation	-1.10231	0.0011921801862818	0.00556730797178002
Phatr3_J45402||B7FXK4	membrane protein		0	-	-1.10162	1.80024872933114e-06	2.31864604118326e-05
Phatr3_EG00115	beta- -galactosyltransferase 2-like	-	1	F:transferase activity	-1.09878	0.000928885945961625	0.00451224829545632
Phatr3_EG00599	protein		4	F:peptidyl-prolyl cis-trans isomerase activity; P:protein folding; P:protein peptidyl-prolyl isomerization; F:isomerase activity	-1.09831	0.00133709091036633	0.00611934311912154
Phatr3_J44260||B7FTH7	alpha beta hydrolase		2	F:hydrolase activity; P:metabolic process	-1.09766	0.00142060573422002	0.00643339637138109
Phatr3_J48922||B7G8V9	condensin complex subunit 3	-	2	C:condensin complex; P:mitotic chromosome condensation	-1.09141	0.000464532226717498	0.00254247633443675
Phatr3_J49840||B7GC13	predicted protein		1	F:DNA binding	-1.089	0.000612889355017679	0.0032030527436964
Phatr3_EG02650||B7FW13	predicted protein		4	C:cytoskeleton; P:phagocytosis; P:signal transduction; C:intracellular	-1.08712	0.000453368333543338	0.00248982434581998
Phatr3_J40163||B7GAN1	ethanolamine-phosphate cytidylyltransferase	-	2	F:nucleotidyltransferase activity; P:biosynthetic process	-1.07522	0.000434670326289418	0.00239891028725133
Phatr3_J49391||B7GAF8	sodium-coupled neutral amino acid transporter 11	-	1	C:integral component of membrane	-1.06842	0.000783002937605722	0.00392935924586678
Phatr3_J13150||B7G1H7	abc-1 domain-containing protein	-	3	F:protein kinase activity; F:ATP binding; P:protein phosphorylation	-1.06576	0.000868442122986626	0.00427596382431512
Phatr3_J46661||B5Y3D2	protein	-	2	F:transferase activity, transferring glycosyl groups; P:metabolic process	-1.0615	0.000908672861734487	0.00443551058349255
Phatr3_J9323||B7FR61	30s ribosomal protein s1	-	2	C:intracellular; F:RNA binding	-1.06065	0.000657904753663435	0.00340503607760094
Phatr3_J3692||B5Y505	cysteine proteinase	EC:3.1.2.15	12	C:nucleus; C:cytoplasm; C:plasma membrane; F:ubiquitin thiolesterase activity; F:ubiquitin-specific protease activity; F:adenosine receptor binding; F:identical protein binding; P:ubiquitin-dependent protein catabolic process; P:protein deubiquitination; P:negative regulation of protein ubiquitination; P:regulation of protein stability; P:protein localization to cell surface	-1.06063	0.000957264591136961	0.00463007692638209
Phatr3_J45492	chromosome condensation regulator rcc1		4	F:ligase activity; P:metabolic process; P:protein ubiquitination; F:ubiquitin-protein transferase activity	-1.05861	0.00159243334840239	0.00705786066926096
Phatr3_J46641||B5Y3A9	molybdenum cofactor sulfurase-like	-	6	F:catalytic activity; F:molybdenum ion binding; F:pyridoxal phosphate binding; P:metabolic process; P:cellular process; P:response to stimulus	-1.05602	0.00140334725464957	0.00637580623663809
Phatr3_J35061||B7FXG4	predicted protein		0	-	-1.05418	0.00156194332358531	0.0069556643406767
Phatr3_EG02354||B7FVR9;B7FVS0					-1.05364	0.00172189848946384	0.00753943155367189
Phatr3_J41238||B7GDP1	predicted protein	-	2	F:catalytic activity; P:metabolic process	-1.05352	0.00212680327055512	0.00899267870919817
Phatr3_J46484||B7G1E0	predicted protein		0	-	-1.05249	0.000322479995603096	0.00186497056159545
Phatr3_EG02403	protein	EC:6.1.1.22	5	C:cytoplasm; F:nucleic acid binding; F:asparagine-tRNA ligase activity; F:ATP binding; P:asparaginyl-tRNA aminoacylation	-1.04574	0.00139107059319784	0.0063249891756955
Phatr3_EG02027	extracellular metalloprotease	-	3	F:metallopeptidase activity; F:zinc ion binding; P:proteolysis	-1.04515	0.00167915467600722	0.0073781636018142
Phatr3_J48341||B7G6T2	glycosyl hydrolase	-	2	F:catalytic activity; P:metabolic process	-1.03805	0.00010870943877839	0.000749528949265937
Phatr3_J3295||B7G3Z0	cyclin-dependent kinase 20 isoform x1	EC:2.7.11	3	F:protein serine/threonine kinase activity; F:ATP binding; P:protein phosphorylation	-1.03072	0.000722036666159335	0.00368432248870309
Phatr3_J52325||B7G5Q0	protein		7	P:regulation of transcription, DNA-templated; P:histone acetylation; F:histone acetyltransferase activity; F:zinc ion binding; C:nucleus; F:transcription cofactor activity; F:metal ion binding	-1.02731	0.000116728765203922	0.00079791890566357
Phatr3_Jdraft1656||B7S419	protein	EC:3.1.4.17	5	F:3',5'-cyclic-nucleotide phosphodiesterase activity; F:protein kinase activity; F:ATP binding; P:protein phosphorylation; P:signal transduction	-1.01416	2.79179242296421e-05	0.000244004830368179
Phatr3_J43867||B5Y4K9	protein		5	F:metal ion binding; F:helicase activity; F:nucleic acid binding; F:ATP binding; P:metabolic process	-1.01236	0.000779778979886074	0.00392082942630056
Phatr3_EG01375	multidrug and toxin extrusion protein 1-like		6	P:drug transmembrane transport; C:membrane; F:drug transmembrane transporter activity; P:transmembrane transport; F:antiporter activity; C:integral component of membrane	-1.01056	0.000468714096238682	0.00255788533277776
Phatr3_J49563||B7GB18	beta-hexosaminidase subunit beta-like	EC:3.2.1.52	6	F:beta-N-acetylhexosaminidase activity; P:carbohydrate metabolic process; P:sexual reproduction; P:single-multicellular organism process; P:single-organism cellular process; P:biological regulation	-1.01036	4.92131287953443e-05	0.000390609646290115
Phatr3_J46105||B7G030	isopenicillin n epimerase-like	-	3	F:catalytic activity; F:pyridoxal phosphate binding; P:metabolic process	-1.00501	0.000865228803858144	0.00426575271998719
Phatr3_J46548||B7G1L4	prolyl oligopeptidase	EC:3.4.21	3	F:serine-type endopeptidase activity; F:serine-type exopeptidase activity; P:proteolysis	-1.00236	0.000541210451880388	0.00287936266464644
Phatr3_EG01549	e3 ubiquitin-protein ligase ring1-like		3	F:metal ion binding; F:zinc ion binding; C:plasma membrane	-0.997504	0.00172599130326496	0.00754434766198397
Phatr3_J48695||B7G7E4	protein		6	P:regulation of transcription, DNA-templated; F:sequence-specific DNA binding; F:sequence-specific DNA binding transcription factor activity; P:transport; C:intracellular; F:transporter activity	-0.996062	0.00109653221970885	0.00519188590200256
Phatr3_J12269||B7FZA9	4-hydroxybenzoate polyprenyl transferase	EC:2.5.1	3	C:integral component of membrane; F:prenyltransferase activity; P:ubiquinone biosynthetic process	-0.995431	0.000365446022689022	0.00207919163162128
Phatr3_J48767||B7G8A8	nadh dehydrogenase	-	2	F:oxidoreductase activity, acting on NAD(P)H; P:electron transport chain	-0.990407	0.00148456594762271	0.00668799043632197
Phatr3_J52444||B7G800	probable calcium-binding protein cml20	-	1	F:calcium ion binding	-0.986386	0.000288897545499888	0.00171490926718247
Phatr3_J44141||B5Y5H3	2og-fe oxygenase		11	P:regulation of transcription, DNA-templated; F:protein heterodimerization activity; C:nucleus; F:sequence-specific DNA binding transcription factor activity; F:DNA binding; P:oxidation-reduction process; F:oxidoreductase activity, acting on paired donors, with incorporation or reduction of molecular oxygen, 2-oxoglutarate as one donor, and incorporation of one atom each of oxygen into both donor…	-0.982669	1.21739925270465e-06	1.65128152259976e-05
Phatr3_J43418||B7FS63	pre-mrna-splicing factor cwc25-like protein		0	-	-0.975965	3.23731291807359e-05	0.000276488679717753
Phatr3_J49672||B7GBE5	predicted protein		1	C:integral component of membrane	-0.975158	0.000969847532721094	0.00467483160514618
Phatr3_J1859||B7G129	camk camk1 protein kinase	EC:2.7.11	3	F:protein serine/threonine kinase activity; F:ATP binding; P:protein phosphorylation	-0.972962	0.000228229196629743	0.00141303313525283
Phatr3_J5526||B7G1G1	ulk ulk protein kinase	EC:2.7.11	3	F:protein serine/threonine kinase activity; F:ATP binding; P:protein phosphorylation	-0.961453	0.00190117934517085	0.00819031270641114
Phatr3_J12044	abc family protein	-	3	F:protein kinase activity; F:ATP binding; P:protein phosphorylation	-0.961345	0.00143585721050773	0.00649199369211445
Phatr3_J44255||B7FTH3	protein		8	F:hydrogen ion transmembrane transporter activity; P:ATP synthesis coupled proton transport; C:mitochondrial proton-transporting ATP synthase complex, coupling factor F(o); P:oxidation-reduction process; F:oxidoreductase activity; F:oxidoreductase activity, acting on the CH-OH group of donors, NAD or NADP as acceptor; F:coenzyme binding; F:NADP binding	-0.961166	0.000306943478490723	0.00179416879552636
Phatr3_J26775||B7FWN1	dis3-like exonuclease 2	-	1	P:RNA metabolic process	-0.956949	0.00172293706785681	0.00754103905264999
Phatr3_J43887||B5Y4N7	protein		0	-	-0.956542	0.00215104311327003	0.00907867914510927
Phatr3_EG02043	deoxyhypusine hydroxylase	-	1	F:oxidoreductase activity	-0.956248	0.000271791252902581	0.00162886209250208
Phatr3_J5527||B7G7B4	pentafunctional 3-hydroxyacyl- dehydrogenase enoyl- hydratase 3-hydroxyacyl- epimerase enoyl- isomerase 3-ketoacyl- thiolase	-	2	F:catalytic activity; P:metabolic process	-0.955156	0.000891734039707611	0.00436386274507894
Phatr3_J49939||B7GCD6	predicted protein		0	-	-0.932579	0.00121322792274621	0.00565051807319973
Phatr3_J55141||B7GCY0	exosome complex component rrp42	-	1	P:cellular process	-0.925032	0.000433155417471109	0.00239172492311604
Phatr3_J36168||B7G0K6	phosphoglycerate mutase		8	P:metabolic process; F:catalytic activity; P:cobalamin biosynthetic process; P:dephosphorylation; F:alpha-ribazole phosphatase activity; F:nucleic acid binding; P:RNA phosphodiester bond hydrolysis, endonucleolytic; F:RNA-DNA hybrid ribonuclease activity	-0.920826	0.00157704243120717	0.00700623557946508
Phatr3_EG02410||B7FQ39;B7FQ38					-0.913621	0.00101832525032733	0.00487918553175183
Phatr3_J46390||B7G121	otu domain-containing protein 5-like isoform x1	-	1	P:protein metabolic process	-0.913098	0.000394263080580253	0.00221842117134109
Phatr3_J48969	---NA---		0	-	-0.912265	0.00132982273080888	0.00609104367443498
Phatr3_J6789||B7G3F5	peroxisomal coenzyme a diphosphatase partial	-	2	F:hydrolase activity; P:metabolic process	-0.905102	5.90429496739587e-05	0.000449567029008969
Phatr3_J21147	ras-related gtp-binding protein a	-	3	C:nucleus; C:cytoplasm; F:GTP binding	-0.900229	0.000243181351059381	0.00148918743388654
Phatr3_J15844||B7G9S7	v-type h-atpase subunit h	-	4	C:vacuolar proton-transporting V-type ATPase, V1 domain; F:proton-transporting ATPase activity, rotational mechanism; P:metabolic process; P:ATP hydrolysis coupled proton transport	-0.895403	0.000377203387981748	0.00213419206570429
Phatr3_J13417||B5Y444	signal recognition particle protein srp54	-	6	C:signal recognition particle; F:GTPase activity; F:GTP binding; F:7S RNA binding; P:GTP catabolic process; P:SRP-dependent cotranslational protein targeting to membrane	-0.887168	0.00213084706546577	0.00900109642671622
Phatr3_J49570||B7GB27	epoxide hydrolase	-	2	F:catalytic activity; P:metabolic process	-0.880858	0.00234945811342796	0.00975120623499978
Phatr3_J14571||B7G5N9	proteasome subunit beta type-7	EC:3.4.25	3	C:proteasome core complex; F:threonine-type endopeptidase activity; P:proteolysis involved in cellular protein catabolic process	-0.880103	0.00223071002275071	0.00934120218699226
Phatr3_J35684||B7FYZ2	predicted protein		0	-	-0.864163	0.00113310064937076	0.00533802575213213
Phatr3_J45623||B7FYB2	tigr00266 family protein		1	F:DNA binding	-0.861212	0.000506581521888048	0.00272742908548642
Phatr3_Jdraft561||B7S4C8	methionyl aminopeptidase	-	4	F:metal ion binding; F:metalloaminopeptidase activity; P:proteolysis; P:protein initiator methionine removal	-0.849975	0.00046258925955234	0.00253554903564291
Phatr3_J21983||B7G573	u4 u6 small nuclear ribonucleoprotein		5	C:viral nucleocapsid; C:ribonucleoprotein complex; P:cell-cell signaling; C:nuclear speck; P:cell fate determination	-0.84628	0.00211960789753958	0.00896622082759586
Phatr3_J44427||B7FU25	protein		3	F:exonuclease activity; P:nucleic acid phosphodiester bond hydrolysis; F:endonuclease activity	-0.840234	0.000752087645687201	0.00381073748363272
Phatr3_J2834||B7FUC2	ornithine decarboxylase	-	2	F:catalytic activity; P:polyamine biosynthetic process	-0.839435	0.00190039979021516	0.00819009594931178
Phatr3_J48772||B7G8B4					-0.838132	0.00163835437129639	0.00722149055888137
Phatr3_EG00404	adp-ribosylation factor-like protein 3a		3	P:oxidation-reduction process; F:dioxygenase activity; P:intracellular signal transduction	-0.822004	0.00233184064755582	0.00968166444092398
Phatr3_J22609	v-type proton atpase proteolipid subunit	-	4	C:integral component of membrane; C:proton-transporting V-type ATPase, V0 domain; F:hydrogen ion transmembrane transporter activity; P:ATP hydrolysis coupled proton transport	-0.816791	0.00131356330690562	0.00603873495696153
Phatr3_J43491||B7FSE4	mfs transporter		3	C:nucleosome; P:nucleosome assembly; F:DNA binding	-0.815064	0.00205173433343804	0.00872841981016764
Phatr3_J3924||B7G8S3	ubiquitin carboxyl-terminal hydrolase isozyme l5	-	3	C:intracellular; F:ubiquitin-specific protease activity; P:ubiquitin-dependent protein catabolic process	-0.789673	0.00117719088594783	0.00550876285003337
Phatr3_J43008||B7FQB5	conserved oligomeric golgi complex subunit 8	-	1	C:Golgi transport complex	-0.777638	0.000103768127907319	0.000721622194753624
Phatr3_J47007||B7G250	protein	-	2	F:sulfotransferase activity; P:metabolic process	-0.745552	0.000238073220074685	0.00146509607378564
Phatr3_J20082||B7FYD1	neutral ceramidase isoform x2		5	P:lipid metabolic process; P:sphingolipid metabolic process; F:hydrolase activity; F:ceramidase activity; C:extracellular region	-0.728617	0.00195348697974201	0.0083738978127796
Phatr3_J51727||B7FVL6	gtp-binding protein variant	-	3	F:GTP binding; P:small GTPase mediated signal transduction; P:protein transport	0.678059	0.00155733510245333	0.00694340235635305
Phatr3_J49148||B7G9N2	predicted protein		0	-	0.811154	0.0014141740704149	0.00641461590663561
Phatr3_EG02513||B7G4G4	ck1 ck1 ck1-d protein kinase	EC:2.7.11	3	F:protein serine/threonine kinase activity; F:ATP binding; P:protein phosphorylation	0.846308	0.00219150130655198	0.00921480762781181
Phatr3_J48901||B7G8S9	superoxide cu-zn	-	3	F:metal ion binding; P:superoxide metabolic process; P:oxidation-reduction process	0.856648	0.000506022315631085	0.00272572500088859
Phatr3_J7073||B7G5N1	predicted protein		0	-	0.860504	9.86280051626625e-06	0.000100882616209641
Phatr3_J26375||B7FVD8	fructosamine ketosamine-3-kinase	-	2	F:transferase activity, transferring phosphorus-containing groups; P:metabolic process	0.88592	0.000885082161496411	0.00433508842379686
Phatr3_EG01479	predicted protein	-	1	F:binding	0.908229	0.00225653899693804	0.00942340124499046
Phatr3_J50253||B7GDG6	cysteine protease atg4d	EC:3.4	5	C:cytoplasm; F:cysteine-type peptidase activity; P:proteolysis; P:autophagy; P:protein transport	0.912485	0.00153281817652267	0.0068531373170884
Phatr3_J42848||B7FPS3	30s ribosomal protein s5	-	4	C:ribosome; F:RNA binding; F:structural constituent of ribosome; P:translation	0.916485	0.00166514543666272	0.00732233688299098
Phatr3_J50097||B7GCX8	threonine aldolase	-	3	F:lyase activity; F:pyridoxal phosphate binding; P:cellular amino acid metabolic process	0.922607	0.00122225223682312	0.00568410553696087
Phatr3_J11160||B7FVZ5	amino acid polyamine transporter	-	3	C:integral component of membrane; F:amino acid transmembrane transporter activity; P:amino acid transmembrane transport	0.92951	0.000266474654219135	0.00160384611014743
Phatr3_J6052||B7FUM2	membrane protein	-	1	C:membrane	0.937983	0.00186338598655112	0.00805220777797447
Phatr3_Jdraft1259||B7S3T1	2fe-2s ferredoxin	-	3	F:electron carrier activity; F:metal ion binding; F:2 iron, 2 sulfur cluster binding	0.949564	0.00218300110228102	0.00919283291328015
Phatr3_J49181||B7G9R4	armadillo repeat-containing protein 6 isoform x1		0	-	0.951071	0.00238438341804806	0.0098633554946953
Phatr3_J42917||B7FQ07	platelet-activating factor acetylhydrolase plasma intracellular isoform ii	EC:3.1.1.47	2	F:1-alkyl-2-acetylglycerophosphocholine esterase activity; P:lipid catabolic process	0.95721	0.00203213703374482	0.00866145389980572
Phatr3_J44060||B5Y582	protein		0	-	0.980474	6.54826246663308e-06	7.0511539561607e-05
Phatr3_J45635||B7FYC5	6-chlorohydroxyquinol- -dioxygenase	EC:1.13.11	3	F:iron ion binding; F:oxidoreductase activity, acting on single donors with incorporation of molecular oxygen, incorporation of two atoms of oxygen; P:oxidation-reduction process	0.987474	0.0011416442500952	0.00536477262461056
Phatr3_J29381	phytanoyl- dioxygenase domain containing protein	-	1	F:oxidoreductase activity	0.990028	0.00226505691224193	0.009449797244201
Phatr3_J40731||B7GC96	10 transmembrane possible aa	-	1	C:integral component of membrane	0.994133	0.00160862968550513	0.00711560456790392
Phatr3_J45589||B7FY69	protein		0	-	0.995511	0.000644747896955204	0.00334163187112047
Phatr3_J6435||B7GBM1	cytochrome b5 reductase 4	-	2	F:heme binding; F:metal ion binding	1.00655	0.00191067640700735	0.00822491633848202
Phatr3_J41583||B7GEL5	protein		3	P:oxidation-reduction process; F:oxidoreductase activity, acting on paired donors, with incorporation or reduction of molecular oxygen, 2-oxoglutarate as one donor, and incorporation of one atom each of oxygen into both donors; F:oxidoreductase activity	1.00735	1.87993987077399e-05	0.0001745737588065
Phatr3_EG01318	general transcription factor iih subunit 4	-	6	P:nitrogen compound metabolic process; P:cellular metabolic process; P:primary metabolic process; P:single-organism metabolic process; P:single-organism cellular process; P:organic substance metabolic process	1.00858	0.0002595581719561	0.00156809996193597
Phatr3_J42757||B7FPF4	wos2 partial		0	-	1.01218	6.94284698511679e-05	0.00051536757759317
Phatr3_J48700||B7G7F2	protein		6	P:regulation of transcription, DNA-templated; F:sequence-specific DNA binding; F:sequence-specific DNA binding transcription factor activity; P:transport; C:intracellular; F:transporter activity	1.01287	0.000278269356231571	0.0016623633722536
Phatr3_J45216||B7FWV7	hypothetical protein PHATRDRAFT_45216		1	F:lipid binding	1.01378	0.000840612049284699	0.00416039976451507
Phatr3_J4234||B5Y5W4	cmp-sialic acid transporter 5	-	5	C:Golgi membrane; C:integral component of membrane; F:sugar:proton symporter activity; P:carbohydrate transport; P:proton transport	1.01701	0.0015482737818495	0.00691398125008023
Phatr3_J47664||B7G4G8	protein		1	F:calcium ion binding	1.01726	0.000154189175059351	0.00100856064361769
Phatr3_J37237	protein		0	-	1.02961	0.000302793042399612	0.00177916460570518
Phatr3_J49130||B7G9K8	protein		0	-	1.0481	0.000915415024158276	0.00446612777424917
Phatr3_J43759||B7FTD3	autoimmune regulator	-	17	C:nuclear chromatin; C:cytoplasm; C:centrosome; C:membrane; C:NuRD complex; F:RNA polymerase II core promoter proximal region sequence-specific DNA binding; F:RNA polymerase II distal enhancer sequence-specific DNA binding; F:RNA polymerase II repressing transcription factor binding; F:ATP-dependent DNA helicase activity; F:zinc ion binding; F:nucleosomal DNA binding; F:histone binding; P:regulat…	1.04964	0.00226252642140902	0.00944274776620019
Phatr3_J42997||B7FQA2	protein		4	F:helicase activity; F:nucleic acid binding; F:ATP binding; P:metabolic process	1.06071	0.00155363491529995	0.00693516444107066
Phatr3_J43452||B7FSA1	mitotic spindle assembly checkpoint protein mad2b		2	P:mitotic spindle assembly checkpoint; F:DNA binding	1.06878	0.000822741452796521	0.00408661125448939
Phatr3_J51570||B7FTD6	holliday junction resolvase	-	5	C:cytoplasm; F:nucleic acid binding; F:hydrolase activity, acting on ester bonds; P:DNA repair; P:DNA recombination	1.06966	0.00204290439913743	0.00869744477130875
Phatr3_J45533||B7FY05	pre-mrna-splicing factor		4	F:RNA binding; C:cytoplasm; P:mRNA processing; C:nucleus	1.0759	0.00236827570044602	0.0098111783075283
Phatr3_J21181||B5Y453	dihydropteridine reductase	-	2	F:oxidoreductase activity; P:oxidation-reduction process	1.08494	0.000668622119017126	0.00344402738881114
Phatr3_J44231||B5Y5S9	sn1-specific diacylglycerol lipase alpha-like protein	EC:3.1.1.3	2	F:triglyceride lipase activity; P:lipid metabolic process	1.08496	9.34160018769217e-05	0.000661510162093132
Phatr3_J47905||B7G5B5	glycine-rich protein	-	9	C:nucleus; C:cytosol; F:DNA binding; F:metal ion binding; P:response to acid chemical; P:regulation of transcription, DNA-templated; P:response to cold; P:embryo development ending in seed dormancy; P:response to oxygen-containing compound	1.08988	0.000500998074453721	0.00270644991543518
Phatr3_J22525||B7G7K7	ubiquitin-conjugating enzyme e2-16 kda	-	2	F:acid-amino acid ligase activity; P:metabolic process	1.09007	0.000100142908597184	0.000703258790033626
Phatr3_EG02133	protein		3	P:metabolic process; F:transferase activity, transferring glycosyl groups; F:transferase activity	1.09152	0.00229731619668575	0.00955598452036211
Phatr3_J16195||B7GBM1	cytochrome b5 reductase 4	-	2	F:heme binding; F:metal ion binding	1.09886	0.00055298788912105	0.00292815039260656
Phatr3_J34628||B7FW85	predicted protein		0	-	1.10121	0.00203418159945131	0.00866687918946801
Phatr3_J13606	protein	EC:3.1.3.41	4	F:magnesium ion binding; F:phosphatase activity; P:nucleotide metabolic process; P:dephosphorylation	1.10189	0.000743770065016791	0.00377464148224292
Phatr3_J42740||B7FPD2	protein	-	3	C:intracellular; F:transporter activity; P:transport	1.10938	4.12798650456607e-05	0.000337911198489662
Phatr3_J48870||B7G8N7	predicted protein		0	-	1.11408	0.00224941112473086	0.00940198598505852
Phatr3_J42800||B7FPL5	ankyrin repeat domain protein		0	-	1.11845	0.00193358887955761	0.00830147819273335
Phatr3_EG01057	dna-directed rna polymerase i complex subunit rpa43		2	P:transcription, DNA-templated; F:DNA-directed RNA polymerase activity	1.1243	0.000168230515416467	0.00108648471457294
Phatr3_J9601||B7FPL9	f-actin-capping protein subunit beta	-	9	C:F-actin capping protein complex; C:WASH complex; F:actin binding; P:actin cytoskeleton organization; P:single-multicellular organism process; P:oogenesis; P:localization; P:actin filament capping; P:regulation of cell projection assembly	1.13546	0.00119620916933185	0.00558380098951204
Phatr3_J45698||B7FYK2	vacuolar protein sorting-associated protein 51 homolog		5	P:Golgi to plasma membrane transport; C:exocyst; P:positive regulation of Rho GTPase activity; F:Rho guanyl-nucleotide exchange factor activity; P:regulation of Rho protein signal transduction	1.13555	0.00035419333472014	0.00202439966526305
Phatr3_J12140||B7FY83	molecular chaperone	-	2	F:unfolded protein binding; P:protein folding	1.13945	0.000293004577227479	0.00172923510606506
Phatr3_J42781||B7FPI7	predicted protein		0	-	1.14325	0.0013276357449866	0.00608350756913281
Phatr3_J47911||B7G5C1	predicted protein		0	-	1.14383	0.00216196352844055	0.00911791678104235
Phatr3_J19692||B7FWU0	dihydroorotase	EC:3.5.2.3	4	F:dihydroorotase activity; F:metal ion binding; P:pyrimidine nucleotide biosynthetic process; P:pyrimidine nucleobase biosynthetic process	1.14563	0.000772420100713044	0.00389336921795193
Phatr3_J46998||B7G238	protein	-	1	C:integral component of membrane	1.14692	0.00235982460276798	0.00978338505488637
Phatr3_J42874||B7FPV3	protein	-	1	C:integral component of membrane	1.1481	0.00152239347336348	0.00682010414812334
Phatr3_J15239	ubiquitin thioesterase otubain-like	EC:3.4	4	F:protein binding; F:cysteine-type peptidase activity; P:protein metabolic process; P:cellular metabolic process	1.14891	0.000350040153311531	0.0020027004390432
Phatr3_J13445||B5Y3M3	methionine-trna beta subunit	-	3	F:tRNA binding; F:ligase activity; P:metabolic process	1.15247	0.00195727487302407	0.00838693403240492
Phatr3_J47268||B7G3T0	multispecies: preprotein translocase subunit		11	P:protein transport; F:protein transporter activity; P:protein secretion; C:integral component of membrane; C:plasma membrane; C:TAT protein transport complex; C:membrane; P:transport; F:protein transmembrane transporter activity; P:protein transport by the Tat complex; C:integral component of plasma membrane	1.15281	0.000820493076004944	0.00407741492770422
Phatr3_J49101||B7G9H6	nudix hydrolase 1	-	2	F:hydrolase activity; P:metabolic process	1.15562	0.00127462742571022	0.00589351198771161
Phatr3_J45020||B7FVB2	predicted protein		7	F:metal ion binding; F:protein-L-isoaspartate (D-aspartate) O-methyltransferase activity; P:protein methylation; P:methylation; P:protein ubiquitination; F:ubiquitin-protein transferase activity; P:cellular protein modification process	1.15832	3.11966457021855e-05	0.000268570675717203
Phatr3_EG01537	apoptosis-inducing factor homolog b-like		3	P:oxidation-reduction process; F:oxidoreductase activity; F:flavin adenine dinucleotide binding	1.16183	0.000338359248350089	0.00194578224179204
Phatr3_J41056||B7GD62	protein		0	-	1.16499	0.000412412549650394	0.00229764143192971
Phatr3_J42624||B7FNZ3	predicted protein		0	-	1.16659	0.00228513100485892	0.00951587182631463
Phatr3_J44662||B7FUU8	protein		0	-	1.16702	0.000247606704118069	0.00151216470579121
Phatr3_J42735||B7FPC7	sumo ligase	-	3	F:zinc ion binding; F:SUMO ligase activity; P:metabolic process	1.16733	0.000872945593494849	0.00429061354947074
Phatr3_J46210||B7G0G6	calcium calmodulin dependent protein kinase ii association-domain-containing protein	EC:2.7.11.17	47	C:nucleoplasm; C:cytosol; C:calcium- and calmodulin-dependent protein kinase complex; C:intercalated disc; C:sarcoplasmic reticulum; C:T-tubule; C:endocytic vesicle membrane; C:neuromuscular junction; C:calcium channel complex; C:neuronal cell body; C:axon initial segment; C:perinuclear region of cytoplasm; F:calmodulin-dependent protein kinase activity; F:calmodulin binding; F:sodium channel reg…	1.16937	0.000629532875472974	0.00327783204656327
Phatr3_J16787||B7GDR8	pua domain-containing protein	-	2	C:cytoplasm; F:RNA binding	1.17	0.00160553166443393	0.00710546717042941
Phatr3_J4634||B7GDS1	dhhc zinc finger domain containing protein	EC:2.3.1.225	4	C:integral component of membrane; F:zinc ion binding; F:protein-cysteine S-palmitoyltransferase activity; P:metabolic process	1.17075	7.13015324988226e-05	0.000526487515775329
Phatr3_J48484||B7G7A9	protein	EC:3.4.21	2	F:serine-type endopeptidase activity; P:proteolysis	1.17869	0.00187053902437882	0.00807069680476319
Phatr3_J36253	sodium bile acid cotransporter 7		7	F:symporter activity; C:integral component of membrane; P:sodium ion transport; C:membrane; P:ion transport; P:transport; P:transmembrane transport	1.18372	0.00175311261685858	0.00764926487954105
Phatr3_J31420||B7FRA3	acyl-coenzyme a thioesterase 13		0	-	1.18475	0.00158566686687767	0.00703898204818306
Phatr3_J47407||B7G3A0	2-methylcitrate dehydratase	-	2	F:transferase activity, transferring phosphorus-containing groups; P:phosphorylation	1.19102	9.53466172106715e-07	1.33354652290542e-05
Phatr3_J45676||B7FYH8	membrane protein		0	-	1.1944	5.23476244847767e-05	0.000410555985047854
Phatr3_J10199||B5Y4M9	tata-box-binding protein	-	18	C:female pronucleus; C:male pronucleus; C:transcription factor TFIID complex; C:transcription factor TFIIA complex; C:nuclear euchromatin; C:cytoplasm; F:RNA polymerase II repressing transcription factor binding; F:transcription regulatory region DNA binding; P:transcription initiation from RNA polymerase I promoter; P:transcription elongation from RNA polymerase I promoter; P:termination of RNA …	1.19491	0.000840896399737264	0.00416039976451507
Phatr3_J46364||B7G0Z2	predicted protein		1	F:calcium ion binding	1.19666	0.00181806757931035	0.00787455340656945
Phatr3_J46199||B7G0E8	predicted protein		0	-	1.19671	9.44544862533443e-07	1.32271612856772e-05
Phatr3_EG02263||B7G6T7	protein	-	3	F:phosphoric diester hydrolase activity; P:nitrogen compound metabolic process; P:signal transduction	1.1977	0.000225533914118679	0.00140020530097672
Phatr3_J47116||B7G2J2	dna-directed rna polymerase iii subunit rpc3		6	P:transcription, DNA-templated; F:DNA-directed RNA polymerase activity; F:DNA binding; P:positive regulation of interferon-beta production; P:positive regulation of innate immune response; C:nucleus	1.19797	0.00152768606238543	0.00683563432934294
Phatr3_J27762	sumo-conjugating enzyme ubc9	-	2	F:SUMO ligase activity; P:metabolic process	1.19844	0.000999163015329463	0.00479350697358616
Phatr3_J49630||B7GBA1	endosomal cargo receptor	-	2	C:integral component of membrane; P:transport	1.19901	0.00227967932360223	0.00949669083211298
Phatr3_J45557||B7FY32	dihydrolipoamide succinyltransferase	-	8	F:transferase activity, transferring acyl groups; F:transferase activity, transferring phosphorus-containing groups; P:generation of precursor metabolites and energy; P:phosphorus metabolic process; P:carboxylic acid metabolic process; P:primary metabolic process; P:single-organism catabolic process; P:organic substance catabolic process	1.20423	0.00105436406695406	0.00502613023597668
Phatr3_J32261||B7FQN7	protein	-	2	C:chloroplast; F:structural molecule activity	1.20599	0.00218422047267214	0.0091938319690539
Phatr3_J44920||B7FW42	procollagen-proline dioxygenase	EC:1.14.11	4	F:iron ion binding; F:oxidoreductase activity, acting on paired donors, with incorporation or reduction of molecular oxygen, 2-oxoglutarate as one donor, and incorporation of one atom each of oxygen into both donors; F:L-ascorbic acid binding; P:oxidation-reduction process	1.20667	0.00117905866821267	0.00551520529058581
Phatr3_J42504||B7FRI5	protein		3	P:transport; C:intracellular; F:transporter activity	1.20899	0.000996597438215066	0.0047832418070912
Phatr3_J14996||B7G6N4	integral membrane protein	-	1	C:membrane	1.20993	0.00158667484397376	0.00704067371500171
Phatr3_J49337||B7GA96	protein		5	F:glycoprotein-N-acetylgalactosamine 3-beta-galactosyltransferase activity; F:transferase activity; P:metabolic process; F:transferase activity, transferring glycosyl groups; C:membrane	1.21575	0.00054026318125854	0.00287704873812929
Phatr3_J47382||B7G367	tkl protein kinase	-	3	F:protein kinase activity; F:ATP binding; P:protein phosphorylation	1.21588	0.000230009041665734	0.00142270762091378
Phatr3_J46140||B7G071	beta- -galactosyltransferase	-	2	F:transferase activity, transferring glycosyl groups; P:carbohydrate metabolic process	1.21677	0.00113407254534808	0.00534036425861814
Phatr3_J46126||B7G054	tb2 hva22 family		0	-	1.22085	0.00149197745126251	0.00671330078330497
Phatr3_EG00147	predicted protein		0	-	1.2231	0.000872183467786465	0.00429061354947074
Phatr3_J42940||B7FQ34	ring finger-like protein	-	2	F:DNA binding; F:ATP binding	1.22919	6.65067123395958e-05	0.000497626173408394
Phatr3_J47907||B7G5B7	predicted protein		0	-	1.23024	0.00040320689604243	0.00225743601667624
Phatr3_EG00666	s-adenosyl-l-methionine-dependent methyltransferase-like protein		6	F:methyltransferase activity; P:metabolic process; P:methylation; F:transferase activity; C:cytoplasm; F:catalytic activity	1.2303	0.000559613269780932	0.00295487382835433
Phatr3_J42685	protein		2	P:metabolic process; F:hydrolase activity, acting on glycosyl bonds	1.23101	0.000202776584747768	0.00127584527916089
Phatr3_J47199||B7G2U2	2-methoxy-6-polyprenyl- -benzoquinol mitochondrial	-	2	F:methyltransferase activity; P:methylation	1.23231	0.00113126713308756	0.00533162449505093
Phatr3_J37202||B7G2E9	predicted protein		0	-	1.23347	0.000592513199442026	0.00310813439651256
Phatr3_EG02412||B7FRN4	protein	EC:2.3.1.225	4	C:integral component of membrane; F:zinc ion binding; F:protein-cysteine S-palmitoyltransferase activity; P:metabolic process	1.23365	0.000792266898699758	0.00395992413853893
Phatr3_EG00299	---NA---		0	-	1.2358	6.81925731565586e-05	0.000506863526883726
Phatr3_EG02246||B7G8Y2;B7G8Y1					1.23849	0.00142024061317083	0.00643339637138109
Phatr3_J43596||B7FSS4	predicted protein		0	-	1.25666	1.4536510434479e-07	2.67200570686798e-06
Phatr3_J17928	v-type proton atpase proteolipid subunit	-	4	C:integral component of membrane; C:proton-transporting V-type ATPase, V0 domain; F:hydrogen ion transmembrane transporter activity; P:ATP hydrolysis coupled proton transport	1.25914	0.00140698062376159	0.00638714607334942
Phatr3_J48742||B7G880	protein		3	P:oxidation-reduction process; F:oxidoreductase activity, acting on paired donors, with incorporation or reduction of molecular oxygen, 2-oxoglutarate as one donor, and incorporation of one atom each of oxygen into both donors; F:oxidoreductase activity	1.26153	0.0011653363661647	0.0054623926245391
Phatr3_J45981||B7FZD9	protein		0	-	1.26367	1.04752644569711e-05	0.000106424762030116
Phatr3_J43487||B7FSE0	procollagen- 2-oxoglutarate 5-dioxygenase	EC:1.14.11	4	F:iron ion binding; F:oxidoreductase activity, acting on paired donors, with incorporation or reduction of molecular oxygen, 2-oxoglutarate as one donor, and incorporation of one atom each of oxygen into both donors; F:L-ascorbic acid binding; P:oxidation-reduction process	1.26493	0.00172374108846784	0.00754161907463279
Phatr3_J47276||B7G3U1	wd40 repeat-containing protein		0	-	1.26728	0.00209725682613674	0.00888841185446859
Phatr3_Jdraft1756||B7S4E7	sugar abc transporter substrate-binding protein	-	4	C:integral component of membrane; F:G-protein coupled GABA receptor activity; F:hydrolase activity; P:G-protein coupled receptor signaling pathway	1.27024	0.00167081411267898	0.00734438876692668
Phatr3_J45931||B7FZ71	protein		14	F:kinase activity; F:ATP binding; F:protein kinase activity; P:phosphorylation; P:protein phosphorylation; F:transferase activity, transferring phosphorus-containing groups; F:protein serine/threonine kinase activity; P:ion transmembrane transport; C:integral component of membrane; C:membrane; P:transmembrane transport; P:ion transport; F:ion channel activity; P:transport	1.2705	0.00171653723921512	0.00752182197956495
Phatr3_J54958||B7G8K0	protein	-	7	C:vacuole; C:organelle membrane; C:intracellular organelle part; C:cell periphery; P:response to stress; P:response to hormone; P:single-organism cellular process	1.2727	0.00109199737445353	0.00517477743142936
Phatr3_J49508||B7GAU6	protein	-	3	F:lyase activity; F:metal ion binding; P:cobalamin biosynthetic process	1.27573	0.000418850793332106	0.00232416663039174
Phatr3_EG00664	molybdopterin converting subunit 1	-	3	C:cell part; F:catalytic activity; P:cellular protein metabolic process	1.27612	0.000403814898418707	0.00225971356459417
Phatr3_J43689||B7FT47	predicted protein		0	-	1.27833	0.00121549351724209	0.00565501561397923
Phatr3_J18808||B5Y5R6	flagellar associated protein		4	F:voltage-gated potassium channel activity; P:potassium ion transmembrane transport; P:potassium ion transport; C:voltage-gated potassium channel complex	1.28043	0.0018388362298175	0.00795530419764264
Phatr3_J35810||B7FZB5	mitochondrial protein mpt family	-	1	C:integral component of membrane	1.28254	0.000176875387446814	0.00113319308409308
Phatr3_J42971||B7FQ68	jmjc domain protein		0	-	1.28323	0.00184086723111424	0.00796102420972045
Phatr3_J24439||B7FNW4	wd-40 repeat containing protein		0	-	1.28433	0.000834805217728568	0.00413755401602363
Phatr3_EG00269	sam-dependent methlyltransferase		4	F:methyltransferase activity; P:metabolic process; P:methylation; F:transferase activity	1.28607	0.000203219087159403	0.00127791353185177
Phatr3_J43395||B7FS41	protein		3	P:regulation of transcription, DNA-templated; F:sequence-specific DNA binding; F:sequence-specific DNA binding transcription factor activity	1.28772	0.000422436333616013	0.00234059322291142
Phatr3_EG01582	hypothetical protein PITG_01705		0	-	1.29224	0.000505689145332842	0.00272572500088859
Phatr3_J42959||B7FQ55	trna (uracil-5-)-methyltransferase	EC:2.1.1	3	F:RNA methyltransferase activity; P:RNA methylation; P:RNA processing	1.29588	0.000121315511444487	0.0008242556013509
Phatr3_J47620||B7G4A9	p type atpase	-	12	C:integral component of membrane; C:cell part; F:ATP binding; F:cation-transporting ATPase activity; F:metal ion binding; P:calcium ion transport; P:metabolic process; P:anatomical structure morphogenesis; P:cellular component organization; P:neuron differentiation; P:inner ear development; P:regulation of biological quality	1.29623	3.11630791303366e-05	0.000268570675717203
Phatr3_J48567||B7G7P9	trafficking protein particle complex subunit 6b		0	-	1.29859	8.34699508662097e-05	0.000604261194477914
Phatr3_J9828||B7FSE6	trafficking protein particle complex subunit 2-like isoform x5	-	2	C:intracellular; P:ER to Golgi vesicle-mediated transport	1.29938	0.00157244656206472	0.00699411775784115
Phatr3_J12888||B7FZT2	imidazoleglycerol-phosphate dehydratase	EC:4.2.1.19	2	F:imidazoleglycerol-phosphate dehydratase activity; P:histidine biosynthetic process	1.30056	0.000919023647468421	0.00447789786755654
Phatr3_J17259||B7FRP2	regulatory proteasome non-atpase subunit 8	-	1	C:proteasome complex	1.30107	0.00106464788399492	0.00506655101065551
Phatr3_EG00537	predicted protein		0	-	1.30221	0.000422043094232089	0.00233956860381076
Phatr3_EG02367||B7FWV1	protein	-	2	F:nucleic acid binding; F:zinc ion binding	1.30284	4.60364979546211e-05	0.000370900938686047
Phatr3_J49061||B7G9D2	hypothetical protein SPRG_18819		3	P:lipid metabolic process; F:hydrolase activity; F:triglyceride lipase activity	1.30534	0.000749511268490608	0.00380034359206231
Phatr3_J37671||B7G3F2	flavoprotein	-	2	F:oxidoreductase activity; P:oxidation-reduction process	1.30569	0.000226513523263371	0.00140551015456957
Phatr3_EG00149	unnamed product		0	-	1.30657	0.000544764527327108	0.00289278979026513
Phatr3_J39402||B7G8J8	early-responsive to dehydration stress-related protein	-	1	C:membrane	1.30773	0.00143116105628404	0.00647336682365126
Phatr3_J9259||B7FQM0	ribosomal protein l19	-	3	C:ribosome; F:structural constituent of ribosome; P:translation	1.308	0.00114879613291225	0.00538966113960393
Phatr3_J9157	protein phosphatase	-	3	F:protein serine/threonine phosphatase activity; F:metal ion binding; P:protein dephosphorylation	1.3109	6.98137411691471e-05	0.000517885156585661
Phatr3_J46979||B7G215	glycosyl group 2 family domain protein		6	P:oxidation-reduction process; F:oxidoreductase activity; P:metabolic process; F:transferase activity; F:methyltransferase activity; P:methylation	1.31229	0.000412433899632295	0.00229764143192971
Phatr3_EG01840	carbohydrate kinase	-	2	F:catalytic activity; P:metabolic process	1.3153	1.71973695474964e-05	0.000162852999483923
Phatr3_EG02373||C6JVY7;B7S4A1;B7S4A2					1.3178	0.000925799930622696	0.00450310048541512
Phatr3_J32916||B7FT02	imidazoleglycerol-phosphate dehydratase	-	2	F:hydrolase activity; P:metabolic process	1.32157	0.000661580757187347	0.00341901345088852
Phatr3_J43451||B7FSA0	protein		0	-	1.32192	0.000158476459559645	0.00103359414478186
Phatr3_J6076||B7G397	der1like domain member		5	C:endoplasmic reticulum membrane; P:response to stress; C:integral component of membrane; C:membrane; C:endoplasmic reticulum	1.32466	9.07242378443208e-05	0.000645296969746401
Phatr3_J11994||B7FY08	chemotaxis protein	-	5	F:phosphorelay response regulator activity; F:DNA binding; F:sequence-specific DNA binding transcription factor activity; P:phosphorelay signal transduction system; P:regulation of transcription, DNA-templated	1.32719	2.96003981456121e-05	0.000257707032227419
Phatr3_J42879||B7FPW2	protein		3	F:zinc ion binding; P:oxidation-reduction process; F:alternative oxidase activity	1.32917	2.52673168408273e-06	3.09125528801015e-05
Phatr3_J49987||B7GCI8	mbr-related protein	-	1	C:integral component of membrane	1.33131	1.5598767226405e-05	0.000150248503190184
Phatr3_J46573|Phatr3_J46573.t1||B7G1P6	tpr repeat-contain kinesin light chain		7	C:kinesin complex; P:metabolic process; F:microtubule motor activity; P:signal transduction; F:ADP binding; F:nucleotide binding; F:nucleoside-triphosphatase activity	1.33204	0.00183347404605838	0.00793516262477134
Phatr3_J48777||B7G8C1	protein	EC:5.2.1.8	3	F:peptidyl-prolyl cis-trans isomerase activity; P:protein peptidyl-prolyl isomerization; P:protein folding	1.3322	0.000563484081539968	0.00297112193416684
Phatr3_J48918||B7G8V3	predicted protein	-	1	F:structural molecule activity	1.33678	0.000898642684936083	0.00439193037185254
Phatr3_J46271||B7G0N5	zinc finger (c3hc4-type ring finger) family protein		7	F:metal ion binding; P:proteolysis; F:ATP-dependent peptidase activity; F:zinc ion binding; P:ATP catabolic process; P:isopentenyl diphosphate biosynthetic process, methylerythritol 4-phosphate pathway; C:nucleus	1.33744	0.000530626780242661	0.00284054784027899
Phatr3_EG02382||B7FU23;B7FU24					1.347	0.000949390912825175	0.0045999177488954
Phatr3_J44583||B7FUK3	predicted protein		0	-	1.34822	0.000826174424395235	0.00409839441713025
Phatr3_J20318||B7FZ80	molybdenum cofactor biosynthesis protein	-	3	F:ATP binding; F:transferase activity; P:metabolic process	1.34993	0.000279685335471599	0.00166993407904387
Phatr3_J43071||B7FQI8	mrna cap guanine-n7		3	F:methyltransferase activity; F:transferase activity; P:methylation	1.35081	0.000152944499010847	0.00100334092779838
Phatr3_J48994||B7G952	protein		0	-	1.35325	5.89418124924395e-05	0.00044940631099972
Phatr3_J34391||B7FVX1	cox assembly mitochondrial protein 2 homolog		0	-	1.35522	0.000806160689010615	0.00401507348038945
Phatr3_EG01283	atp-dependent protease la domain-containing partial	-	2	P:DNA repair; P:mitotic recombination	1.35549	0.00238538495172584	0.00986386538764099
Phatr3_J48380	predicted protein		0	-	1.35866	3.70107298588276e-08	8.00900784286113e-07
Phatr3_J45794||B7FYP5	protein	-	1	F:calcium ion binding	1.35877	0.000506826934652434	0.00272744288599975
Phatr3_J47699||B7G4K9	protein	-	1	F:zinc ion binding	1.36661	0.000505962941910041	0.00272572500088859
Phatr3_J2542||B7GA86	predicted protein	-	1	F:ATP binding	1.37757	0.000179505046281971	0.00114807583985924
Phatr3_J4846||B7G8C5	methyltransferase type 11	-	2	F:methyltransferase activity; P:methylation	1.37771	0.000171289223962895	0.00110306724445371
Phatr3_J48961||B7G911	protein		4	P:cell redox homeostasis; P:oxidation-reduction process; P:glycerol ether metabolic process; F:protein disulfide oxidoreductase activity	1.37799	0.00111542668227358	0.00527245667870984
Phatr3_EG02533||B7G1F6	protein		0	-	1.37919	1.32370567762564e-08	3.23185618813338e-07
Phatr3_J9684||B7FSE8	trafficking protein particle complex subunit 2-like	-	2	C:intracellular; P:ER to Golgi vesicle-mediated transport	1.37955	0.000641407488300824	0.00333039644064103
Phatr3_EG01486	hypothetical protein Naga_100054g32		2	P:iron-sulfur cluster assembly; F:ferric iron binding	1.38082	0.00060182978101456	0.00314965063866474
Phatr3_J47367||B7G342	protein		0	-	1.38198	0.000322340054907458	0.00186497056159545
Phatr3_J45481||B7FXU6	predicted protein		0	-	1.38219	0.00108628252000295	0.00515857885080471
Phatr3_EG02282||B7G613;B7G614					1.38303	0.00012843726607218	0.000863242929537195
Phatr3_J43972||B5Y4Y0	7-hydroxymethyl chlorophyll a chloroplastic	-	3	C:chloroplast; F:7-hydroxymethyl chlorophyll a reductase activity; P:chlorophyll cycle	1.38303	0.00203974712122945	0.00868729613899427
Phatr3_EG02271||B7G4C0;B7G4B9					1.38403	0.0016293554840792	0.00718746718055517
Phatr3_J16401||B7GCA6	solute carrier family 35 member b1	-	2	C:integral component of membrane; P:transmembrane transport	1.38675	0.00126246392072941	0.00584448981603959
Phatr3_J49725||B7GBP4	duf537-domain-containing partial		2	C:peroxisome; P:regulation of gene expression	1.38808	0.000779906770399381	0.00392082942630056
Phatr3_J45353||B7FXD9	calcineurin b-like protein 4 isoform x1	-	1	F:calcium ion binding	1.39005	0.00197308941159194	0.00844472409904893
Phatr3_J49147||B7G9N1	predicted protein	-	4	C:nucleus; F:sequence-specific DNA binding transcription factor activity; F:sequence-specific DNA binding; P:regulation of transcription, DNA-templated	1.39034	0.000187986118443629	0.00119348337831566
Phatr3_J46053||B7FZW4	replication factor a protein 3		0	-	1.39074	0.000161325759655333	0.00104852407794505
Phatr3_J44333	gamma-tubulin complex component 3	-	3	C:spindle pole; C:microtubule organizing center; P:microtubule nucleation	1.39202	4.30015903556938e-05	0.00035021817352052
Phatr3_J44727||B7FVF2	zinc finger domain containing protein		1	F:metal ion binding	1.39593	0.00102703333350315	0.00491461924523811
Phatr3_J1864||B5Y3F9	calcium-dependent protein	EC:2.7.11	4	F:protein serine/threonine kinase activity; F:calcium ion binding; F:ATP binding; P:protein phosphorylation	1.39608	7.14585188354548e-08	1.42548956490407e-06
Phatr3_J41244||B7GDP7	predicted protein		0	-	1.39857	0.000796322143516976	0.00397312038820042
Phatr3_J24865||B7FQA9	26s proteasome non-atpase regulatory subunit 12 isoform x1	-	1	C:proteasome complex	1.40231	0.00168477159037336	0.00739705618900829
Phatr3_J31764||B7FPA0	protein	-	4	C:nucleus; F:sequence-specific DNA binding transcription factor activity; F:sequence-specific DNA binding; P:regulation of transcription, DNA-templated	1.40417	9.3310391818905e-08	1.81623745323765e-06
Phatr3_J17487||B7FPF9	glyoxylate succinic semialdehyde reductase 1	EC:1.1.1.44; EC:1.1.1.31	5	F:phosphogluconate dehydrogenase (decarboxylating) activity; F:3-hydroxyisobutyrate dehydrogenase activity; F:NAD binding; P:pentose-phosphate shunt; P:valine metabolic process	1.40668	0.0013233365019037	0.0060662825521961
Phatr3_J44489||B7FUA5	nadh dehydrogenase		2	C:mitochondrial respiratory chain complex I; C:mitochondrial inner membrane	1.40744	0.000761919311345993	0.00385455666023732
Phatr3_J47524||B7G3Z4	alpha beta hydrolase fold family protein	-	2	F:hydrolase activity; P:metabolic process	1.40975	4.15249918284366e-06	4.71077962853708e-05
Phatr3_J33195||B5Y4L7	predicted protein		0	-	1.40999	0.00202840246536309	0.00865210333782487
Phatr3_J46597||B7G1T2	predicted protein		0	-	1.41592	0.00189487789924533	0.00816943327693832
Phatr3_J43023	v-type h-atpase subunit h	-	3	C:vacuolar proton-transporting V-type ATPase, V1 domain; F:proton-transporting ATPase activity, rotational mechanism; P:ATP hydrolysis coupled proton transport	1.41881	0.00159581899967508	0.00706728832229923
Phatr3_J46842||B5Y3Y2	protein		2	F:ATP binding; P:phosphatidylinositol dephosphorylation	1.4195	0.000410083699061896	0.00228867689082211
Phatr3_J38786||B7G6U5	membrane magnesium transporter		0	-	1.4206	0.000293560247145181	0.00173160458807118
Phatr3_J9664||B7FS80	protein	EC:3.4	2	F:cysteine-type peptidase activity; P:proteolysis	1.42092	0.000951485674349279	0.00460807917577264
Phatr3_J32646||B7FS85	traub family protein involved in ribosome biogenesis	-	1	C:nucleus	1.4232	0.00227176652997709	0.00947353388864877
Phatr3_J48809	predicted protein		0	-	1.42459	5.05661672454181e-05	0.000399092497774625
Phatr3_EG01519	beta- aspartyl asparaginyl family		2	P:peptidyl-amino acid modification; F:N-acetyltransferase activity	1.42527	0.000201616241295469	0.00126996747391442
Phatr3_J33504||B5Y5G9	predicted protein	-	10	C:SAGA complex; C:nuclear pore; C:transcription export complex 2; C:DUBm complex; F:transcription coactivator activity; P:transcription elongation from RNA polymerase II promoter; P:mRNA export from nucleus; P:protein transport; P:histone deubiquitination; P:positive regulation of transcription, DNA-templated	1.42685	0.000780281669957671	0.00392095903145172
Phatr3_J14561||B7G599	protein lifeguard 1 isoform x3	-	1	C:integral component of membrane	1.42695	9.48556136385492e-05	0.000668752916995949
Phatr3_J36525||B7G1L2	predicted protein		0	-	1.42928	5.80111823158012e-05	0.000444119692289545
Phatr3_J45205||B7FWU2	protein		3	F:calcium ion binding; P:oxidation-reduction process; F:zinc ion binding	1.43003	0.000495163871345192	0.00267750863701389
Phatr3_J35592||B7FYP9	predicted protein		0	-	1.43081	0.000282323545433908	0.00168389577204898
Phatr3_J47990||B7G5L3	predicted protein	EC:5.2.1.8	3	F:peptidyl-prolyl cis-trans isomerase activity; P:protein peptidyl-prolyl isomerization; P:protein folding	1.43392	0.000616083768818913	0.00321675351353102
Phatr3_J30643||B7G5S7	protein fucoxanthin chlorophyll a c protein	-	7	C:photosystem II; C:chloroplast thylakoid membrane; C:integral component of membrane; C:light-harvesting complex; F:chlorophyll binding; P:photosynthesis, light harvesting; P:protein-chromophore linkage	1.43487	0.000398189603954837	0.00223346674131069
Phatr3_EG01852	protein	-	3	F:transferase activity; P:metabolic process; P:cellular process	1.4399	0.00186964872608666	0.00806995574276682
Phatr3_J47112||B7G2I5	protein		3	F:transferase activity; P:metabolic process; F:transferase activity, transferring glycosyl groups	1.44358	4.5581968194341e-05	0.0003682957444537
Phatr3_EG01669	---NA---		0	-	1.4443	0.000540185560661631	0.00287704873812929
Phatr3_EG01398	---NA---		0	-	1.44451	0.000101875130098297	0.000712872016282852
Phatr3_EG01664	predicted protein		0	-	1.44486	0.000813069637477262	0.00404768843018933
Phatr3_J28374||B7G223	iron sulfur cluster assembly protein 1	-	3	F:iron ion binding; F:iron-sulfur cluster binding; P:iron-sulfur cluster assembly	1.44606	0.00163794066960143	0.00722149055888137
Phatr3_J47306||B7G3X6	protein	-	3	F:transferase activity; P:cell redox homeostasis; P:organic substance metabolic process	1.44656	0.00235375462585585	0.00976447725070087
Phatr3_J46793||B5Y3T1	hypothetical leucine rich repeat protein		2	F:calcium ion binding; C:membrane	1.45018	3.51192707498194e-07	5.72459404631672e-06
Phatr3_EG01159	unnamed product		3	F:molecular_function; P:biological_process; C:cellular_component	1.45262	0.000241456332561403	0.00148104646149487
Phatr3_J34610||B7FVB6	n-acetylglucosaminylphosphatidylinositol de-n-acetylase family protein		3	F:molecular_function; P:biological_process; C:extracellular region	1.45346	0.00235439447911121	0.00976447725070087
Phatr3_J39057||B7G7P8	mitochondrial zinc maintenance protein mitochondrial		0	-	1.45361	0.000334991835641639	0.00192740435762871
Phatr3_J43933||B5Y4T5	dnaj homolog subfamily b member 6 isoform x3		2	F:unfolded protein binding; P:protein folding	1.45377	0.000731155198917677	0.0037190235684078
Phatr3_J45236||B7FWY0	predicted protein		3	P:regulation of Rab GTPase activity; P:positive regulation of Rab GTPase activity; F:Rab GTPase activator activity	1.45489	8.59105933827644e-06	8.90915858062629e-05
Phatr3_J32285||B7FQR1	54s ribosomal protein mitochondrial		1	C:ribosome	1.45563	0.00155492212777577	0.00693815272826764
Phatr3_J50239||B7GDE9	glutamine cyclotransferase		4	F:transferase activity; P:metabolic process; F:gamma-glutamylcyclotransferase activity; F:transferase activity, transferring acyl groups	1.4558	0.000444667196947996	0.00244686785346543
Phatr3_J49187||B7G9S2	predicted protein		0	-	1.45683	0.000818193027213285	0.00406958631028893
Phatr3_J50019||B7GCM8	vacuolar transporter chaperone 4		0	-	1.45931	0.00196284411957515	0.00840759050608259
Phatr3_J42426||B7FR90	procollagen-proline dioxygenase	EC:1.14.11	4	F:iron ion binding; F:oxidoreductase activity, acting on paired donors, with incorporation or reduction of molecular oxygen, 2-oxoglutarate as one donor, and incorporation of one atom each of oxygen into both donors; F:L-ascorbic acid binding; P:oxidation-reduction process	1.45978	0.000247960312026337	0.00151350123063467
Phatr3_J8686||B7FPA1	40s ribosomal protein s12	-	3	C:ribosome; F:structural constituent of ribosome; P:translation	1.46076	0.0013441698572394	0.00614172972606008
Phatr3_J49495||B7GAT1	heme steroid binding domain-containing	-	1	F:heme binding	1.46168	0.0013487948406368	0.00616035577681655
Phatr3_J12642					1.46325	2.24518520483481e-05	0.0002026983523754
Phatr3_EG02451|B7FRE8	cyanate lyase	EC:4.2.1.104	3	F:cyanate hydratase activity; F:sequence-specific DNA binding; P:cyanate metabolic process	1.46684	0.000516489705647138	0.00277147438324081
Phatr3_Jdraft800||B7S3I9	serine threonine-protein phosphatase 2a catalytic subunit alpha isoform	EC:3.1.3.16	2	F:phosphoprotein phosphatase activity; P:dephosphorylation	1.46703	5.16015569192555e-05	0.000405270689342768
Phatr3_J32962||B7FT48	protein		2	P:metabolic process; F:transferase activity, transferring phosphorus-containing groups	1.46916	5.10813130727158e-05	0.000401470405748899
Phatr3_Jdraft1216||B7S3S5	rna polymerase sigma factor	-	5	F:DNA binding; F:sequence-specific DNA binding transcription factor activity; F:sigma factor activity; P:DNA-templated transcription, initiation; P:regulation of transcription, DNA-templated	1.46956	0.00199703796859663	0.00853452565651018
Phatr3_EG01463	---NA---		0	-	1.47157	0.000100614491567015	0.000705369135324062
Phatr3_J55096||B7GBS4	predicted protein		0	-	1.47555	0.0016974154961773	0.0074438396866721
Phatr3_J43396||B7FS42	protein		6	P:regulation of transcription, DNA-templated; F:sequence-specific DNA binding; F:sequence-specific DNA binding transcription factor activity; P:transport; C:intracellular; F:transporter activity	1.47801	0.000175920600111334	0.00112771932639863
Phatr3_J35721||B7FZ28	protein		0	-	1.47873	0.0022015968629721	0.00924687149141349
Phatr3_J50499||B7GEA5	predicted protein		0	-	1.47919	0.00149372315826268	0.00671726838281119
Phatr3_J12810||B7FZT2	imidazoleglycerol-phosphate dehydratase	EC:4.2.1.19	2	F:imidazoleglycerol-phosphate dehydratase activity; P:histidine biosynthetic process	1.48229	0.000102158722505564	0.000714411340261516
Phatr3_J39282||B7G876	tissue alpha-l-fucosidase	EC:3.2.1.51	2	F:alpha-L-fucosidase activity; P:fucose metabolic process	1.4831	0.000136184877637482	0.000906097370110522
Phatr3_J47742||B7G4R1	mapeg family protein		0	-	1.48647	0.000726840794759105	0.00370210837457574
Phatr3_J40329||B7GB49	set domain protein		4	F:ATP binding; P:metabolic process; F:nucleotide binding; F:nucleoside-triphosphatase activity	1.48933	0.000114472925093754	0.000785366781751954
Phatr3_J43244||B7FR42	vesicle transport v-snare 13-like		6	P:vesicle-mediated transport; C:membrane; P:protein targeting to vacuole; P:intracellular protein transport; C:endosome; C:plasma membrane	1.48994	0.00029743000011558	0.00175075279418138
Phatr3_J44287||B7FTL0	nicotinamide n-		3	F:methyltransferase activity; F:transferase activity; P:methylation	1.49	1.87241606234096e-06	2.40332626241729e-05
Phatr3_J21897||B7G4U5	guanine nucleotide-binding protein subunit beta		0	-	1.49371	0.000104643005523435	0.000726806181220591
Phatr3_J8230||B5Y3S9	chaperonin 10	-	2	C:cytoplasm; P:protein folding	1.49647	0.000123649051381155	0.000837576897504072
Phatr3_J32195||B7FQH2	protein tic 20- chloroplastic		2	C:chloroplast thylakoid membrane; C:thylakoid	1.49682	6.69345717289584e-05	0.000499828573861657
Phatr3_J14149||B7G3D9	methyltransferase domain containing protein	-	2	F:methyltransferase activity; P:methylation	1.49735	0.000644595640855511	0.00334163187112047
Phatr3_EG00949	serine threonine protein		7	P:response to stress; F:metal ion binding; C:cytoplasm; F:hydrolase activity; P:protein dephosphorylation; C:nucleus; F:phosphoprotein phosphatase activity	1.49863	0.00207658154865615	0.00881742433760199
Phatr3_J45142||B7FWL4	protein	-	5	F:sequence-specific DNA binding transcription factor activity; F:signal transducer activity; F:sequence-specific DNA binding; P:regulation of transcription, DNA-templated; P:signal transduction	1.4989	0.00210353175962376	0.00891164284886251
Phatr3_J11358||B7FVF1	protein	EC:2.3.1	2	F:N-acetyltransferase activity; P:metabolic process	1.50023	5.69741903324951e-06	6.2063737305941e-05
Phatr3_J43128||B7FQQ7	protein		0	-	1.50163	0.0014392785118845	0.00650484384988925
Phatr3_J45320||B7FXA0	predicted protein		0	-	1.50206	0.00103814052821619	0.00496142820101959
Phatr3_J10398||B5Y5S8	uridine kinase	EC:2.7.1.48	5	F:uridine kinase activity; F:ATP binding; P:phosphorylation; P:UMP salvage; P:CTP salvage	1.5021	4.06606215010705e-05	0.000333328058451477
Phatr3_J7736||B5Y4W7	coiled-coil domain-containing protein 94		0	-	1.50238	8.6420610085205e-05	0.000620978804777311
Phatr3_J45570||B7FY45	protein cbg18134		12	F:sequence-specific DNA binding transcription factor activity; P:transcription from RNA polymerase II promoter; C:nucleus; P:cytoskeleton organization; F:nucleic acid binding; P:regulation of transcription from RNA polymerase II promoter; P:epidermal cell differentiation; F:sequence-specific DNA binding RNA polymerase II transcription factor activity; P:regulation of transcription, DNA-templated;…	1.50254	7.58310521279048e-07	1.09047189045903e-05
Phatr3_EG00914	calmodulin binding protein		6	P:response to chitin; C:cytoplasm; P:polar nucleus fusion; F:calmodulin binding; P:regulation of stomatal movement; C:nucleus	1.50595	6.15000911927414e-05	0.00046606445626564
Phatr3_J49505||B7GAU3	tryptophanase	EC:4.1.99.1	3	F:tryptophanase activity; F:pyridoxal phosphate binding; P:tryptophan catabolic process	1.5102	0.0021274639239907	0.00899267870919817
Phatr3_J33885||B7FU51	eukaryotic translation initiation factor 3 subunit k-like	-	7	C:ribosome; C:eukaryotic translation initiation factor 3 complex; F:structural constituent of ribosome; F:translation initiation factor activity; F:ribosome binding; P:translational initiation; P:regulation of translational initiation	1.51312	0.000565640538612006	0.00298109286210767
Phatr3_J39237||B7G7G1	zinc-binding dehydrogenase family oxidoreductase	-	3	F:zinc ion binding; F:oxidoreductase activity; P:oxidation-reduction process	1.51361	6.66954272430882e-06	7.16115051020195e-05
Phatr3_Jdraft1303||B7S3Z9	protein		0	-	1.51615	7.15109302082674e-05	0.000527686765551282
Phatr3_EG01012	50s ribosomal protein l28	-	3	C:ribosome; F:structural constituent of ribosome; P:translation	1.51682	0.00113494276402908	0.00534222220570435
Phatr3_J10872||B7FTW7	cytoplasm protein		2	F:molecular_function; P:biological_process	1.51684	0.000213972648110461	0.00133729928265364
Phatr3_EG01728|Phatr3_EG01728.t1	membrane associated lipoprotein precursor		4	F:calcium ion binding; P:homophilic cell adhesion via plasma membrane adhesion molecules; C:membrane; C:extrachromosomal circular DNA	1.51882	0.000444088947847545	0.0024448838104293
Phatr3_J50078||B7GCU8	predicted protein		0	-	1.5195	0.00221718427512182	0.00930190384530936
Phatr3_J45258||B7FX14	fbox domain containing protein	-	2	F:sulfotransferase activity; P:metabolic process	1.5212	0.000308270459209893	0.00179947272733176
Phatr3_J41220||B7GDM3	protein		1	C:chloroplast	1.52239	0.000595000862005774	0.0031197267419173
Phatr3_EG01458	predicted protein		0	-	1.52547	0.000702412005210172	0.00359561952165699
Phatr3_J32803||B7FSN9	atpase get3-like	EC:3.6.1.3	4	F:ATP binding; F:ATPase activity; P:ATP catabolic process; P:ion transport	1.52622	0.000462448061140181	0.00253554903564291
Phatr3_EG01851	transmembrane protein 128		0	-	1.52636	0.000947074276182339	0.00459067380051957
Phatr3_J11922||B7FY37	replication factor c subunit 5	EC:3.6.1.15	14	C:nucleoplasm; C:DNA replication factor C complex; F:DNA binding; F:ATP binding; F:nucleoside-triphosphatase activity; F:enzyme binding; P:cell cycle checkpoint; P:mitotic S phase; P:mitotic cell cycle; P:telomere maintenance via recombination; P:DNA strand elongation involved in DNA replication; P:transcription-coupled nucleotide-excision repair; P:nucleotide-excision repair, DNA gap filling; P:…	1.52714	4.62105768711678e-05	0.000371770049312382
Phatr3_J42659||B7FP35	nad-dependent epimerase dehydratase		3	P:oxidation-reduction process; F:oxidoreductase activity; F:riboflavin reductase (NADPH) activity	1.52931	0.000124691913042681	0.000842608228268562
Phatr3_EG00701	---NA---		0	-	1.52945	0.000484619404404664	0.00263440376534439
Phatr3_J46431||B7G168	protein	-	1	F:ATP binding	1.53234	2.39417423551435e-05	0.000213913849157213
Phatr3_J43924||B5Y4S6	prkr-interacting protein partial		6	F:protein kinase binding; F:protein kinase inhibitor activity; P:negative regulation of protein kinase activity; P:negative regulation of phosphorylation; F:double-stranded RNA binding; C:nucleolus	1.53396	8.3833289817514e-05	0.000605876240630953
Phatr3_EG00590||B7G594	thiol peroxidase	-	2	F:oxidoreductase activity; P:oxidation-reduction process	1.53455	0.00124139035741271	0.00576117979508353
Phatr3_J17086||B7GEI2	phosphoglycerate mutase	EC:5.4.2.1	2	F:phosphoglycerate mutase activity; P:glycolytic process	1.53469	0.000502569545381541	0.00271363392508658
Phatr3_J26157||B7FUB4	vacuolar iron family transporter		0	-	1.53687	7.92825702898524e-05	0.00057707229223936
Phatr3_EG02378||B7FTG4	atp-dependent rna helicase dbp9	-	4	F:nucleic acid binding; F:helicase activity; F:ATP binding; P:metabolic process	1.53757	0.000285889613197249	0.00170064949460715
Phatr3_J36903||B5Y3Z8	predicted protein		0	-	1.53791	0.000687339650091063	0.00353134108425102
Phatr3_J47877||B7G580	protein		0	-	1.54044	4.84088388087331e-05	0.000385588417489987
Phatr3_J43442||B7FS91	protein fam151b		0	-	1.54072	1.38553071573335e-05	0.000135616959355012
Phatr3_J46785||B5Y3S0	udp-glucose 4-epimerase	EC:5.1.3.2	4	F:UDP-glucose 4-epimerase activity; F:coenzyme binding; P:galactose metabolic process; P:cellular metabolic process	1.54082	0.000677109558634923	0.00348356273615612
Phatr3_J9984||B7FTF3	3-demethylubiquinone-9 3-methyltransferase	EC:2.1.1	3	F:2-polyprenyl-6-methoxy-1,4-benzoquinone methyltransferase activity; P:ubiquinone biosynthetic process; P:methylation	1.54183	0.000222305434767902	0.00138322013178853
Phatr3_J43705||B7FT66	predicted protein		0	-	1.54204	5.25710333949364e-05	0.000411446185406642
Phatr3_J48640||B7G7Y9	acyl- --sterol o-acyltransferase 1-like		2	C:integral component of membrane; C:membrane	1.54372	9.37295616515646e-05	0.000662477474454828
Phatr3_J9576||B7FQN0	ccr4-not transcription complex subunit 7 8	-	2	C:nucleus; F:nucleic acid binding	1.5441	6.54221241548214e-05	0.000492463724117158
Phatr3_J45937||B7FZ79	predicted protein		0	-	1.5462	3.34038281865245e-05	0.000283138410839892
Phatr3_EG02391||B7FUP1	protein		0	-	1.54952	3.7251102012755e-05	0.000309421092202555
Phatr3_J34431||B7FW10	protein nlrc3		6	P:metabolic process; F:[protein-PII] uridylyltransferase activity; F:ATP binding; F:nucleotide binding; F:kinase activity; P:phosphorylation	1.55035	0.00124868443205622	0.00579024560545969
Phatr3_J17885||B7FQV9	transport protein sec61 subunit gamma	-	10	C:endoplasmic reticulum membrane; C:integral component of membrane; F:P-P-bond-hydrolysis-driven protein transmembrane transporter activity; P:oocyte growth; P:nematode larval development; P:embryo development ending in birth or egg hatching; P:molting cycle, collagen and cuticulin-based cuticle; P:ovulation; P:protein targeting to ER; P:protein transmembrane transport	1.55183	0.00170603955092124	0.00747873934285578
Phatr3_J13987||B7G3F1	serine racemase	-	16	C:cytoplasm; C:plasma membrane; C:apical part of cell; F:magnesium ion binding; F:ATP binding; F:ammonia-lyase activity; F:pyridoxal phosphate binding; F:serine racemase activity; F:protein homodimerization activity; P:L-serine metabolic process; P:brain development; P:aging; P:response to drug; P:response to morphine; P:carboxylic acid biosynthetic process; P:D-serine metabolic process	1.552	0.000139118185343473	0.00092233550153043
Phatr3_J45349||B7FXD5	predicted protein		0	-	1.55249	0.000667201564878443	0.00343888975454327
Phatr3_J34091||B7FUP9	predicted protein		0	-	1.55497	0.000292414187602418	0.00172665811827695
Phatr3_J43623||B7FSW7	predicted protein		0	-	1.55791	0.000344023227066861	0.00197431009871636
Phatr3_EG00771	low complexity protein		0	-	1.5581	0.000491484123446198	0.00266273911742607
Phatr3_J43040||B7FQF1	predicted protein		0	-	1.56143	0.000554704723683176	0.00293455612920935
Phatr3_J51017||B7G1Y4	serine threonine-protein phosphatase 2a catalytic subunit alpha isoform	EC:3.1.3.16	3	F:phosphoprotein phosphatase activity; F:protein heterodimerization activity; P:dephosphorylation	1.56244	3.3818417400169e-05	0.000286247266797513
Phatr3_J13254||B5Y3H0	augmenter of liver regeneration	EC:1.8.3.2	2	F:thiol oxidase activity; P:oxidation-reduction process	1.56343	0.000427010070468264	0.0023612752838154
Phatr3_J37215||B7G2G2	mfs transporter		3	C:nucleosome; P:nucleosome assembly; F:DNA binding	1.56432	0.000690125884370373	0.00354403466271772
Phatr3_EG01425	protein		2	F:peptide-methionine (R)-S-oxide reductase activity; P:oxidation-reduction process	1.56821	0.000472994013145051	0.00257873580661751
Phatr3_EG00890	hypothetical protein THAOC_16691		15	P:metabolic process; F:catalytic activity; F:carbohydrate binding; F:protein serine/threonine kinase activity; F:protein kinase activity; P:protein phosphorylation; F:nucleotide binding; F:ATP binding; F:transferase activity, transferring phosphorus-containing groups; F:thiol oxidase activity; P:oxidation-reduction process; P:cell redox homeostasis; F:oxidoreductase activity; F:transferase activi…	1.56878	0.000212515780432672	0.00132893359133593
Phatr3_J34216||B7FVE7	phosducin-like protein		0	-	1.56897	3.83713526740799e-05	0.000317808747701026
Phatr3_J46605||B7G1U3	protein		2	F:hydrolase activity, hydrolyzing O-glycosyl compounds; P:carbohydrate metabolic process	1.56994	0.00186547527531958	0.00805503760750259
Phatr3_J49544||B7GAZ3;I6QM80					1.5703	0.00183266543197252	0.00793472068869829
Phatr3_J32874||B7FSV9	protein		0	-	1.57204	7.30694034094728e-09	1.89088126657094e-07
Phatr3_J26862||B7FX32	nad-dependent epimerase dehydratase	-	4	F:racemase and epimerase activity, acting on carbohydrates and derivatives; F:coenzyme binding; P:carbohydrate metabolic process; P:cellular metabolic process	1.5724	0.0023782468706703	0.00984159565383131
Phatr3_J44927||B7FW50	predicted protein		0	-	1.57248	0.000357819206058473	0.00204304397724591
Phatr3_J45123||B7FWJ2	predicted protein		0	-	1.57253	0.000397815056303279	0.00223281404165024
Phatr3_J49728||B7GBP7	predicted protein		0	-	1.57294	0.00157540949819638	0.00700194730261395
Phatr3_J47465||B7G3G7	tpr repeat-containing protein		5	C:kinesin complex; P:metabolic process; F:microtubule motor activity; F:ADP binding; P:signal transduction	1.57355	3.64196263750815e-05	0.000304563532255056
Phatr3_Jdraft474||B7S438	uncharacterized aarf domain-containing protein kinase chloroplastic	-	2	F:transferase activity, transferring phosphorus-containing groups; P:metabolic process	1.57732	7.88758376599627e-06	8.27901432485085e-05
Phatr3_J45293||B7FX64	protein		2	P:oxidation-reduction process; F:alternative oxidase activity	1.57768	2.30412883253927e-07	3.97506465718104e-06
Phatr3_J38192||B7G570	predicted protein	-	1	C:integral component of membrane	1.57837	0.00111245012606599	0.00526060099614614
Phatr3_J48572||B7G7Q4	protein	-	4	C:nucleus; F:sequence-specific DNA binding transcription factor activity; F:sequence-specific DNA binding; P:regulation of transcription, DNA-templated	1.57878	2.90585921928845e-06	3.48299945483763e-05
Phatr3_EG02311||B7FZ24;B7FZ23					1.58158	0.00131056929616501	0.00602743806929945
Phatr3_J47902||B7G5B1	protein		0	-	1.58268	0.00024038370276555	0.00147607947827222
Phatr3_J47859||B7G559	carbohydrate sulfotransferase 9-like	-	3	C:integral component of membrane; F:sulfotransferase activity; P:carbohydrate biosynthetic process	1.58297	0.00123184382813236	0.0057239710524429
Phatr3_J49842||B7GC15	protein	-	3	C:membrane; F:sodium-dependent phosphate transmembrane transporter activity; P:sodium-dependent phosphate transport	1.58303	0.000281100844500513	0.00167749393442362
Phatr3_J39719||B7G9F6	predicted protein		0	-	1.58325	0.00165929096684581	0.0072994503911654
Phatr3_J38073||B7G4V6	predicted protein		2	F:nucleic acid binding; F:metal ion binding	1.58524	8.28143635460258e-06	8.63849501000566e-05
Phatr3_EG01148	---NA---		0	-	1.58668	8.39042654633892e-05	0.000605999231780916
Phatr3_Jdraft1617||B7S3U1	protein	EC:6.1.1	3	F:aminoacyl-tRNA ligase activity; F:ATP binding; P:tRNA aminoacylation for protein translation	1.5899	0.000846140186358448	0.00418425614566895
Phatr3_J50582||B7GEK0	protein		2	P:metabolic process; F:sulfotransferase activity	1.59081	5.70940826290596e-05	0.000439194275347239
Phatr3_EG02284||B7G605;B7G604					1.59098	0.00098935860244935	0.00475276586118782
Phatr3_EG00438	protein		0	-	1.59234	9.73851717742381e-05	0.000685296280824855
Phatr3_J38165||B7G545	riboflavin alpha subunit	EC:2.5.1.9	4	F:riboflavin synthase activity; F:oxidoreductase activity; P:riboflavin biosynthetic process; P:oxidation-reduction process	1.59269	6.84026533694024e-05	0.000508088756608306
Phatr3_J13741||B7G1Z7	gpi transamidase subunit pig-u	-	3	C:endoplasmic reticulum membrane; C:integral component of membrane; P:GPI anchor biosynthetic process	1.59343	0.000107960362988958	0.000746615047246913
Phatr3_EG00572	predicted protein		1	F:zinc ion binding	1.59355	0.00193437524978926	0.00830147819273335
Phatr3_J13158||B7G126	peptidyl-trna hydrolase	EC:3.1.1.29	2	F:aminoacyl-tRNA hydrolase activity; P:metabolic process	1.59412	0.000721062498909691	0.00368102405693397
Phatr3_J45504||B7FXX1	short-chain dehydrogenase	-	2	F:oxidoreductase activity; P:oxidation-reduction process	1.59468	0.000661823100545957	0.00341901345088852
Phatr3_J47818||B7G510	protein		0	-	1.59566	4.76904814452309e-08	9.91873698354422e-07
Phatr3_J48309||B7G6P6	protein		0	-	1.59607	0.000323770608855925	0.00187147077100406
Phatr3_J38048||B7G4T1	protein		0	-	1.59692	0.000410213389833933	0.00228867689082211
Phatr3_J40023	protein		5	F:glycoprotein-N-acetylgalactosamine 3-beta-galactosyltransferase activity; F:transferase activity; P:metabolic process; C:membrane; F:transferase activity, transferring glycosyl groups	1.59705	4.16024090318776e-06	4.71479975617575e-05
Phatr3_J15214||B7G7D3	microsomal glutathione s-transferase 3	-	5	C:vacuole; C:endoplasmic reticulum; C:Golgi apparatus; C:membrane; P:single-organism process	1.59792	1.38390837880559e-05	0.000135616959355012
Phatr3_J30031||B7G955	protein fucoxanthin chlorophyll a c protein	-	7	C:photosystem II; C:chloroplast thylakoid membrane; C:integral component of membrane; C:light-harvesting complex; F:chlorophyll binding; P:photosynthesis, light harvesting; P:protein-chromophore linkage	1.60012	0.00205173281253598	0.00872841981016764
Phatr3_J33214||B5Y4N6	nadh partial		4	F:peptidyl-prolyl cis-trans isomerase activity; P:protein folding; P:protein peptidyl-prolyl isomerization; F:isomerase activity	1.60139	0.000254466194107566	0.00154481612217409
Phatr3_J47237||B7G2Y1	alpha subunit	-	3	C:prefoldin complex; F:unfolded protein binding; P:protein folding	1.60281	0.00193178854391818	0.00830147819273335
Phatr3_J50168||B7GD64	predicted protein		0	-	1.60514	0.000109507372051514	0.000754063332624495
Phatr3_J33313||B5Y4Y3	protein		13	F:metal ion binding; P:ion transmembrane transport; C:integral component of membrane; C:membrane; P:transmembrane transport; P:ion transport; F:ion channel activity; P:transport; F:ATP binding; F:protein kinase activity; P:protein phosphorylation; F:transferase activity, transferring phosphorus-containing groups; F:protein serine/threonine kinase activity	1.60518	0.000532239040047133	0.00284646507560446
Phatr3_J44844||B7FVV1	pseudouridine synthase	EC:5.4.99.12	3	F:RNA binding; F:pseudouridine synthase activity; P:pseudouridine synthesis	1.60579	3.26026963438209e-07	5.36106709571672e-06
Phatr3_J30003||B7G8Z3	proteasome subunit beta type-3	EC:3.4.25	5	C:nucleus; C:cytoplasm; C:proteasome core complex; F:threonine-type endopeptidase activity; P:proteolysis involved in cellular protein catabolic process	1.60707	0.00126167777500916	0.00584325900665065
Phatr3_J33060||B7FTE5	predicted protein		0	-	1.60916	4.0553088240948e-06	4.61642261962741e-05
Phatr3_EG02279|Phatr3_EG02279.t1||B7G5Z5	predicted protein		0	-	1.61018	4.94770466504535e-05	0.000392427055742403
Phatr3_J45185||B7FWR9	nad-dependent epimerase dehydratase		3	F:molecular_function; P:biological_process; C:cellular_component	1.61019	0.000174282529252964	0.0011204161912078
Phatr3_J48751||B7G890	methyltransferase type 11	-	1	F:transferase activity	1.61056	0.000887167184938432	0.0043434065623555
Phatr3_J33025||B7FTB1	protein		2	C:vacuolar membrane; C:vacuole	1.61207	0.000548458185091686	0.00290601324020912
Phatr3_J51819||B7FX27	adp-ribosylation factor-like protein 2 isoform x1	-	22	C:nucleus; C:mitochondrial intermembrane space; C:centrosome; C:lateral plasma membrane; C:extracellular vesicular exosome; F:GTPase activity; F:signal transducer activity; F:GTPase inhibitor activity; F:protein binding; F:GTP binding; F:GDP binding; P:GTP catabolic process; P:tubulin complex assembly; P:cell cycle; P:small GTPase mediated signal transduction; P:positive regulation of cell-substr…	1.61234	0.00126743162916519	0.00586265429454459
Phatr3_J12053||B7FYA2	trna rrna methyltransferase-like protein	EC:2.1.1	4	F:RNA binding; F:RNA methyltransferase activity; P:RNA methylation; P:RNA processing	1.61305	0.000106735896720902	0.00073905724788684
Phatr3_J39127||B7G7W6	protein		0	-	1.61331	0.000329209283892694	0.00189704949584343
Phatr3_J42603||B7FNW5	predicted protein		6	P:oxidation-reduction process; F:oxidoreductase activity, acting on paired donors, with incorporation or reduction of molecular oxygen, 2-oxoglutarate as one donor, and incorporation of one atom each of oxygen into both donors; F:oxidoreductase activity, acting on paired donors, with incorporation or reduction of molecular oxygen; F:oxidoreductase activity; F:iron ion binding; F:L-ascorbic acid b…	1.61357	0.00120775197701623	0.0056306610435323
Phatr3_J49164||B7G9P8	predicted protein		0	-	1.61408	0.000249923450912789	0.00152052561061838
Phatr3_J45902||B7FZ35	duf887-domain-containing partial	-	1	C:integral component of membrane	1.61428	0.00221204399447155	0.00928380646558671
Phatr3_J27286	peptidyl-prolyl cis-trans isomerase ess1	EC:5.2.1.8	4	C:nucleus; F:peptidyl-prolyl cis-trans isomerase activity; P:epidermal growth factor receptor signaling pathway; P:cellular protein metabolic process	1.6145	7.62185074784147e-06	8.04520730723756e-05
Phatr3_J37468||B7G3W5	protein		0	-	1.61568	0.00043730810403958	0.00241107139921822
Phatr3_J45544||B7FY18	predicted protein		0	-	1.61754	3.84515101742685e-06	4.42921959761241e-05
Phatr3_J40264||B7GAY3	predicted protein		0	-	1.61917	0.000162649923785027	0.00105529826344866
Phatr3_EG02485	rdx family protein	-	5	C:cytoplasm; C:integral component of membrane; F:oxidoreductase activity, acting on the CH-CH group of donors; P:lipid metabolic process; P:oxidation-reduction process	1.6198	4.99334743243978e-05	0.000394653659491423
Phatr3_Jdraft1640||B7S3Z2	protein	EC:3.1.4.17	4	F:3',5'-cyclic-nucleotide phosphodiesterase activity; F:phosphorus-oxygen lyase activity; P:cyclic nucleotide biosynthetic process; P:intracellular signal transduction	1.62077	8.8956530496844e-05	0.000635541217563648
Phatr3_J51691||B7FUL2	proteasome subunit beta type-	EC:3.4.25	5	C:nucleus; C:cytoplasm; C:proteasome core complex; F:threonine-type endopeptidase activity; P:proteolysis involved in cellular protein catabolic process	1.62091	0.000960736350905765	0.00464087309979469
Phatr3_J46041||B7FZV0	dna binding protein		0	-	1.62532	0.000953816804597101	0.00461538842414047
Phatr3_EG02298	6-phosphogluconate dehydrogenase	EC:1.1.1.44	3	F:phosphogluconate dehydrogenase (decarboxylating) activity; F:NADP binding; P:pentose-phosphate shunt	1.62881	3.77389003536988e-06	4.35606978286116e-05
Phatr3_J44139||B5Y5H1	predicted protein	-	1	F:metal ion binding	1.62924	0.00102220691386997	0.00489360863157446
Phatr3_J35095||B7FXJ6	predicted protein		0	-	1.63117	0.000250433350671298	0.00152280290275547
Phatr3_J43280||B7FRQ8	protein	-	1	C:integral component of membrane	1.63271	0.00128708363160006	0.00593888096405106
Phatr3_J46086||B7G007	atp-binding cassette sub-family f member 3	EC:3.6.1.3	3	F:ATP binding; F:ATPase activity; P:ATP catabolic process	1.63489	0.000492560883463486	0.00266642787779076
Phatr3_EG01044	histone h1		5	C:chromosome; C:nucleosome; P:nucleosome assembly; C:nucleus; F:DNA binding	1.635	6.1065660480243e-05	0.000463397589765952
Phatr3_J33814||B7FTY2	predicted protein		0	-	1.63775	0.000752579088121928	0.00381073748363272
Phatr3_J29266||B7G5S7	protein fucoxanthin chlorophyll a c protein	-	7	C:photosystem II; C:chloroplast thylakoid membrane; C:integral component of membrane; C:light-harvesting complex; F:chlorophyll binding; P:photosynthesis, light harvesting; P:protein-chromophore linkage	1.63948	4.85232032791742e-05	0.000385951909368559
Phatr3_J44151	suppressor of kinetochore protein 1	-	1	P:ubiquitin-dependent protein catabolic process	1.6397	0.000400934078166915	0.00224583073909856
Phatr3_J42807||B7FPM4	ribosome-associated protein		5	C:cytoplasm; P:negative regulation of ribosome biogenesis; P:mature ribosome assembly; P:negative regulation of translation; P:regulation of translation	1.63974	7.12166431898706e-05	0.000526206657674629
Phatr3_J31559||B7FRN5	t-snare coiled-coil domain family	-	2	C:membrane; P:Golgi vesicle transport	1.64092	5.78589297159624e-05	0.00044325623440653
Phatr3_J1874||B7FV13	eukaryotic translation initiation factor 3 subunit l-like	-	3	C:eukaryotic translation initiation factor 3 complex; F:translation initiation factor activity; P:translational initiation	1.64455	0.000514939925675019	0.00276447911341116
Phatr3_J44178||B5Y5L3	2og-fe oxygenase superfamily protein	EC:1.14.11	3	F:iron ion binding; F:oxidoreductase activity, acting on paired donors, with incorporation or reduction of molecular oxygen, 2-oxoglutarate as one donor, and incorporation of one atom each of oxygen into both donors; P:oxidation-reduction process	1.64463	0.000317328486157975	0.00184035366809131
Phatr3_J41701||B7FQI0	nuclear distribution protein		0	-	1.64681	2.14804123809575e-05	0.000195658160138308
Phatr3_J46537||B7G1K1	u-box domain-containing protein 9	-	3	C:ubiquitin ligase complex; F:ubiquitin-protein transferase activity; P:protein ubiquitination	1.64771	0.000533064604829653	0.00284816773398755
Phatr3_J30486||B7GB86	40s ribosomal protein s18	-	9	C:cell wall; C:nucleolus; C:vacuolar membrane; C:plasma membrane; C:plasmodesma; C:cytosolic small ribosomal subunit; F:RNA binding; F:structural constituent of ribosome; P:translation	1.64935	0.00227804491622281	0.00949340350801423
Phatr3_EG01627	---NA---		0	-	1.64963	0.00015482576862359	0.00101213516147354
Phatr3_J41192||B7GDJ4	zinc finger swim domain-containing protein 7	-	1	F:zinc ion binding	1.65	8.56183530014007e-05	0.000616397258050468
Phatr3_EG02609	anaphase-promoting subunit cdc26	-	3	C:anaphase-promoting complex; P:regulation of mitotic metaphase/anaphase transition; P:anaphase-promoting complex-dependent proteasomal ubiquitin-dependent protein catabolic process	1.65161	4.73796959483932e-05	0.00037981539271692
Phatr3_J34317||B7FVP6	dolichyl-phosphate beta-glucosyltransferase	-	2	F:transferase activity, transferring glycosyl groups; P:metabolic process	1.65164	0.000130732006052845	0.000875000691286947
Phatr3_J45558||B7FY33	hippocampus abundant transcript-like partial	-	2	C:integral component of membrane; P:transmembrane transport	1.65215	0.00105202746753382	0.00501712122627277
Phatr3_EG00099	n-acetylglucosamine-1-phosphodiester alpha-n-acetylglucosaminidase		0	-	1.65426	1.35964067633783e-05	0.000133596889203414
Phatr3_J22819||B7G8P1	peroxisomal membrane protein	-	1	C:integral component of membrane	1.65479	0.000576183926961735	0.00303381232241315
Phatr3_EG00616	---NA---		0	-	1.6551	0.000663174487763545	0.00342284589709208
Phatr3_J12577	agc pkg protein kinase	-	3	F:protein serine/threonine phosphatase activity; F:metal ion binding; P:protein dephosphorylation	1.65576	5.57573688169813e-05	0.000432167708201185
Phatr3_EG01819	protein		3	F:methyltransferase activity; F:transferase activity; P:methylation	1.65622	0.000637122366855181	0.00330967682800672
Phatr3_J47353||B7G324	mage family protein		0	-	1.6567	0.000256837125485929	0.00155584560751482
Phatr3_J45419||B7FXM2	unconventional myosin-vb isoform x2		11	F:ATP binding; P:metabolic process; F:catalytic activity; C:myosin complex; F:motor activity; C:protein complex; P:vesicle-mediated transport; F:Rab GTPase binding; F:actin binding; F:nucleotide binding; F:nucleoside-triphosphatase activity	1.658	0.000923452180360828	0.00449557496212937
Phatr3_EG01920	protein	-	2	C:cytoplasm; C:intracellular organelle	1.65875	2.323972157265e-05	0.000208304320017903
Phatr3_J40994|Phatr3_J40994.t1||B7GD02	protein	-	4	C:nucleus; F:sequence-specific DNA binding transcription factor activity; F:sequence-specific DNA binding; P:regulation of transcription, DNA-templated	1.65891	0.000541813146832403	0.00288120428602023
Phatr3_J45755||B7FZP7	taurine catabolism family	-	2	F:oxidoreductase activity; P:oxidation-reduction process	1.6595	7.55508999088869e-06	7.99728705821592e-05
Phatr3_J32144||B7FQC2	predicted protein		0	-	1.65987	4.44923342134449e-05	0.000360789462491841
Phatr3_J43413||B7FS59	protein	-	4	C:nucleus; F:sequence-specific DNA binding transcription factor activity; F:sequence-specific DNA binding; P:regulation of transcription, DNA-templated	1.66046	1.30112971460634e-05	0.000128184103725823
Phatr3_J34588||B7FV95	protein		3	P:DNA integration; P:DNA recombination; F:DNA binding	1.66144	0.000125069586292792	0.000844144545465354
Phatr3_J47285||B7G3V2	elongation factor 2	EC:2.7.11	3	F:protein serine/threonine kinase activity; F:ATP binding; P:protein phosphorylation	1.66446	0.00138982899201253	0.00632206132413637
Phatr3_J32219||B7FQJ5	protein		0	-	1.66564	0.00179271204750248	0.00778274024178597
Phatr3_J7553||B5Y3Y5	predicted protein		4	F:hydrolase activity; P:metabolic process; F:catalytic activity; F:zinc ion binding	1.6659	3.21605909577638e-05	0.000275511515672498
Phatr3_J46497||B7G1F4	protein		0	-	1.66891	1.3812372624642e-05	0.000135481883796816
Phatr3_J47900||B7G5A9	protein		0	-	1.67117	0.0020628836930021	0.00877252811666286
Phatr3_J5851||B7FTE3	heme oxygenase	EC:1.14.99.3	2	F:heme oxygenase (decyclizing) activity; P:heme oxidation	1.67158	0.000239840689764531	0.00147431007291106
Phatr3_Jdraft1251||B7S3S5	rna polymerase sigma factor	-	5	F:DNA binding; F:sequence-specific DNA binding transcription factor activity; F:sigma factor activity; P:DNA-templated transcription, initiation; P:regulation of transcription, DNA-templated	1.67193	0.000375583145051175	0.00212609591838193
Phatr3_J37078||B7G227	predicted protein		0	-	1.6723	9.05197307925533e-05	0.000644250378029889
Phatr3_J46529||B7G1J1	extrinsic protein in photosystem ii	-	1	F:binding	1.67317	0.00180548129612107	0.00782909669372035
Phatr3_J9251||B7FP60	mitochondrial protein	-	3	F:nucleic acid binding; F:hydrolase activity, acting on ester bonds; P:metabolic process	1.67437	0.00131801099506953	0.0060468061624289
Phatr3_J10595||B5Y5M1	histone acetyltransferase mcc1	EC:2.3.1	2	F:N-acetyltransferase activity; P:metabolic process	1.67627	0.000159452220292859	0.00103860814410719
Phatr3_J23489||B7GBW6	fkbp-type peptidyl-prolyl	EC:5.2.1.8	4	C:intracellular; F:peptidyl-prolyl cis-trans isomerase activity; P:protein peptidyl-prolyl isomerization; P:protein folding	1.67924	0.000131791736298436	0.000881568189617474
Phatr3_J51837||B7FXD7	glutaredoxin	-	4	F:electron carrier activity; F:protein disulfide oxidoreductase activity; P:cell redox homeostasis; P:oxidation-reduction process	1.67937	0.00051168402237439	0.00274831336933848
Phatr3_J13232||B5Y3X0	proline dehydrogenase	EC:1.5.99.8	5	F:proline dehydrogenase activity; F:calcium ion binding; P:glutamate biosynthetic process; P:proline catabolic process; P:oxidation-reduction process	1.67964	9.25265843568723e-05	0.000656868564419742
Phatr3_J44398||B7FTY8	abc transporter		6	F:ATP binding; P:metabolic process; F:nucleotide binding; F:nucleoside-triphosphatase activity; F:ATPase activity; P:ATP catabolic process	1.68091	4.56904771068305e-05	0.00036863950401264
Phatr3_J36257||B7G0U4	phosphoketolase	-	2	F:aldehyde-lyase activity; P:carbohydrate metabolic process	1.68152	0.000243847649724428	0.00149245392591556
Phatr3_EG01671	ribosome biogenesis protein slx9-like isoform x2		0	-	1.68251	0.00230582105473558	0.00958120874597346
Phatr3_J45961|Phatr3_J45961.t1||B7FZA8	protein	EC:3.4.21	2	F:serine-type endopeptidase activity; P:proteolysis	1.68576	0.00194070181333753	0.00832544769503199
Phatr3_J46848||B5Y3Z0	trna (guanine-n1)-methyltransferase	-	2	F:methyltransferase activity; P:methylation	1.68645	0.0016883127810079	0.00740970724638519
Phatr3_EG00369	2-acylglycerol o-acyltransferase 1	-	3	C:lipid particle; F:transferase activity; P:metabolic process	1.69188	1.63494316351706e-05	0.000155874759503056
Phatr3_Jdraft436||B7S3W3	protein	EC:3.1.21	2	F:endodeoxyribonuclease activity, producing 5'-phosphomonoesters; P:DNA catabolic process, endonucleolytic	1.69251	0.000205268298127469	0.00129007736780616
Phatr3_J43730||B7FT95	dna polymerase epsilon subunit 3	EC:2.7.7.7	7	C:Ada2/Gcn5/Ada3 transcription activator complex; C:epsilon DNA polymerase complex; F:DNA-directed DNA polymerase activity; F:sequence-specific DNA binding; F:protein heterodimerization activity; P:DNA-dependent DNA replication; P:histone H3 acetylation	1.69357	0.000737995328806484	0.00374872254085284
Phatr3_EG01563	predicted protein		0	-	1.69422	0.000390927888714162	0.00220392677921675
Phatr3_EG01422	vacuolar atpase assembly integral membrane protein vma21	-	3	C:membrane; C:intracellular organelle; C:cytoplasmic part	1.69455	7.6812896390233e-05	0.000562010188507301
Phatr3_J49086||B7G9F9	protein		1	F:calcium ion binding	1.69492	4.44351703495567e-05	0.000360586270372739
Phatr3_EG02399||B5Y5U1;B5Y5U2					1.69564	3.32077021099771e-05	0.000281901513527705
Phatr3_J40277	predicted protein		0	-	1.69643	6.31680191650418e-05	0.000477094837419357
Phatr3_J45482||B7FXU8	16s rrna methyltransferase		7	F:methyltransferase activity; P:rRNA processing; C:cytoplasm; F:transferase activity; F:rRNA (guanine-N2-)-methyltransferase activity; P:methylation; P:rRNA methylation	1.69931	0.000617642777985299	0.00322339499979224
Phatr3_EG01334	rhodanese-like protein		2	F:hydrolase activity; P:metabolic process	1.70144	0.000123503607811237	0.000837387661046325
Phatr3_EG01881	---NA---		0	-	1.70285	2.76011314671769e-05	0.000241800551878209
Phatr3_J44288||B7FTL1	protein		2	F:ATP binding; P:phosphatidylinositol dephosphorylation	1.70308	0.000520742885577013	0.00279296243931014
Phatr3_J17276||B7FNR9	glycoprotein fp21	-	3	F:kinase activity; P:ubiquitin-dependent protein catabolic process; P:phosphorylation	1.70396	0.000427402108576733	0.00236228005975654
Phatr3_J35252||B7FXZ8	nadh dehydrogenase	-	4	C:F-actin capping protein complex; C:WASH complex; F:actin binding; P:actin cytoskeleton organization	1.70657	0.000294109738389561	0.00173393515582843
Phatr3_J27447||B7FZ88	copine-3-like isoform x1		0	-	1.70868	6.15829013517403e-07	9.25886967980449e-06
Phatr3_J36198||B7G0N3	ubiquitin-conjugating enzyme e2 n	-	2	F:acid-amino acid ligase activity; P:metabolic process	1.71015	0.000193806099662792	0.0012255835052437
Phatr3_J45218||B7FWW0	reticulocyte binding-like protein 2		2	C:extracellular region; C:outer membrane	1.71027	6.28498239548302e-07	9.42411712732574e-06
Phatr3_J22797||B7G8K6	predicted protein	-	1	C:membrane	1.7125	0.000671172175433516	0.00345459885531339
Phatr3_J46855||B5Y400	thymidylate kinase	EC:2.7.4.9	4	F:thymidylate kinase activity; F:ATP binding; P:dTDP biosynthetic process; P:nucleotide phosphorylation	1.71288	3.83310540167965e-05	0.000317709275027779
Phatr3_J34631||B7FW88	protein	-	3	C:membrane; F:transferase activity, transferring acyl groups; F:metal ion binding	1.71502	0.0012239106680421	0.00568946221555497
Phatr3_EG00107	n-acetylglucosamine-1-phosphodiester alpha-n-acetylglucosaminidase		0	-	1.71535	2.43642939993602e-07	4.17763947949335e-06
Phatr3_J5236||B7FSV8	diphthine synthase	EC:2.1.1.98	3	F:diphthine synthase activity; P:peptidyl-diphthamide biosynthetic process from peptidyl-histidine; P:methylation	1.71638	0.000133914271843271	0.000893343735517104
Phatr3_EG01172	protein		0	-	1.71933	2.56039812608774e-05	0.000227139268199774
Phatr3_J48886||B7G8Q6	salt overly sensitive 1	-	3	C:integral component of membrane; F:solute:proton antiporter activity; P:hydrogen ion transmembrane transport	1.72363	1.88781897650086e-05	0.000174790559975937
Phatr3_J47406||B7G399	predicted protein		0	-	1.72415	2.29521977606204e-05	0.000206551388661481
Phatr3_EG01772	---NA---		0	-	1.72466	0.001299630536474	0.00598693624082835
Phatr3_J9210||B7FQF7	carotene isomerase	-	2	F:isomerase activity; P:metabolic process	1.726	0.00193426090623479	0.00830147819273335
Phatr3_J48498	predicted protein		0	-	1.72656	1.20548975584138e-07	2.27162004158633e-06
Phatr3_J46447||B7G194	heat shock protein hsp20		1	P:response to stress	1.7276	3.8792454104976e-05	0.000319881095486773
Phatr3_J44392||B7FTY1	predicted protein		0	-	1.72796	2.18993744681942e-05	0.000198829324698698
Phatr3_J42779||B7FPI6	protein	-	4	C:cytoplasm; F:glycolipid transporter activity; F:glycolipid binding; P:glycolipid transport	1.72884	0.00162248602125376	0.0071599766226723
Phatr3_J33339||B5Y508	transmembrane protein		2	C:integral component of membrane; P:lipid metabolic process	1.72924	0.000186929141167132	0.00118811612023093
Phatr3_J44112||B5Y5D7	mate efflux family protein chloroplastic-like	-	3	C:membrane; F:transmembrane transporter activity; P:transmembrane transport	1.72951	0.00034717799839651	0.00198733746176922
Phatr3_EG01180	---NA---		0	-	1.73025	3.04190957868272e-05	0.000263405447017622
Phatr3_J47114||B7G2I9	protein		0	-	1.73091	5.90535607891898e-14	3.43642767473259e-12
Phatr3_J45181||B7FWR3	transcriptional regulator		0	-	1.73359	6.75977099016843e-05	0.000503441564924281
Phatr3_J34933||B7FX39	ppia partial	EC:5.2.1.8	4	F:peptidyl-prolyl cis-trans isomerase activity; P:protein peptidyl-prolyl isomerization; P:response to hypoxia; P:protein folding	1.73636	5.63929804311941e-05	0.000435591171404911
Phatr3_J36259||B7G0U6	protein	-	2	C:integral component of membrane; P:transport	1.7364	7.02920928324009e-07	1.02872246528231e-05
Phatr3_J43765||B7FTE0	predicted protein		1	F:protein heterodimerization activity	1.73778	0.000532638265643333	0.00284724434147562
Phatr3_J44912||B7FW34	protein		3	C:integral component of membrane; F:G-protein coupled receptor activity; P:G-protein coupled receptor signaling pathway	1.73799	0.000631770245591582	0.00328643428820707
Phatr3_J36699||B5Y3F3	predicted protein		0	-	1.73866	0.000212448113879051	0.00132893359133593
Phatr3_J43443||B7FS92	alba dna rna-binding protein	-	1	F:nucleic acid binding	1.74303	0.00128248825498541	0.00592254341765674
Phatr3_J46445||B7G189	protein		0	-	1.74444	1.90893155930268e-06	2.44182350142693e-05
Phatr3_J34514||B7FV19	dna-binding protein bin4		10	F:DNA binding; P:trichome morphogenesis; P:shoot system development; P:root development; P:chromosome organization; P:positive regulation of cell growth; P:epidermal cell differentiation; C:DNA topoisomerase complex (ATP-hydrolyzing); P:DNA endoreduplication; F:double-stranded DNA binding	1.74449	0.000424103353662386	0.00234867098865003
Phatr3_J43694||B7FT54	5 -nucleotidase	-	2	F:hydrolase activity; P:nucleotide catabolic process	1.74708	0.000216182975669179	0.00134736459475058
Phatr3_J34373||B7FVV0	adenylyltransferase and sulfurtransferase mocs3	EC:2.8.1.1	7	C:cytosol; F:thiosulfate sulfurtransferase activity; F:ATP binding; F:nucleotidyltransferase activity; F:metal ion binding; P:tRNA wobble position uridine thiolation; P:enzyme active site formation via L-cysteine persulfide	1.74709	0.000119934042958192	0.000816351052402097
Phatr3_J45122||B7FWJ1	26s protease regulatory subunit 10b	EC:2.7.11; EC:3.6.1.15	9	C:proteasome complex; C:cytoplasm; F:protein serine/threonine kinase activity; F:ATP binding; F:peptidase activity; F:nucleoside-triphosphatase activity; P:protein phosphorylation; P:proteolysis; P:protein catabolic process	1.74793	0.000429739097478134	0.00237402843274812
Phatr3_J49346||B7GAA7	predicted protein	-	3	C:integral component of membrane; F:G-protein coupled receptor activity; P:G-protein coupled receptor signaling pathway	1.74946	9.12134691263864e-07	1.28534312642214e-05
Phatr3_J43278||B7FR82	protein	EC:6.1.1	3	F:aminoacyl-tRNA ligase activity; F:ATP binding; P:tRNA aminoacylation for protein translation	1.74959	0.000290617936179046	0.00172148208925467
Phatr3_J15138||B7G7Z2	chaperone protein dnaj 10-like		1	C:cytosol	1.75252	0.000207466238353218	0.00130170576700838
Phatr3_J44428||B7FU26	predicted protein		0	-	1.75271	0.000209141634544866	0.00131075317944944
Phatr3_EG00427	transcriptional regulator		3	P:regulation of transcription, DNA-templated; P:transcription, DNA-templated; F:DNA binding	1.75416	3.61690570962262e-05	0.000303145283766953
Phatr3_EG01788	protein fam173b-like		2	C:integral component of membrane; C:membrane	1.75582	8.05922799787682e-05	0.000585845887664431
Phatr3_J33833	protein	-	3	F:oxidoreductase activity, acting on the CH-OH group of donors, NAD or NADP as acceptor; F:cofactor binding; P:oxidation-reduction process	1.75622	1.27327591754274e-05	0.000125770992347603
Phatr3_J42884||B7FPX1	predicted protein		0	-	1.75666	0.000134849218465741	0.000897742485233398
Phatr3_EG00745|Phatr3_EG00745.t1	---NA---		0	-	1.75855	0.00229405152109924	0.00954594021247337
Phatr3_J34230	protein		0	-	1.75972	3.76170126991066e-05	0.000312021174020433
Phatr3_J41350|Phatr3_J41350.t1||B7GDZ9	protein	-	3	C:integral component of membrane; F:G-protein coupled receptor activity; P:G-protein coupled receptor signaling pathway	1.7617	3.17189934217365e-05	0.00027276877114818
Phatr3_J46639||B5Y3A8	erd4-related membrane protein	-	1	C:membrane	1.76195	6.67865928970682e-09	1.74511008612269e-07
Phatr3_J35784||B7FZ90	protein		0	-	1.76221	0.000505362380981373	0.00272572500088859
Phatr3_J45777||B7FYM5	predicted protein	-	1	F:RNA binding	1.76658	0.000685016042130159	0.00352262599320688
Phatr3_J35448||B7FYJ2	er membrane protein complex subunit 6	-	1	C:ER membrane protein complex	1.76737	0.000437517897925985	0.00241107139921822
Phatr3_J42502||B7FRI2	protein		2	P:metabolic process; F:transferase activity, transferring glycosyl groups	1.76836	0.000233279624499972	0.0014403317552277
Phatr3_J42605||B7FNW7	predicted protein		0	-	1.76962	0.000485081202629526	0.00263440376534439
Phatr3_J47328||B7G2Z2	cs-like domain protein	-	1	F:nucleic acid binding	1.77077	4.82147106968055e-05	0.000384314702509455
Phatr3_J48507||B7G7I0	predicted protein		0	-	1.77113	0.00123898601682466	0.00575239849316151
Phatr3_EG01638	dna-3-methyladenine glycosylase	-	1	F:catalytic activity	1.77292	0.000825974884083323	0.00409839441713025
Phatr3_J11006||B7FUM6	light-harvesting protein	-	6	C:chloroplast; C:photosystem II; C:integral component of membrane; F:chlorophyll binding; P:photosynthesis, light harvesting; P:protein-chromophore linkage	1.77594	0.000290883501616697	0.00172214686697793
Phatr3_J50359||B7GDV7	predicted protein		0	-	1.77627	0.000782655191781644	0.00392935924586678
Phatr3_J33579||B5Y5P2	predicted protein		0	-	1.77648	0.000929547252424884	0.0045135085136117
Phatr3_J33198||B5Y4M0	predicted protein		0	-	1.77651	0.00114618986316016	0.00538162974630091
Phatr3_J36555||B7G1P1	achain crystal structure of engineered northeast structural genomics consortium target		0	-	1.77756	0.00132070176770442	0.00605667682853752
Phatr3_J46563||B7G1N4	protein		3	P:metabolic process; F:hydrolase activity, acting on glycosyl bonds; C:integral component of membrane	1.77916	0.000127478947673031	0.00085782867664219
Phatr3_J40088||B7GAF7	predicted protein		0	-	1.77921	0.00104898044553491	0.00500471511631376
Phatr3_J31447||B7FRC9	predicted protein	-	2	F:DNA binding; P:DNA repair	1.78248	0.00019673381477328	0.00124269824168656
Phatr3_J43509||B7FSG7	protein		12	F:peptidyl-prolyl cis-trans isomerase activity; P:protein folding; P:protein peptidyl-prolyl isomerization; F:ATP binding; F:hydrolase activity; P:metabolic process; P:DNA duplex unwinding; F:ATP-dependent DNA helicase activity; F:DNA binding; P:oxidation-reduction process; F:oxidoreductase activity; F:oxidoreductase activity, acting on a sulfur group of donors, NAD(P) as acceptor	1.78392	0.000161097363982692	0.00104764591481738
Phatr3_J45896||B7FZ29	predicted protein		0	-	1.78393	0.00147119809656903	0.00663308945105047
Phatr3_EG02082||B7FVE9	protein		0	-	1.78492	1.53169131491102e-05	0.000147914231795061
Phatr3_J44979||B7FV54	rhamnose mutarotase	-	3	C:cytoplasm; F:racemase and epimerase activity, acting on carbohydrates and derivatives; P:rhamnose metabolic process	1.78603	5.09120079406027e-05	0.000400976690870203
Phatr3_J48183||B7G693	protein		0	-	1.78774	0.000587315819958529	0.00308555407445618
Phatr3_J37087||B7G236	predicted protein		0	-	1.79004	0.00140394669033884	0.00637595037573617
Phatr3_J49850||B7GC27	predicted protein		0	-	1.79062	0.000120633875623669	0.000820120494630403
Phatr3_J43228||B7FR22	predicted protein		0	-	1.79137	1.04100294933722e-07	2.01230707814221e-06
Phatr3_J50414||B7GE19	predicted protein		0	-	1.79301	0.00097285178177697	0.00468603472693846
Phatr3_J50254||B7GDG7	methionine sulfoxide reductase a		2	P:oxidation-reduction process; F:peptide-methionine (S)-S-oxide reductase activity	1.7933	2.58107789982065e-05	0.000228612664770392
Phatr3_J10830||B7FTT9	#NAME?	-	4	F:oxidoreductase activity, acting on the CH-CH group of donors, iron-sulfur protein as acceptor; F:cobalt ion binding; P:phytochromobilin biosynthetic process; P:oxidation-reduction process	1.79438	0.00131754537599591	0.0060468061624289
Phatr3_J49899|Phatr3_J49899.t1||B7GC88	predicted protein		0	-	1.79481	0.000785175819447576	0.00393771973553133
Phatr3_EG01477	phospholipid-binding protein		2	C:neuron projection; C:neuronal cell body	1.79635	4.56070362056459e-06	5.10680581879969e-05
Phatr3_J48509||B7G7I2	predicted protein		0	-	1.7991	3.86927128302337e-05	0.000319527836614966
Phatr3_J48987||B7G943	protein		0	-	1.79916	0.00014015927278707	0.000928689553198575
Phatr3_J44596||B7FUM1	nadh dehydrogenase		1	C:ribosome	1.79924	0.000260247533931523	0.00157141938364781
Phatr3_J49224||B7G9W3	copper transporter -like	-	3	C:integral component of membrane; F:copper ion transmembrane transporter activity; P:copper ion transmembrane transport	1.80251	4.28746150973845e-05	0.000349691214349111
Phatr3_J47281||B7G3U7	protein		4	P:proteolysis; F:serine-type endopeptidase activity; F:serine-type peptidase activity; F:nucleic acid binding	1.80502	3.72759983750385e-05	0.000309421092202555
Phatr3_J16076||B7GBH0	protein	-	4	C:mitochondrion; P:carotenoid biosynthetic process; P:glucosinolate biosynthetic process; P:protein autophosphorylation	1.80702	1.71636031551454e-05	0.000162670402561551
Phatr3_J39869||B7G9U7	predicted protein		0	-	1.8086	0.000287203611216132	0.0017066580727875
Phatr3_Jdraft1748||B7S4E0	potassium partial	EC:3.1.4.4	3	F:zinc ion binding; F:N-acylphosphatidylethanolamine-specific phospholipase D activity; P:metabolic process	1.81295	6.13626980917172e-05	0.000465337246636108
Phatr3_J45111||B7FWH8	protein	-	1	C:membrane	1.8135	3.70934588277367e-05	0.000308818855518392
Phatr3_J34534||B7FV40	probable phosphatase		7	P:metabolic process; F:catalytic activity; C:cellular_component; P:dephosphorylation; F:calcium ion binding; F:hydrolase activity; F:phosphoprotein phosphatase activity	1.81482	7.85122233793042e-05	0.000572206866173242
Phatr3_J51511||B7FSB0	canine-like rab-type small g protein	-	3	F:GTP binding; P:small GTPase mediated signal transduction; P:protein transport	1.81506	0.000495158427730726	0.00267750863701389
Phatr3_J47954||B7G5H6	mitochondrial phosphate carrier protein	-	2	C:integral component of membrane; P:transport	1.81695	0.00039741296703963	0.00223167251641104
Phatr3_J32129||B7FQA7	protein	-	2	F:hydrolase activity; P:metabolic process	1.81793	0.000316684068065448	0.00183856439922551
Phatr3_EG02015	hypothetical protein THAOC_37003		0	-	1.81814	0.000223536642656022	0.00138934146854996
Phatr3_J26293|Q84XB6|B7FUR5	photosystem ii 12 kda extrinsic protein	-	7	C:chloroplast thylakoid membrane; C:photosystem II oxygen evolving complex; C:extrinsic component of membrane; F:nucleotidyltransferase activity; P:photosynthesis; P:photosystem II stabilization; P:oxidation-reduction process	1.81833	0.000469719869833887	0.00256212912001184
Phatr3_J42428||B7FR94	family transcriptional regulator		2	F:nucleic acid binding; F:nucleotide binding	1.81923	4.98848827265891e-05	0.000394547266128396
Phatr3_J49938||B7GCD5	protein		1	F:DNA binding	1.81951	0.000846835920141173	0.00418425614566895
Phatr3_J44712||B7FVD3	predicted protein		0	-	1.81958	4.94455679602709e-09	1.31282074175367e-07
Phatr3_J49959||B7GCF9	protein		0	-	1.82031	4.74735556621141e-05	0.000379867766213286
Phatr3_EG00567	upf0369 protein c6orf57 homolog		0	-	1.82111	0.000339967827220443	0.00195403207139856
Phatr3_J45274||B7FX35	predicted protein		0	-	1.82202	5.03232462561246e-07	7.76346674041944e-06
Phatr3_EG01775					1.82338	0.000126240966308656	0.000850517272113084
Phatr3_J44205||B5Y5P6	predicted protein		0	-	1.82343	9.09235944485076e-05	0.000646305626108347
Phatr3_J36381	secreted protein		0	-	1.82396	0.000108715400084962	0.000749528949265937
Phatr3_J31810||B7FPE6	predicted protein		0	-	1.82457	5.388930474432e-05	0.000420007482014891
Phatr3_EG02476||B7FPD1	predicted protein		0	-	1.82658	4.22463819994869e-06	4.77813812926724e-05
Phatr3_J34531||B7FV37	endonuclease iii		7	P:base-excision repair; P:DNA repair; F:chromatin binding; F:catalytic activity; P:nucleic acid phosphodiester bond hydrolysis; F:endonuclease activity; F:DNA binding	1.82986	0.000327942691089527	0.00189169202035258
Phatr3_J35504||B7FZL5					1.83046	0.000272015215575199	0.00162933487260003
Phatr3_J43495||B7FSF1	protein		11	C:extrachromosomal circular DNA; F:calcium ion binding; P:homophilic cell adhesion via plasma membrane adhesion molecules; C:membrane; P:intein-mediated protein splicing; C:extracellular region; P:pathogenesis; P:oxidation-reduction process; F:heme binding; P:response to oxidative stress; F:peroxidase activity	1.83088	7.44023975318429e-05	0.000546152501098123
Phatr3_J32251	predicted protein		0	-	1.83211	2.48216778955965e-05	0.000221247828924956
Phatr3_J43430||B7FS77	peptidyl-prolyl cis-trans isomerase-like 1	EC:5.2.1.8	4	C:cytosol; F:peptidyl-prolyl cis-trans isomerase activity; P:protein peptidyl-prolyl isomerization; P:protein folding	1.83213	6.74028532281343e-05	0.000502323453619891
Phatr3_J34093||B7FUQ1	cell division protein	-	5	C:protein complex; F:GTPase activity; F:GTP binding; P:GTP catabolic process; P:protein polymerization	1.83256	1.92425901170038e-05	0.000178017734434984
Phatr3_J8691||B7FPL4	6-phosphogluconolactonase	EC:3.1.1.31	2	F:6-phosphogluconolactonase activity; P:pentose-phosphate shunt	1.83304	1.10362647882465e-05	0.000111564617314849
Phatr3_EG02575||B7GBR2	short-chain dehydrogenase	-	2	F:oxidoreductase activity; P:oxidation-reduction process	1.83439	0.000487314609245566	0.00264179880473401
Phatr3_J48787||B7G8D3	predicted protein		2	C:THO complex part of transcription export complex; P:mRNA processing	1.83582	2.9894253971971e-05	0.000260063800433158
Phatr3_J43069||B7FQI6	protein		0	-	1.83681	0.000140947322635902	0.000932810477621576
Phatr3_EG00322	protein	-	8	F:DNA binding; F:catalytic activity; F:purine ribonucleoside binding; F:purine ribonucleotide binding; F:purine ribonucleoside triphosphate binding; P:phosphate-containing compound metabolic process; P:primary metabolic process; P:organic substance metabolic process	1.84347	4.47971134449474e-05	0.000362998831962629
Phatr3_Jdraft1740||B7S4D1	sugar abc transporter substrate-binding protein	EC:3.1.4.4	6	C:integral component of membrane; F:G-protein coupled GABA receptor activity; F:zinc ion binding; F:N-acylphosphatidylethanolamine-specific phospholipase D activity; P:G-protein coupled receptor signaling pathway; P:metabolic process	1.84421	3.63010961911975e-10	1.18516747477715e-08
Phatr3_J47624|Phatr3_J47624.t1||B7G4B2	protein		10	F:ATP binding; F:protein kinase activity; P:protein phosphorylation; F:transferase activity, transferring phosphorus-containing groups; F:protein serine/threonine kinase activity; F:ligase activity; P:metabolic process; P:protein ubiquitination; F:ubiquitin-protein transferase activity; F:DNA binding	1.84504	0.000173789276087555	0.00111788508576136
Phatr3_J43729||B7FT94	predicted protein		0	-	1.84671	0.00108876225869527	0.00516598602763271
Phatr3_J44558||B7FUH9	aaap amino acid permease	-	1	C:integral component of membrane	1.84772	4.54126100263626e-07	7.08373643341776e-06
Phatr3_J33555||B5Y5L9	methionine sulfoxide reductase a		4	P:oxidation-reduction process; F:peptide-methionine (S)-S-oxide reductase activity; P:metabolic process; F:catalytic activity	1.85018	0.000246298359648326	0.00150499286028855
Phatr3_J48906||B7G8T3	predicted protein		4	F:cation transmembrane transporter activity; C:integral component of membrane; P:transmembrane transport; P:cation transport	1.85241	2.278576100163e-05	0.000205382730184034
Phatr3_J50732||B7FSY5	replication factor c subunit 3	EC:3.6.1.15	3	F:DNA binding; F:nucleoside-triphosphatase activity; P:DNA replication	1.85372	3.30760731585258e-05	0.000281209218503712
Phatr3_J40689|Phatr3_J40689.t1||B7GC54	protein	EC:3.1.4.17	3	F:3',5'-cyclic-nucleotide phosphodiesterase activity; P:nitrogen compound metabolic process; P:signal transduction	1.85942	0.00109120610744389	0.00517321054989547
Phatr3_J33874||B7FU40	protein	-	3	C:intracellular; F:transporter activity; P:transport	1.86389	0.00206671668413539	0.00878217747995631
Phatr3_J45036||B7FW86	protein	-	3	C:membrane; F:transferase activity, transferring acyl groups; F:metal ion binding	1.86492	0.000991997302914414	0.00476319867850867
Phatr3_J45477||B7FXU2	predicted protein		0	-	1.86493	8.59964899225753e-06	8.90983928339893e-05
Phatr3_J43764||B7FTD8	short chain dehydrogenase reductase family	-	2	F:oxidoreductase activity; P:oxidation-reduction process	1.86502	4.74876986700608e-05	0.000379867766213286
Phatr3_J48200||B7G6B7	trna (guanine-n -)-methyltransferase	EC:2.1.1.33	3	F:tRNA (guanine-N7-)-methyltransferase activity; P:tRNA modification; P:RNA (guanine-N7)-methylation	1.86653	0.000867261140961179	0.00427202187462062
Phatr3_J48036||B7G5R7	protein		0	-	1.86742	0.00229975167929508	0.00956257353208554
Phatr3_J43962||B5Y4X1	beta- -glucosyltransferase		3	P:metabolic process; C:membrane; F:transferase activity, transferring glycosyl groups	1.8681	1.47014488869333e-07	2.69350689150323e-06
Phatr3_J46551|Phatr3_J46551.t1||B7G1M0	protein		0	-	1.86821	4.49760180771363e-06	5.04621037986331e-05
Phatr3_J9554||B7FPM2	30s ribosomal protein s17	-	3	C:ribosome; F:structural constituent of ribosome; P:translation	1.87188	2.05127475815083e-05	0.000187604778573225
Phatr3_J50048||B7GCR4	u6 snrna-associated sm-like protein lsm1	-	1	P:RNA metabolic process	1.87283	8.83843434415548e-05	0.00063207088445358
Phatr3_J45527||B7FXZ7	proteasome maturation		1	C:proteasome complex	1.87311	0.000289906686142524	0.00171817519370273
Phatr3_J32198	predicted protein		0	-	1.87357	0.000836628146503601	0.00414475990885838
Phatr3_Jdraft1758||B7S4E9	protein	-	2	F:zinc ion binding; P:metabolic process	1.87463	2.36319535135837e-05	0.000211314068400525
Phatr3_J54197||B5Y5F3	tic22 family protein		1	C:viral envelope	1.8758	0.00173693569086064	0.00758457416176356
Phatr3_J33075||B7FTG1	protein		3	F:metal ion binding; P:metabolic process; F:N-acetyltransferase activity	1.87701	2.20550770883285e-05	0.000199919750426972
Phatr3_J37978||B7G4L0	predicted protein		0	-	1.87793	0.000725858228984915	0.00370046017690857
Phatr3_J15977||B7GAN3	aureochrome1-like protein	-	5	F:sequence-specific DNA binding transcription factor activity; F:signal transducer activity; F:sequence-specific DNA binding; P:regulation of transcription, DNA-templated; P:signal transduction	1.87851	7.73132945321344e-06	8.13782203271229e-05
Phatr3_J41478||B7GEB8	protein		4	F:galactoside 2-alpha-L-fucosyltransferase activity; P:carbohydrate metabolic process; C:membrane; P:fucosylation	1.87878	4.90822901229648e-09	1.30626350798819e-07
Phatr3_J34460||B7FW37	predicted protein		0	-	1.87945	0.000125063776426017	0.000844144545465354
Phatr3_J36196|Phatr3_J36196.t1||B7G0N1	nudix hydrolase	-	2	F:hydrolase activity; P:metabolic process	1.88012	0.000315082798009117	0.00183162262134596
Phatr3_J12431	phospholipase d beta 1-like	-	3	C:intracellular part; F:catalytic activity; P:metabolic process	1.88121	8.94395514452088e-05	0.000638035645910811
Phatr3_J44404	endothelin-converting enzyme 2-like		12	F:copper ion binding; C:mitochondrial intermembrane space; P:copper ion transport; F:copper chaperone activity; P:proteolysis; F:metallopeptidase activity; P:peptide hormone processing; F:metalloendopeptidase activity; C:cytoplasmic vesicle membrane; F:methyltransferase activity; P:metabolic process; P:methylation	1.88353	2.36292315319486e-06	2.91470052195246e-05
Phatr3_EG01790|Phatr3_EG01790.t1	gag-pol polyprotein	-	2	F:nucleic acid binding; P:DNA integration	1.88386	9.65276216113687e-05	0.000679687597691086
Phatr3_J47888||B7G595	protein		3	P:proteolysis; F:serine-type endopeptidase activity; F:catalytic activity	1.88442	6.93713838823773e-08	1.38878790086093e-06
Phatr3_J46064||B7FZX5	predicted protein		0	-	1.88503	0.000465441495392092	0.00254373403150783
Phatr3_J46676||B5Y3F1	trna ligase	-	2	F:catalytic activity; P:metabolic process	1.8852	0.000230045146432145	0.00142270762091378
Phatr3_J50556||B7GEH0	protein		0	-	1.88915	0.00117410752955944	0.00549891645724859
Phatr3_J49730||B7GBP9	antibiotic biosynthesis monooxygenase		2	P:oxidation-reduction process; F:monooxygenase activity	1.89091	0.0021740366784295	0.00916195344669482
Phatr3_EG01416	---NA---		0	-	1.89135	0.000268878339761396	0.0016157156949493
Phatr3_J48612	nlr card protein		1	F:calcium ion binding	1.89214	3.03215087395122e-05	0.000262965918651321
Phatr3_J28533||B7G2Q6	small cysteine rich protein scr76	-	3	C:proton-transporting V-type ATPase, V0 domain; F:hydrogen ion transmembrane transporter activity; P:ATP hydrolysis coupled proton transport	1.89243	0.000300211643329321	0.00176620061091231
Phatr3_EG01489||D8FSX5	n-hydroxyarylamine o-acetyltransferase		4	F:acetyltransferase activity; P:metabolic process; F:transferase activity; F:transferase activity, transferring acyl groups	1.89265	8.27856001710835e-06	8.63849501000566e-05
Phatr3_J46474||B7G1C7	predicted protein		0	-	1.89455	0.00055937728196158	0.00295487382835433
Phatr3_J34287||B7FVL8	predicted protein		0	-	1.89462	1.99435526234579e-05	0.000183294631353565
Phatr3_J34098||B7FUQ6	predicted protein		0	-	1.89495	0.000362269207438486	0.00206320764134971
Phatr3_J46942||B5Y4A2	embryonic protein dc-8-like		0	-	1.89504	0.000166593125964752	0.00107714876091545
Phatr3_J47115||B7G2J1	protein	-	2	F:metallopeptidase activity; P:proteolysis	1.89518	2.53616685916923e-08	5.78936788522961e-07
Phatr3_J45466||B7GDC2	protein	-	1	F:metal ion binding	1.89558	6.33649920686221e-07	9.48869634563593e-06
Phatr3_EG00096|Phatr3_EG00096.t1	protein		0	-	1.896	0.000870093822759324	0.00428221898484223
Phatr3_J43519||B7FSH8	peroxisomal multifunctional enzyme type 2		3	P:oxidation-reduction process; F:oxidoreductase activity; P:metabolic process	1.90043	7.4185542613474e-06	7.86016819898044e-05
Phatr3_J33914||B7FU79	trafficking protein particle complex subunit 1	-	2	C:cis-Golgi network; P:ER to Golgi vesicle-mediated transport	1.90215	3.59870483284992e-05	0.000301845063313947
Phatr3_J43124||B7FQQ3	predicted protein		0	-	1.90216	6.82405400104021e-06	7.29913814149358e-05
Phatr3_EG00792	trna rrna methyltransferase	-	2	F:transferase activity; P:metabolic process	1.90216	6.52229170822339e-05	0.000491293482059403
Phatr3_J48515||B7G7I9	pol protein	-	1	F:nucleic acid binding	1.90339	4.8091697922332e-07	7.46019142770318e-06
Phatr3_J42487||B7FRG5	predicted protein		0	-	1.90446	0.00156042596497935	0.00695442222725518
Phatr3_J12533||B7FZ04	isopentenyl-diphosphate delta-isomerase i	EC:5.3.3.2	4	F:isopentenyl-diphosphate delta-isomerase activity; F:transferase activity; F:hydrolase activity; P:isoprenoid biosynthetic process	1.9061	0.000547263844153521	0.0029019453416847
Phatr3_J49156||B7G9P0	multi-sensor signal transduction multi-kinase	-	2	F:kinase activity; P:phosphate-containing compound metabolic process	1.90732	0.000120202513399229	0.000817682875824795
Phatr3_J18049|Q08584|B7FRW5	protein fucoxanthin chlorophyll a c protein	-	7	C:photosystem II; C:chloroplast thylakoid membrane; C:integral component of membrane; C:light-harvesting complex; F:chlorophyll binding; P:photosynthesis, light harvesting; P:protein-chromophore linkage	1.90824	0.000313615529233593	0.00182498238799093
Phatr3_J51931||B7FZS1	polyubiquitin-b isoform x1	-	16	C:ubiquitin ligase complex; C:nucleus; C:cytoplasm; C:aggresome; F:protease binding; F:poly(A) RNA binding; F:proteasome binding; P:ubiquitin-dependent protein catabolic process; P:ubiquitin homeostasis; P:protein ubiquitination; P:response to interferon-gamma; P:response to tumor necrosis factor; P:myeloid dendritic cell differentiation; P:positive regulation of apoptotic process; P:positive reg…	1.91334	0.000317404065095973	0.00184035366809131
Phatr3_J42882||B7FPW8	protein		12	F:peptidyl-prolyl cis-trans isomerase activity; P:protein folding; P:protein peptidyl-prolyl isomerization; F:ATP binding; F:hydrolase activity; P:metabolic process; P:DNA duplex unwinding; F:ATP-dependent DNA helicase activity; F:DNA binding; P:oxidation-reduction process; F:oxidoreductase activity; F:oxidoreductase activity, acting on a sulfur group of donors, NAD(P) as acceptor	1.91411	0.000399889712875625	0.00224109848568171
Phatr3_J49102||B7G9H8	tpr repeat-containing protein		10	C:kinesin complex; P:metabolic process; F:microtubule motor activity; P:signal transduction; F:ATP binding; F:protein kinase activity; F:nucleotide binding; P:protein phosphorylation; F:transferase activity, transferring phosphorus-containing groups; F:protein serine/threonine kinase activity	1.9172	2.57774347963468e-05	0.000228497529753568
Phatr3_J36528||B7G1L5	protein		0	-	1.91737	1.42391904293809e-06	1.89031143868058e-05
Phatr3_J11954||B7FXV3	mip18 family protein cg7949		0	-	1.91877	2.20333963075961e-06	2.74038841562139e-05
Phatr3_EG00148	hypothetical protein THAOC_35707		0	-	1.919	0.000146345784899599	0.000965125960192245
Phatr3_J43850||B5Y4J1	protein		0	-	1.91919	0.000884258995829333	0.00433294624003457
Phatr3_J44056||B5Y578;Q8GTB5					1.91993	0.00113553018790904	0.00534274802698214
Phatr3_J14387||B7G512	atp-dependent clp protease proteolytic subunit	EC:3.4.21	3	C:cytoplasm; F:serine-type endopeptidase activity; P:proteolysis	1.923	2.22029661604777e-05	0.000200935949192848
Phatr3_J46448||B7G195	heat shock protein hsp20		1	P:response to stress	1.92388	0.00224884566648733	0.00940198598505852
Phatr3_J13691||B7G253	target snare coiled-coil region domain containing protein		0	-	1.9246	8.35022147475489e-05	0.000604261194477914
Phatr3_J43157||B7FQU2	protein	-	3	C:integral component of membrane; F:transporter activity; P:transport	1.92763	6.07338921449958e-05	0.000461191577201114
Phatr3_J11308||B7FVY5	peptidyl-prolyl cis-trans isomerase e	-	4	F:nucleotide binding; F:nucleic acid binding; F:isomerase activity; P:cellular protein metabolic process	1.92816	0.000411632466320031	0.00229545393706071
Phatr3_EG00153	autophagy-related protein 1010 family protein		0	-	1.92953	0.000365234470935536	0.0020790412281181
Phatr3_J22597||B7G7Y8	dna-directed rna polymerases ii and v subunit 8a-like	EC:2.7.7.6	3	C:DNA-directed RNA polymerase II, core complex; F:DNA-directed RNA polymerase activity; P:transcription, DNA-templated	1.93115	0.00104869372154512	0.00500471511631376
Phatr3_J34920||B7FX26	p-loop containing nucleoside triphosphate hydrolase protein		5	F:ATP binding; F:hydrolase activity; P:metabolic process; F:nucleotide binding; F:nucleoside-triphosphatase activity	1.93265	0.000233223977843372	0.0014403317552277
Phatr3_J44521||B7FUE2	necap-like protein cg9132-like	-	2	C:membrane; P:endocytosis	1.93434	3.31616006237497e-06	3.89172347549982e-05
Phatr3_J47090||B7G2E7	ppox class probable fmn-dependent alr4036 family	EC:1.4.3.5	5	F:pyridoxamine-phosphate oxidase activity; F:FMN binding; P:pyridoxine biosynthetic process; P:pyridoxal phosphate biosynthetic process; P:oxidation-reduction process	1.93456	6.05847177945979e-06	6.56149436404174e-05
Phatr3_J25172|Q08585|B7FRW4	protein fucoxanthin chlorophyll a c protein	-	7	C:photosystem II; C:chloroplast thylakoid membrane; C:integral component of membrane; C:light-harvesting complex; F:chlorophyll binding; P:photosynthesis, light harvesting; P:protein-chromophore linkage	1.93588	0.000218669291433886	0.00136134967410974
Phatr3_J11154||B7FVM0	iron-sulfur protein	-	3	F:structural molecule activity; F:iron-sulfur cluster binding; P:iron-sulfur cluster assembly	1.93601	0.000926357663586425	0.00450386273581781
Phatr3_EG00883	hypothetical protein THAOC_08668		0	-	1.93729	4.40089331113514e-05	0.000357903206208246
Phatr3_J48192||B7G6A7	predicted protein		0	-	1.93736	0.000153871407466286	0.00100706863476332
Phatr3_J44296||B7FTL8	membrane protein		1	C:integral component of membrane	1.93816	0.000797335720602164	0.00397641095829614
Phatr3_J40043|Phatr3_J40043.t1||B7GAB6	protein		0	-	1.9413	0.00154761657995241	0.00691379546915096
Phatr3_J33435||B5Y5A1	fatty acid hydroxylase	-	5	C:integral component of membrane; F:iron ion binding; F:oxidoreductase activity; P:fatty acid biosynthetic process; P:oxidation-reduction process	1.94137	2.71696653341445e-09	7.70561897393376e-08
Phatr3_J51541||B7FSW9	methionine-dependent methyltransferase	-	2	F:methyltransferase activity; P:methylation	1.94146	0.000100729135539996	0.000705732327666688
Phatr3_J37714|Phatr3_J37714.t1||B7G3J2	protein		3	F:hydrogen ion transmembrane transporter activity; P:ATP synthesis coupled proton transport; C:mitochondrial proton-transporting ATP synthase complex, coupling factor F(o)	1.94213	0.000137994120041795	0.000916506186983677
Phatr3_EG00144	hypothetical protein THAOC_02047		0	-	1.94371	0.00141166451417559	0.00640581986210346
Phatr3_J28620||B7G3W2	nadh dehydrogenase		3	C:mitochondrial respiratory chain complex I; C:respiratory chain complex I; C:mitochondrial membrane	1.94457	0.000156174316715322	0.00102035703957521
Phatr3_J40261||B7GAY0	lipid phosphate phosphatase 1	-	3	C:membrane; F:catalytic activity; P:metabolic process	1.94822	1.56384152736572e-05	0.000150459611780198
Phatr3_J35590||B7FYP7	nadh dehydrogenase	-	2	C:mitochondrial membrane; C:respiratory chain complex I	1.95057	0.000708202682033787	0.00361866438667946
Phatr3_J37615||B7G398	grx4 family monothiol glutaredoxin	EC:1.20.4.1	5	F:arsenate reductase (glutaredoxin) activity; F:electron carrier activity; F:protein disulfide oxidoreductase activity; P:cell redox homeostasis; P:oxidation-reduction process	1.9518	5.32566807055694e-05	0.000416232276272964
Phatr3_J40749|Phatr3_J40749.t1||B7GCB3	probable arabinosyltransferase arad1		0	-	1.95263	0.00149639535216523	0.00672509651867455
Phatr3_J16725||B7GDH9	single-stranded dna-binding protein	-	2	F:single-stranded DNA binding; P:DNA replication	1.9545	0.000318351147827408	0.00184394107336236
Phatr3_J34582||B7FV89	diaminopimelate epimerase	EC:5.1.1.7	3	C:cytoplasm; F:diaminopimelate epimerase activity; P:lysine biosynthetic process via diaminopimelate	1.95637	0.0011970811827712	0.00558554996414762
Phatr3_J26382||B7FVE3	#NAME?		0	-	1.95687	3.5088214716959e-05	0.000295852657271897
Phatr3_J46957||B7G1Y5	pseudouridine synthase	EC:5.4.99.12	3	F:RNA binding; F:pseudouridine synthase activity; P:pseudouridine synthesis	1.95856	2.87167098646068e-05	0.000250596245912509
Phatr3_J45305||B7FX77	probable e3 ubiquitin-protein ligase rha2b	-	2	F:zinc ion binding; F:acid-amino acid ligase activity	1.95881	0.000357457832300004	0.00204201877648084
Phatr3_EG00797	heat shock protein sti1		4	F:unfolded protein binding; P:protein folding; C:prefoldin complex; P:response to stress	1.96077	3.2150131980734e-05	0.000275511515672498
Phatr3_EG01785	---NA---		0	-	1.96101	0.000102257499355008	0.000714657109680208
Phatr3_J46878||B5Y426	predicted protein		0	-	1.96103	6.68401889370612e-05	0.000499455862908939
Phatr3_EG01225|Phatr3_EG01225.t1	protein		3	F:zinc ion binding; P:oxidation-reduction process; F:alternative oxidase activity	1.96279	7.96844904744622e-05	0.000579622093600184
Phatr3_J20948||B5Y3C2	cytochrome c	-	8	C:mitochondrial intermembrane space; C:cytosol; C:respiratory chain; F:iron ion binding; F:heme binding; F:electron transporter, transferring electrons from CoQH2-cytochrome c reductase complex and cytochrome c oxidase complex activity; P:apoptotic DNA fragmentation; P:oxidation-reduction process	1.96306	0.000965294514550171	0.00465488307982523
Phatr3_J36424||B7G1B3	predicted protein		0	-	1.96511	1.9863889233199e-05	0.000182711990154019
Phatr3_J46938||B5Y497	protein		1	C:membrane	1.96543	0.000285258914924629	0.00169779696529862
Phatr3_J14294||B7G4F9	translation initiation inhibitor		0	-	1.96608	0.00160570525140681	0.00710546717042941
Phatr3_J11313||B7FVL0	pentapeptide repeat protein		0	-	1.96694	0.000117380656972535	0.000801399488424643
Phatr3_J37952||B7G4I3	acetamidase	-	2	F:hydrolase activity, acting on carbon-nitrogen (but not peptide) bonds, in linear amides; P:metabolic process	1.97193	4.07401434492437e-08	8.68221159541663e-07
Phatr3_J43796||B5Y4C2	protein		3	F:transferase activity; P:metabolic process; F:transferase activity, transferring glycosyl groups	1.97242	1.7022619928912e-05	0.000161606969079976
Phatr3_J36149||B7G0I7	sigma1 subunit of ap-1 complex of clathrin-coated vesicles	-	3	C:membrane; F:protein transporter activity; P:protein transport	1.97285	0.000765524444057235	0.0038675686150278
Phatr3_J42518||B7FRK0	predicted protein		0	-	1.97354	3.25758752254052e-06	3.83099114823587e-05
Phatr3_EG00244|Phatr3_EG00244.t1	---NA---		0	-	1.97501	0.000304251694510703	0.00178342942643513
Phatr3_EG02356||B7FV77;B7FV76					1.9754	0.0017706263667613	0.00770174466502563
Phatr3_J50167||B7GD63	predicted protein		0	-	1.9756	6.46841780793828e-07	9.66047877672272e-06
Phatr3_EG00706	---NA---		0	-	1.97641	0.000324866822377157	0.00187587623759272
Phatr3_EG01199	---NA---		0	-	1.9769	8.98751286589458e-06	9.2945448431733e-05
Phatr3_J41374||B7GE19	predicted protein		0	-	1.97728	0.000485948787180554	0.00263783993659971
Phatr3_J27082||B7FXW7	transcription elongation factor spt4	-	8	C:nucleus; F:zinc ion binding; P:regulation of transcription from RNA polymerase II promoter; P:gene expression; P:positive regulation of DNA-templated transcription, elongation; P:cellular macromolecule biosynthetic process; P:primary metabolic process; P:negative regulation of RNA biosynthetic process	1.97741	0.000547212288763705	0.0029019453416847
Phatr3_J33371||B5Y539	signal peptide protein		4	F:hydrolase activity, hydrolyzing O-glycosyl compounds; F:hydrolase activity; P:carbohydrate metabolic process; F:catalytic activity	1.97862	6.73269829067001e-05	0.000502091198555875
Phatr3_J8840||B7FPS1	u6 snrna-associated sm-like protein lsm7	-	2	C:nucleus; C:small nucleolar ribonucleoprotein complex	1.97924	1.63528672394621e-06	2.13557037170232e-05
Phatr3_J50214||B7FXS9	protein	-	1	F:metal ion binding	1.98148	1.412535719282e-06	1.88187291379077e-05
Phatr3_J37859||B7G489	membrane protease stomatin prohibitin	-	1	C:membrane	1.982	0.0001255352931161	0.00084677890509725
Phatr3_J44900||B7FW22	glycerophosphoryl diester phosphodiesterase	EC:3.1.4.46	3	F:glycerophosphodiester phosphodiesterase activity; P:glycerol metabolic process; P:lipid metabolic process	1.98535	0.000342837013297987	0.00196850843371661
Phatr3_J32809||B7FSP5	zinc finger domain containing protein		3	F:metal ion binding; P:metabolic process; F:N-acetyltransferase activity	1.98917	3.33505295342472e-06	3.90980999164019e-05
Phatr3_J41845||B7FUL0;B6DX97					1.98922	4.19279998694383e-05	0.000342966763680744
Phatr3_J43892||B5Y4P3	synapse-associated protein partial		0	-	1.98973	0.000463045691386827	0.00253681276095876
Phatr3_J48910||B7G8T9	oral cancer-over		0	-	1.99079	3.37781136041948e-06	3.94757537865465e-05
Phatr3_J46620||B7G1W1	dynein light chain roadblock-type		0	-	1.99111	0.000119457609810852	0.000813601222429159
Phatr3_J31257||B7GEA7	diaminohydroxyphosphoribosylaminopyrimidine deaminase	-	4	F:oxidoreductase activity, acting on the CH-OH group of donors, NAD or NADP as acceptor; F:coenzyme binding; P:cellular metabolic process; P:single-organism metabolic process	1.99115	0.000275975268509986	0.00165041439863453
Phatr3_J42594||B7FNV2	protein		0	-	1.99149	2.55889613422922e-06	3.12380026994874e-05
Phatr3_J48575||B7G7Q9	protein		0	-	1.9932	0.00193223860895834	0.00830147819273335
Phatr3_EG01423	nadh-ubiquinone reductase complex 1 mlrq subunit		8	F:metal ion binding; F:protein-cysteine S-palmitoyltransferase activity; F:transferase activity; C:integral component of membrane; P:metabolic process; C:membrane; F:zinc ion binding; F:transferase activity, transferring acyl groups	1.99399	0.000116195136487476	0.000795724132860273
Phatr3_EG02111	inorganic phosphate transporter	-	1	C:integral component of membrane	1.99465	4.2578564459852e-05	0.000347528966169039
Phatr3_J32345||B7FQX1	predicted protein		5	P:termination of G-protein coupled receptor signaling pathway; P:regulation of protein phosphorylation; P:regulation of protein kinase activity; C:cAMP-dependent protein kinase complex; F:cAMP-dependent protein kinase regulator activity	1.99472	5.89430851336551e-07	8.94580796129839e-06
Phatr3_J5904||B7G8B8	vacuolar protein sorting-associated protein 2 homolog 1-like	-	1	P:protein transport	1.99739	1.27083115439628e-05	0.000125640006118175
Phatr3_J33007||B7FT92	predicted protein		0	-	1.99771	2.317414390034e-05	0.000207882436217827
Phatr3_J44327||B7FTQ7	protein	-	2	C:membrane; P:transmembrane transport	1.99794	0.000189588508970574	0.00120026411738924
Phatr3_EG01930||B7GBD4	dead deah box helicase		9	F:helicase activity; P:nucleic acid phosphodiester bond hydrolysis; F:DNA binding; F:hydrolase activity; F:nucleic acid binding; F:nucleotide binding; F:ATP binding; P:metabolic process; F:nuclease activity	1.99815	4.12643300186428e-05	0.000337911198489662
Phatr3_J8096||B7G0M2	chaperone -domain containing protein	-	3	C:mitochondrial inner membrane presequence translocase complex; F:peptidase activity; P:protein import into mitochondrial matrix	2.00372	1.12445688258917e-05	0.000113466084890916
Phatr3_J49816||B7GBK3	protein		0	-	2.00474	8.77530323935778e-09	2.22472755488097e-07
Phatr3_EG01673	riken cdna isoform cra_e		3	F:poly(A) RNA binding; P:biological_process; C:cellular_component	2.00642	0.00026992350057193	0.00162053820412724
Phatr3_J32860||B7FSU5	ragulator complex protein lamtor5	-	4	C:cytoplasm; P:viral genome replication; P:negative regulation of apoptotic process; P:negative regulation of cysteine-type endopeptidase activity involved in apoptotic process	2.00708	9.96981139642859e-05	0.000700694316603814
Phatr3_J21829||B7G4H5	2-c-methyl-d-erythritol 4-phosphate cytidylyltransferase	-	2	F:transferase activity; P:isoprenoid biosynthetic process	2.00866	4.29705431940329e-05	0.00035021817352052
Phatr3_J49075||B7G9E5	predicted protein		1	C:chloroplast stroma	2.01092	0.000150904708113947	0.000992590032533673
Phatr3_EG02380||B7FT22	er lumen protein retaining receptor	-	3	C:integral component of membrane; F:ER retention sequence binding; P:protein retention in ER lumen	2.01142	6.02510153980495e-07	9.09415999988208e-06
Phatr3_J33661||B7FTI1	tetratricopeptide protein		20	C:kinesin complex; P:metabolic process; F:microtubule motor activity; P:intracellular signal transduction; P:signal transduction by phosphorylation; F:sequence-specific DNA binding; P:phosphorylation; C:membrane; F:sequence-specific DNA binding transcription factor activity; F:DNA binding; F:ATP binding; F:kinase activity; P:signal transduction; P:regulation of transcription, DNA-templated; P:pho…	2.01151	1.77652603477794e-06	2.29335217202196e-05
Phatr3_J31400|Phatr3_J31400.t1	protein		2	F:nucleic acid binding; P:DNA integration	2.01323	0.00168370011916201	0.00739524287771161
Phatr3_J32274	protein		0	-	2.01479	3.10574128758765e-07	5.15222753336734e-06
Phatr3_J48558||B7G7N8	protein	-	4	C:nucleus; F:sequence-specific DNA binding transcription factor activity; F:sequence-specific DNA binding; P:regulation of transcription, DNA-templated	2.01486	0.000312268748229383	0.00181903024448351
Phatr3_EG01553	---NA---		0	-	2.01533	1.71244652593405e-06	2.22856163763214e-05
Phatr3_J54365||B7FWW7					2.01771	0.000453118447637148	0.00248971295763836
Phatr3_EG00319	protein		0	-	2.01982	0.00135827965230697	0.00619863420360001
Phatr3_J49871||B7GC50	predicted protein		0	-	2.02087	0.00134204197021834	0.00613450279508432
Phatr3_J35763||B7FZ69	nuclear speckle splicing regulatory protein 1-like		0	-	2.02355	0.000238625248897829	0.00146768903087159
Phatr3_J40228|Phatr3_J40228.t1||B7GAU7	predicted protein		0	-	2.02357	0.000264653612259961	0.00159421461425614
Phatr3_J44046||B5Y565	protein	-	2	P:transport; P:single-organism process	2.02434	1.30240898135611e-08	3.186787640438e-07
Phatr3_J34898||B7FX04	uracil phosphoribosyltransferase	-	4	F:transferase activity, transferring glycosyl groups; P:pyrimidine-containing compound salvage; P:single-organism biosynthetic process; P:nucleobase-containing small molecule metabolic process	2.02482	4.04397472018655e-06	4.61394149633239e-05
Phatr3_J17936||B7FR35	vacuolar protein sorting-associated protein 29	-	4	C:endosome; C:retromer complex; F:hydrolase activity; P:retrograde transport, endosome to Golgi	2.0253	3.93522915014581e-05	0.000324021690507973
Phatr3_J36485||B7G1H4	heat shock factor binding protein 1	-	2	C:intracellular part; P:response to stress	2.02599	7.60758927718813e-08	1.50689303654497e-06
Phatr3_EG02572	protein		3	P:DNA integration; P:DNA recombination; F:DNA binding	2.02879	0.000257277696139745	0.00155683502443183
Phatr3_J43084||B7FQK3	inositol-pentakisphosphate 2-kinase-like	EC:2.7.1.158	3	F:ATP binding; F:inositol pentakisphosphate 2-kinase activity; P:phosphorylation	2.03093	6.53820973577303e-08	1.3206948478861e-06
Phatr3_Jdraft1111||B7G1Y5	pseudouridine synthase	EC:5.4.99.12	3	F:RNA binding; F:pseudouridine synthase activity; P:pseudouridine synthesis	2.03152	2.23862412425846e-05	0.000202268604501583
Phatr3_J36058||B7G096	predicted protein		0	-	2.03247	0.00150885562236578	0.00677296462621506
Phatr3_EG02236||B7GAA9;B7GAA8					2.03645	9.67457933458844e-06	9.9228493613482e-05
Phatr3_EG01842	---NA---		0	-	2.04007	0.000106299821091067	0.000736491851125094
Phatr3_EG01500	protein		0	-	2.04444	3.12572297059646e-06	3.68363008213734e-05
Phatr3_J32286||B7FQR2					2.04671	0.000151555476882782	0.000995391556064635
Phatr3_J54558||B7G0V1	frustulin-like protein		8	F:copper ion binding; F:transmembrane transporter activity; F:substrate-specific transmembrane transporter activity; C:integral component of membrane; C:membrane; P:transmembrane transport; P:transport; F:transporter activity	2.0468	3.31971929618005e-05	0.000281901513527705
Phatr3_J7959||B7GCD3	myb-related protein b-like isoform x1	-	2	F:DNA binding; F:chromatin binding	2.04706	0.000958985045250462	0.00463640165441582
Phatr3_J46792||B5Y3T0	predicted protein		0	-	2.04854	2.94150829310528e-06	3.51074172580929e-05
Phatr3_J38066||B7G4U9	predicted protein		5	F:ATP binding; F:protein kinase activity; F:calcium ion binding; P:protein phosphorylation; F:transferase activity, transferring phosphorus-containing groups	2.04927	3.782863078776e-09	1.03574933215813e-07
Phatr3_J36086||B7G0C4	predicted protein		0	-	2.04962	6.72434011474563e-05	0.000501801088562845
Phatr3_J34932||B7FX38	predicted protein		0	-	2.05376	4.37626738689417e-07	6.85493152332056e-06
Phatr3_J44076||B5Y599	protein		2	P:metabolic process; F:N-acetyltransferase activity	2.05442	0.000282504023540163	0.00168407786007408
Phatr3_J43251||B7FR50	adp-ribosylation factor	-	5	C:vacuole; C:plasma membrane; F:GTP binding; P:small GTPase mediated signal transduction; P:response to cadmium ion	2.05562	0.000159398251402667	0.00103860814410719
Phatr3_J27166||B7FY73	3-phosphoglycerate dehydrogenase	EC:1.1.1.95	4	F:phosphoglycerate dehydrogenase activity; F:amino acid binding; F:NAD binding; P:oxidation-reduction process	2.05648	0.000543819630902666	0.00288913825670191
Phatr3_J47694||B7G4K4	protein lea- isoform c	-	2	P:response to stress; P:response to abiotic stimulus	2.05687	0.000404355086568537	0.00226160955042393
Phatr3_J48652||B7G803	protein		0	-	2.0572	0.00012859499513113	0.000863786118611074
Phatr3_J37463|Phatr3_J37463.t1||B7G3W0	predicted protein		0	-	2.05982	0.000701267572958235	0.00359139813583855
Phatr3_J51810||B7FWX9	rab family gtpase	-	3	F:GTP binding; P:small GTPase mediated signal transduction; P:protein transport	2.06066	2.17040348824591e-06	2.70541637918865e-05
Phatr3_J16493||B7GCX0	vacuolar-sorting protein snf8		3	C:transcription factor complex; P:regulation of transcription from RNA polymerase II promoter; F:transcription factor binding	2.06107	2.43577923248162e-05	0.00021745816025438
Phatr3_J53980||B7FPI9	gelsolin-like protein 2-like	-	3	F:actin binding; P:actin polymerization or depolymerization; P:regulation of actin filament polymerization	2.0618	4.66116587286388e-05	0.000374460328455896
Phatr3_J35200||B7FXU9	complex i intermediate-associated protein cia30		0	-	2.06226	5.67004893050003e-05	0.000437491722252172
Phatr3_J41493|Phatr3_J41493.t1||B7GED3	protein		0	-	2.06271	0.00139159898968423	0.0063249891756955
Phatr3_J49673||B7GBE6	cytochrome c subunit viia		4	P:hydrogen ion transmembrane transport; F:electron carrier activity; F:cytochrome-c oxidase activity; C:mitochondrial respiratory chain	2.06283	8.65644036045382e-05	0.00062161433304512
Phatr3_J8747||B7FPL7	family protein		0	-	2.06308	1.23235477899564e-05	0.000122809019724047
Phatr3_J23324||B7GB09	60s ribosomal protein l11	-	3	C:ribosome; F:structural constituent of ribosome; P:translation	2.06338	0.000562695708686575	0.00296835862107042
Phatr3_EG02377||B7FS88;B7FS89					2.06507	8.30423668281096e-07	1.18356449472906e-05
Phatr3_J25420||B7FSY0	dna-directed rna polymerase 23 kda polypeptide	EC:2.7.7.6	6	C:nucleoplasm part; C:nuclear DNA-directed RNA polymerase complex; F:DNA binding; F:DNA-directed RNA polymerase activity; F:zinc ion binding; P:transcription, DNA-templated	2.06628	0.00020250501994644	0.00127485082904622
Phatr3_J49520||B7GAW4	predicted protein		0	-	2.07145	0.00142026540432028	0.00643339637138109
Phatr3_J47329||B7G2Z3	nitroreductase-like protein	-	2	F:oxidoreductase activity; P:oxidation-reduction process	2.07186	0.000287927270457995	0.00171005350318019
Phatr3_EG01757	phenylalanyl-trna synthetase subunit beta	-	1	F:binding	2.07368	2.6119061472433e-05	0.00023076197610023
Phatr3_J54323||B7FW51	ubiquitin-like protein	-	1	C:cytoplasm	2.07487	0.00044527892550513	0.00244873307564978
Phatr3_EG01350	pre-mrna-splicing factor	-	2	C:spliceosomal complex; P:mRNA splicing, via spliceosome	2.07891	9.28906795104614e-05	0.000658205187117976
Phatr3_J15755||B7GA03	cs-domain-containing protein		0	-	2.0801	0.000344359079587305	0.00197522820370022
Phatr3_EG01658|Phatr3_EG01658.t1	---NA---		0	-	2.0816	9.28475438046314e-05	0.000658205187117976
Phatr3_EG00330	cobalamin biosynthesis protein		0	-	2.08293	0.000392551362535417	0.00220989691861417
Phatr3_J46116||B7G041	protein		0	-	2.08293	1.15418946457878e-07	2.19335057135097e-06
Phatr3_J42567||B7FNS5	glycoside hydrolase family 81 protein	EC:3.2.1.6	3	F:glucan endo-1,3-beta-glucanase activity, C-3 substituted reducing group; F:glucan endo-1,4-beta-glucanase activity, C-3 substituted reducing group; P:cell wall macromolecule catabolic process	2.08361	4.81277358782099e-05	0.000383893893216034
Phatr3_J45614||B7FYA0	protein		3	F:hydrogen ion transmembrane transporter activity; P:ATP synthesis coupled proton transport; C:mitochondrial proton-transporting ATP synthase complex, coupling factor F(o)	2.08456	4.45917245630711e-08	9.3767680820425e-07
Phatr3_EG01282	acyl- n-acyltransferase		3	F:transferase activity; P:metabolic process; F:transferase activity, transferring acyl groups	2.08492	0.000540575448596354	0.00287734732852401
Phatr3_J50705|Q08587;Q08586|P93498;B7FRW2					2.08496	0.00121387745032779	0.00565051807319973
Phatr3_J45591||B7FY71	protein		0	-	2.08529	1.16157538924029e-05	0.000116479046397836
Phatr3_J50605||B7GEN3	protein	-	2	F:transferase activity, transferring glycosyl groups; P:metabolic process	2.08671	3.75991820150844e-08	8.07411879945341e-07
Phatr3_J48933||B7G8X3	predicted protein		0	-	2.08736	0.000147832669581803	0.000974359572812929
Phatr3_J41282||B7GDT4	ribosome recycling factor	-	2	C:cytoplasm; P:translational termination	2.08974	5.82890511814464e-05	0.000445639437589397
Phatr3_J22713||B7G8A9	ras-like gtp-binding protein ypt1	-	14	C:vacuole; C:plasma membrane; C:cytoplasmic membrane-bounded vesicle; C:trans-Golgi network membrane; F:DNA binding; F:GTP binding; F:hydrolase activity; P:phosphorelay signal transduction system; P:regulation of transcription, DNA-templated; P:ER to Golgi vesicle-mediated transport; P:small GTPase mediated signal transduction; P:metabolic process; P:protein transport; P:response to cadmium ion	2.09051	6.61004669756824e-05	0.000495849429949439
Phatr3_J41277|Phatr3_J41277.t1||B7GDS9	protein		0	-	2.09084	0.000389092633718188	0.00219482640346005
Phatr3_J35150||B7FXQ0	related dnase	EC:3.1.21	2	F:endodeoxyribonuclease activity, producing 5'-phosphomonoesters; P:DNA catabolic process, endonucleolytic	2.09131	2.1334167070833e-05	0.00019448379088679
Phatr3_J38280||B7G5F7	protein		0	-	2.09227	0.000187896838633808	0.00119348337831566
Phatr3_J44118||B5Y5E4	protein	-	1	C:membrane	2.09332	3.73766055242558e-06	4.32759439838058e-05
Phatr3_J50597||B7GEM3	protein		0	-	2.09384	1.97438446622523e-07	3.46405347132837e-06
Phatr3_EG00061	protein		9	F:transferase activity; C:Golgi cisterna membrane; C:integral component of membrane; C:membrane; F:transferase activity, transferring glycosyl groups; P:fucosylation; C:Golgi apparatus; F:fucosyltransferase activity; P:protein glycosylation	2.09428	1.59430311152606e-05	0.000152129296903561
Phatr3_J42712||B7FP98	ran-specific gtpase-activating protein	-	2	C:intracellular; P:intracellular transport	2.09516	5.10819348068005e-05	0.000401470405748899
Phatr3_J43076||B7FQJ3	hd phosphohydrolase family protein		6	P:metabolic process; F:catalytic activity; F:metal ion binding; F:phosphoric diester hydrolase activity; F:hydrolase activity; P:autophagy	2.0952	2.63558219559367e-07	4.44559065005992e-06
Phatr3_J26802||B7FWQ2	histone h2a	-	5	C:nucleosome; C:nucleus; F:DNA binding; F:protein heterodimerization activity; P:nucleosome assembly	2.09531	6.98903120701695e-05	0.000518110953703019
Phatr3_J42578||B7FNT7	type 1 phosphatases regulator ypi1		3	P:negative regulation of phosphoprotein phosphatase activity; C:protein phosphatase type 1 complex; P:embryo development	2.09622	7.7133863366669e-05	0.000563624215661067
Phatr3_J34586||B7FV93	protein		0	-	2.09648	7.15418327756266e-07	1.03943897012039e-05
Phatr3_J49464||B7GAP1	2fe-2s ferredoxin		4	F:metal ion binding; F:electron carrier activity; F:iron-sulfur cluster binding; F:2 iron, 2 sulfur cluster binding	2.0966	0.00130839520655154	0.00602237154294276
Phatr3_J47876||B7G579	protein		0	-	2.09661	9.39870175320436e-05	0.000663879367234202
Phatr3_J46959||B7G1Y7	trna (guanine -n2)-methyltransferase homolog	-	3	F:nucleic acid binding; F:methyltransferase activity; P:methylation	2.09781	1.31650723028254e-05	0.000129585387408442
Phatr3_J11281||B7FVM9	guanylate kinase	EC:2.7.4.8	3	F:guanylate kinase activity; P:purine nucleotide metabolic process; P:nucleotide phosphorylation	2.0991	0.000152565664240353	0.00100144066340351
Phatr3_J35642||B7FYV1	predicted protein		0	-	2.10171	0.000509483326561369	0.00273780250746925
Phatr3_J12294||B7FZN4	peptidyl-prolyl cis-trans isomerase	EC:5.2.1.8	3	F:peptidyl-prolyl cis-trans isomerase activity; P:protein peptidyl-prolyl isomerization; P:protein folding	2.10345	0.000215987916546003	0.00134689633022108
Phatr3_J46728||B5Y3L3	lactoylglutathione lyase	-	1	F:isomerase activity	2.10522	8.99284797084054e-05	0.000640854540358567
Phatr3_J49381||B7GAE6;B5Y4V0					2.10775	7.7454475318839e-06	8.14504880436218e-05
Phatr3_J21198	trafficking protein particle complex subunit 5		0	-	2.10875	9.41780767772639e-06	9.70379798427019e-05
Phatr3_J48173||B7G684	fructokinase		5	P:carbohydrate phosphorylation; F:kinase activity; P:phosphorylation; F:transferase activity; F:fructokinase activity	2.11241	2.30782112051215e-11	9.49419011152817e-10
Phatr3_J45027||B7FVC2	predicted protein		0	-	2.11449	0.000243112450798596	0.00148918743388654
Phatr3_J13633||B7G222	transmembrane protein 234		2	C:integral component of membrane; C:membrane	2.11461	5.96019447924784e-05	0.00045320883003678
Phatr3_J45559||B7FY34	protein	-	4	C:nucleus; F:sequence-specific DNA binding transcription factor activity; F:sequence-specific DNA binding; P:regulation of transcription, DNA-templated	2.11551	5.71782472654676e-05	0.000439540653688204
Phatr3_J33107||B5Y4D2	protein		9	P:proteolysis; F:metallopeptidase activity; F:ATP binding; F:protein kinase activity; F:nucleotide binding; P:cell adhesion; P:protein phosphorylation; F:transferase activity, transferring phosphorus-containing groups; F:protein serine/threonine kinase activity	2.11559	0.000134161227645311	0.000894222402186637
Phatr3_J54935||B7G7W3	ap-2 complex subunit sigma-1	-	7	C:Golgi apparatus; C:AP-2 adaptor complex; F:protein transporter activity; F:oxidoreductase activity; F:flavin adenine dinucleotide binding; P:intracellular protein transport; P:oxidation-reduction process	2.11617	0.000242479691805829	0.00148651169141445
Phatr3_J47093||B7G2F1	predicted protein		0	-	2.11789	1.08274937143442e-07	2.07869370779145e-06
Phatr3_J13004||B7G110	josephin-2 isoform x3	EC:3.4.19	2	F:omega peptidase activity; P:proteolysis	2.11888	9.50994926114035e-06	9.78079122269847e-05
Phatr3_J43826|Phatr3_J43826.t1	protein	EC:3.1.4.17	4	F:3',5'-cyclic-nucleotide phosphodiesterase activity; F:phosphorus-oxygen lyase activity; P:cyclic nucleotide biosynthetic process; P:intracellular signal transduction	2.1204	0.00112573002563048	0.00531221593187224
Phatr3_J42970||B7FQ67	predicted protein		0	-	2.12122	5.5911477096915e-05	0.000433063309845139
Phatr3_EG00791	coenzyme q-binding protein coq10 mitochondrial		0	-	2.12216	3.03785427793907e-06	3.60656885787883e-05
Phatr3_J40315||B7GB35	protein	-	5	C:protein complex; F:GTPase activity; F:GTP binding; P:GTP catabolic process; P:protein polymerization	2.12222	5.90244955391481e-05	0.000449567029008969
Phatr3_J49892||B7GC78	predicted protein		0	-	2.12328	4.73612741128971e-06	5.28216950905608e-05
Phatr3_J37243||B7G2J0	protein	-	2	F:metallopeptidase activity; P:proteolysis	2.12432	1.81383105670909e-07	3.23351374569838e-06
Phatr3_J31437||B7FRC0	peroxisomal membrane protein 2	-	1	C:integral component of membrane	2.12561	2.06624415406466e-05	0.00018866656987236
Phatr3_J35813||B7FZB7	threonyl and alanyl trna synthetase second additional domain-containing protein	EC:6.1.1.7	4	F:nucleic acid binding; F:alanine-tRNA ligase activity; F:ATP binding; P:alanyl-tRNA aminoacylation	2.12808	0.000177696835788027	0.0011378068202596
Phatr3_J33473||B5Y5D8	predicted protein		0	-	2.13161	2.48049812641945e-06	3.03800157664306e-05
Phatr3_J37234||B7G2I1	thiamine-triphosphatase isoform x1	EC:3.6.1.28	2	F:thiamin-triphosphatase activity; P:thiamine metabolic process	2.13239	7.25620640816557e-05	0.000534389863410541
Phatr3_J48555||B7G7N4	piggybac transposable element-derived protein 5		0	-	2.13334	0.00223052245864775	0.00934120218699226
Phatr3_J44000||B5Y514	predicted protein		0	-	2.1347	0.000100206157166184	0.000703258790033626
Phatr3_J47994	protein		0	-	2.13476	1.29595246119683e-07	2.42177073073237e-06
Phatr3_J46593||B7G1S7	iron-sulfur cluster scaffold protein	EC:6.1.1	6	F:nucleotide binding; F:aminoacyl-tRNA ligase activity; F:iron ion binding; F:iron-sulfur cluster binding; P:tRNA aminoacylation for protein translation; P:iron-sulfur cluster assembly	2.13591	3.26047192642806e-05	0.000277832778495551
Phatr3_J8802||B7FQC3	30s ribosomal protein s21	-	3	C:ribosome; F:structural constituent of ribosome; P:translation	2.13598	0.000303191015079162	0.00177999910630113
Phatr3_J42519||B7FRK1	light harvesting complex protein	-	6	C:chloroplast; C:photosystem II; C:integral component of membrane; F:chlorophyll binding; P:photosynthesis, light harvesting; P:protein-chromophore linkage	2.1385	0.000101666515527389	0.00071185575803498
Phatr3_J38209||B7G587	pre-mrna-splicing factor spf27 homolog	-	1	P:mRNA processing	2.13991	9.4518767938616e-06	9.72997509366266e-05
Phatr3_J45982||B7FZE0	protein		0	-	2.14107	1.217590390269e-07	2.29057917472549e-06
Phatr3_EG00679	d-amino acid dehydrogenase small subunit	-	1	P:single-organism metabolic process	2.14173	2.34071464367659e-06	2.89521653778985e-05
Phatr3_J42484||B7FRG2	sft2 domain-containing protein	-	2	C:integral component of membrane; P:vesicle-mediated transport	2.14389	1.19142565131714e-05	0.000119259371568118
Phatr3_J34301||B7FVN0	n-acetyltransferase 9-like protein	EC:2.3.1	2	F:N-acetyltransferase activity; P:metabolic process	2.14991	2.62955330127936e-06	3.18581587126952e-05
Phatr3_J48973||B7G928	protein		0	-	2.15006	0.000137248998668364	0.000912636769712489
Phatr3_J31831||B7FPG8	centrin-like protein	-	1	F:calcium ion binding	2.15258	0.00102836040902198	0.00491887383037727
Phatr3_J7346||B7G6Z4	ribosome biogenesis protein rlp24	-	2	C:ribosome; P:ribosome biogenesis	2.15488	0.000633573543282239	0.00329428910398279
Phatr3_EG00420	protein		0	-	2.15646	0.000102509643869031	0.000715328292674216
Phatr3_J41604||B7GEN4	predicted protein		0	-	2.15927	7.01616276243882e-05	0.000519436545714901
Phatr3_J54420||B7FXX2	gtp-binding protein sar1	-	7	C:endoplasmic reticulum; C:Golgi apparatus; F:GTP binding; F:hydrolase activity; P:intracellular protein transport; P:metabolic process; P:vesicle-mediated transport	2.15953	4.22392518105446e-06	4.77813812926724e-05
Phatr3_J17048||B7GEH7	tubulin-specific chaperone a	-	3	C:microtubule; F:unfolded protein binding; P:tubulin complex assembly	2.1597	2.59094171177138e-06	3.14922796156974e-05
Phatr3_J40338||B7GB58	predicted protein		0	-	2.16077	1.23597989230295e-05	0.000123061083071405
Phatr3_J49185||B7G9S0	transmembrane and coiled-coil domain-containing protein partial	-	1	C:membrane	2.16205	6.42878514380761e-05	0.000484892501564982
Phatr3_J54068||B7FR79	phosphatidylinositol n-acetylglucosaminyltransferase gpi3 subunit-like	-	1	P:GPI anchor biosynthetic process	2.16565	3.70516865635784e-05	0.000308699919729636
Phatr3_J35603||B7FYR0	predicted protein		0	-	2.166	0.000130647666545207	0.000874957628484925
Phatr3_EG01676	---NA---		0	-	2.16855	0.000231155553528121	0.00142878812420161
Phatr3_J23444||B7GBQ5	translation factor guf1 chloroplastic	-	4	C:chloroplast; F:GTPase activity; F:GTP binding; P:GTP catabolic process	2.16874	2.92111381837264e-08	6.50933120915539e-07
Phatr3_J34639||B7FW96	predicted protein		3	F:molecular_function; P:biological_process; C:nucleus	2.1695	0.000104589534219215	0.000726806181220591
Phatr3_J46100||B7G025	programmed cell death protein 6 isoform x1	-	1	F:calcium ion binding	2.16986	0.000834795161292786	0.00413755401602363
Phatr3_EG02000	protein		0	-	2.17031	0.000304043491197838	0.00178313966038795
Phatr3_J17372||B7FP33	ragulator complex protein lamtor3 isoform x2	-	1	P:regulation of TOR signaling	2.17101	0.000178930079906571	0.00114505055694057
Phatr3_J37740||B7G3M1	protein		0	-	2.17411	0.00024547303550171	0.00150158369374712
Phatr3_EG00084	predicted protein		0	-	2.17442	4.95444811456512e-05	0.000392684592623013
Phatr3_J43686||B7FT42	protein		1	F:ATP binding	2.17541	6.84530555164634e-07	1.00891898491522e-05
Phatr3_J37456|Phatr3_J37456.t1||B7G3V3	protein		0	-	2.17601	4.96948644699677e-05	0.000393598746729342
Phatr3_EG00134	---NA---		0	-	2.17634	0.000397315879064148	0.00223167251641104
Phatr3_J49410||B7GAH9	protein		6	P:DNA replication; C:nucleus; F:DNA binding; F:nucleic acid binding; P:nucleic acid phosphodiester bond hydrolysis; F:endonuclease activity	2.1769	3.03532624203397e-08	6.72347103671429e-07
Phatr3_EG00460	hypothetical protein THAOC_07017, partial		3	C:integral component of membrane; C:membrane; P:transport	2.17716	2.89701193119806e-05	0.000252611343162154
Phatr3_J5808	protein		0	-	2.17741	1.51791609480983e-06	1.99855986644891e-05
Phatr3_J9427||B7FP96	udp-n-acetylglucosamine transferase subunit alg13	-	3	F:transferase activity, transferring hexosyl groups; F:carbohydrate binding; P:lipid glycosylation	2.17778	6.57254034658513e-06	7.07051730196337e-05
Phatr3_J45354||B7FXE1	chromosome transmission fidelity protein 8 homolog		0	-	2.17938	4.22663904348363e-05	0.000345483137535405
Phatr3_J33631||B5Y5U5	dehydrogenase	-	2	F:oxidoreductase activity; P:oxidation-reduction process	2.17953	1.79013313967696e-05	0.000168524604289287
Phatr3_J38474||B7G5Z6	rnp-1 like rna-binding protein	-	2	F:nucleotide binding; F:nucleic acid binding	2.18102	1.14631841500358e-05	0.00011525785245215
Phatr3_EG00347	protein	-	1	F:hydrolase activity	2.18281	3.32826787366063e-05	0.000282324595838992
Phatr3_J38893||B7G749	vacuolar protein-sorting-associated protein 25-like		0	-	2.18329	1.8817890579642e-05	0.0001745737588065
Phatr3_J49741||B7GBR1	rna methyltransferase	EC:2.1.1	4	F:RNA binding; F:RNA methyltransferase activity; P:RNA methylation; P:RNA processing	2.18883	1.34736709049131e-06	1.80901787686123e-05
Phatr3_J41450||B7GE93	heterogeneous nuclear ribonucleoprotein 1 isoform x1	-	2	F:nucleotide binding; F:nucleic acid binding	2.1901	0.00131562164719733	0.00604572288039002
Phatr3_J32914||B7FT00	protein	-	3	F:protein kinase activity; F:ATP binding; P:protein phosphorylation	2.19059	0.000295054006178634	0.0017385894771208
Phatr3_J47828||B7G522	protein		0	-	2.19302	2.65838369596467e-05	0.000234350920638769
Phatr3_J35030||B7FXD4	predicted protein		0	-	2.19342	0.0014471802686254	0.00653529617890302
Phatr3_J12239||B7FYD8	adenylate kinase	EC:2.7.4.3	4	C:chloroplast; F:adenylate kinase activity; F:ATP binding; P:nucleotide phosphorylation	2.19428	0.0010611909098713	0.0050543829977797
Phatr3_J37399||B7G3P6	predicted protein		0	-	2.19504	1.51152102650682e-05	0.000146092019351963
Phatr3_J47347||B7G318	protein		0	-	2.19529	1.06367118010039e-07	2.04556353145677e-06
Phatr3_J43364||B7FS05	protein	-	4	C:nucleus; F:sequence-specific DNA binding transcription factor activity; F:sequence-specific DNA binding; P:regulation of transcription, DNA-templated	2.19708	9.17012664014524e-09	2.30918592590743e-07
Phatr3_J41365||B7GE14	transmembrane protein	-	1	P:intracellular signal transduction	2.19982	8.88270419370996e-08	1.73800785365081e-06
Phatr3_EG00155	hypothetical protein SPRG_06335		4	C:integral component of membrane; C:membrane; P:transport; F:transporter activity	2.20298	0.000102544613231724	0.000715328292674216
Phatr3_J41129||B7FXR9	predicted protein		0	-	2.20337	7.91681848044067e-05	0.000576613413448957
Phatr3_J51232|Phatr3_J51232.t1||B7GBK9	phd finger-like domain-containing protein 5b	-	2	C:U12-type spliceosomal complex; P:mRNA splicing, via spliceosome	2.20467	0.000199491304053106	0.00125940800214752
Phatr3_J31741||B7FP78	ycf34 protein product		0	-	2.20563	2.29225573903271e-05	0.000206450073817774
Phatr3_J25379||B7FSS9	pyrroline-5-carboxylate reductase	EC:1.5.1.2	3	F:pyrroline-5-carboxylate reductase activity; P:oxidation-reduction process; P:L-proline biosynthetic process	2.20589	2.21280382297887e-05	0.000200419352708675
Phatr3_J35819||B7FZC3	glutathione reductase	EC:1.8.1.7	6	F:glutathione-disulfide reductase activity; F:flavin adenine dinucleotide binding; F:NADP binding; P:glutathione metabolic process; P:cell redox homeostasis; P:oxidation-reduction process	2.20805	0.000159615141726383	0.00103860814410719
Phatr3_EG02640||B7FU94	strictosidine synthase	EC:4.3.3.2	2	F:strictosidine synthase activity; P:biosynthetic process	2.20973	0.00010628028384073	0.000736491851125094
Phatr3_J38140|Phatr3_J38140.t1	predicted protein		3	F:NAD+ ADP-ribosyltransferase activity; P:metabolic process; P:signal transduction	2.20999	0.000207458523408321	0.00130170576700838
Phatr3_J42528||B7FRL7	protein		0	-	2.21315	3.87316138112042e-05	0.000319614073999731
Phatr3_J40938	protein	-	2	F:hydrolase activity; P:metabolic process	2.21654	4.90813042931166e-08	1.01516045767218e-06
Phatr3_J45457||B7FXR9	predicted protein		0	-	2.21684	5.81826203351673e-05	0.000445128752714076
Phatr3_J44719||B7FVE1	short-chain dehydrogenase	-	2	F:oxidoreductase activity; P:oxidation-reduction process	2.21693	2.78346669913477e-05	0.000243466623816064
Phatr3_J31375||B7FXI3	snf7 family protein	-	1	P:protein transport	2.21829	3.44601006339585e-05	0.000291212483235507
Phatr3_EG02188||B7FPT2	predicted protein	EC:2.3.1.225	4	C:integral component of membrane; F:zinc ion binding; F:protein-cysteine S-palmitoyltransferase activity; P:metabolic process	2.22008	3.29861111629850e-10	1.08998588571412e-08
Phatr3_J19103||B7FUK4	ribosomal protein s16	-	4	C:ribosome; C:chloroplast; F:structural constituent of ribosome; P:translation	2.22297	0.000183779685224982	0.00117261321754247
Phatr3_EG01380	hypothetical protein THAOC_36302		3	P:nucleic acid phosphodiester bond hydrolysis; F:nuclease activity; F:DNA binding	2.22369	0.000162138092962447	0.00105258550408164
Phatr3_Jdraft1689||B7S452	1-deoxy-d-xylulose-5-phosphate synthase	EC:2.2.1.7	3	F:1-deoxy-D-xylulose-5-phosphate synthase activity; F:cation binding; P:terpenoid biosynthetic process	2.2247	4.65755308460195e-05	0.000374437929084928
Phatr3_J21073||B5Y3P7	40s ribosomal protein s25	-	1	C:ribosome	2.22482	0.000161468576098898	0.00104884533150186
Phatr3_J45432||B7FXN7	predicted protein		0	-	2.2258	3.14817305114969e-09	8.81723978490328e-08
Phatr3_EG00553	---NA---		0	-	2.22741	8.36201761707201e-05	0.000604725176157989
Phatr3_J34859||B7FWW5	glyoxalase		4	P:oxidation-reduction process; F:dioxygenase activity; P:metabolic process; F:lyase activity	2.22741	1.8870845954925e-06	2.41938893744021e-05
Phatr3_EG00443|Phatr3_EG00443.t1	---NA---		0	-	2.22921	8.57082831194377e-05	0.000616649409170022
Phatr3_J47747||B7G4R7	protein		0	-	2.23341	6.80442858166417e-05	0.000506096274176624
Phatr3_EG02076	probable chlorophyll b reductase chloroplastic	-	2	F:oxidoreductase activity; P:oxidation-reduction process	2.23347	8.75140709029685e-05	0.000627230714940166
Phatr3_J24474||B7FP06	proteasome subunit	EC:3.4.25	5	C:nucleus; C:cytoplasm; C:proteasome core complex, alpha-subunit complex; F:threonine-type endopeptidase activity; P:ubiquitin-dependent protein catabolic process	2.23445	1.39130783900549e-05	0.00013599458955501
Phatr3_J44582||B7FUK2	protein	-	5	C:nucleus; F:sequence-specific DNA binding transcription factor activity; F:sequence-specific DNA binding; P:regulation of transcription, DNA-templated; P:response to stimulus	2.23561	1.17623837595626e-05	0.000117844185551871
Phatr3_EG01461	chloroplast light harvesting protein isoform 12		10	P:response to stress; C:integral component of membrane; C:membrane; P:photosynthesis; P:protein-chromophore linkage; P:photosynthesis, light harvesting; C:thylakoid; C:photosystem II; F:chlorophyll binding; C:chloroplast	2.23845	0.000892555946058	0.00436598250443266
Phatr3_J40048||B7GAC1;B7GDT4					2.23977	1.85451624835432e-05	0.000173278469095402
Phatr3_J43131||B7FQQ9	predicted protein		0	-	2.24084	1.31030539961633e-06	1.76875480085229e-05
Phatr3_J48909||B7G8T7	predicted protein		0	-	2.24096	1.860810527075e-05	0.000173722053446212
Phatr3_J46882||B5Y430	predicted protein		0	-	2.24209	3.69416805131331e-06	4.28607452317147e-05
Phatr3_J54121||B7FSX5	sex comb extra	-	2	C:nucleus; P:metabolic process	2.24328	3.85881114658109e-07	6.16476642777414e-06
Phatr3_EG01342|Phatr3_EG01342.t1	---NA---		0	-	2.24381	0.00151694406083037	0.00680111726434564
Phatr3_J34815||B7FWS1	predicted protein		0	-	2.24414	7.57716156895063e-06	8.0130980772961e-05
Phatr3_J45046||B7FWA5	signal-transduction protein with cbs domains	-	1	F:adenyl nucleotide binding	2.2445	0.000289557943080589	0.00171701439215317
Phatr3_EG01548	hypothetical protein THAOC_03015		0	-	2.24761	7.63776954257931e-06	8.04688459031034e-05
Phatr3_Jdraft297||B7S3I6	cdgsh iron-sulfur domain-containing protein 1	-	2	C:intracellular membrane-bounded organelle; F:2 iron, 2 sulfur cluster binding	2.25258	0.00237109040162032	0.00981921692499921
Phatr3_J8772||B7FPF7	3-dehydroquinate synthase		5	P:metabolic process; F:lyase activity; F:3-dehydroquinate synthase activity; C:cytoplasm; P:aromatic amino acid family biosynthetic process	2.25335	0.000123956208831665	0.000838749734959845
Phatr3_J39529	atp synthase subunit mitochondrial	-	4	C:mitochondrial proton-transporting ATP synthase complex, catalytic core F(1); F:proton-transporting ATP synthase activity, rotational mechanism; F:proton-transporting ATPase activity, rotational mechanism; P:ATP synthesis coupled proton transport	2.25376	0.000695367875975727	0.00356769146417697
Phatr3_EG00143	hypothetical protein THAOC_35108		0	-	2.25479	6.58374188708183e-05	0.000494595352065659
Phatr3_J45986||B7FZE4	predicted protein	-	1	F:calcium ion binding	2.25479	6.03111302755277e-07	9.09415999988208e-06
Phatr3_Jdraft1518|Phatr3_Jdraft1518.t1||B7S4I8	predicted protein		0	-	2.25489	0.00222453831586562	0.00932230963637567
Phatr3_J35253||B7FXZ9	sulfotransferase	-	2	F:sulfotransferase activity; P:metabolic process	2.25525	3.74865163378307e-07	6.02304814005975e-06
Phatr3_J44968||B7FV38	ectonucleoside triphosphate diphosphohydrolase 4 isoform x2	-	2	F:hydrolase activity; P:metabolic process	2.25722	0.000863544601450682	0.0042593190245466
Phatr3_EG02660||B7FYK5	aminotransferase	-	3	F:catalytic activity; F:pyridoxal phosphate binding; P:metabolic process	2.25724	0.00100612249843187	0.00482483423564829
Phatr3_J54589	protein transport protein sec61 subunit	-	2	C:Golgi apparatus; C:plasma membrane	2.25992	7.63018255058261e-06	8.04643945780218e-05
Phatr3_J49133||B7G9L2	protein		1	P:cell adhesion	2.26176	0.000296613614648084	0.00174686287682886
Phatr3_J30389||B7GAS9					2.262	0.000184405289064641	0.00117473386357628
Phatr3_EG01050	---NA---		0	-	2.26349	0.000705522429082137	0.00360825245948155
Phatr3_J38075|Phatr3_J38075.t1||B7G4V8	protein	-	6	F:nucleic acid binding; F:signal transducer activity; F:alternative oxidase activity; P:signal transduction; P:DNA integration; P:oxidation-reduction process	2.26446	0.00161894541515296	0.0071527836182466
Phatr3_EG02115	assembly factor 1 for f1 component of mitochondrial atp synthase	-	4	C:mitochondrion; F:calcium ion binding; F:zinc ion binding; P:protein complex assembly	2.26632	0.000117811954839869	0.000803367373895913
Phatr3_J42530||B7FRL9	protein		0	-	2.26701	1.6738657730118e-05	0.000159045571038034
Phatr3_J45294||B7FX65	sepiapterin reductase	-	2	F:oxidoreductase activity; P:oxidation-reduction process	2.26982	3.52886645394209e-08	7.65110022089258e-07
Phatr3_J9070|Phatr3_J9070.t1||B7FPU1	u-snrnp-associated cyclophilin family protein	EC:5.2.1.8	3	F:peptidyl-prolyl cis-trans isomerase activity; P:protein peptidyl-prolyl isomerization; P:protein folding	2.27011	0.00077908386100664	0.00392020199057597
Phatr3_J44516||B7FUD6	e2f-associated phospho		0	-	2.27016	0.000130627696509963	0.000874957628484925
Phatr3_J6807||B7GAC8	shikimate kinase	-	3	F:transferase activity; F:ion binding; P:carboxylic acid biosynthetic process	2.27076	1.77622108766688e-06	2.29335217202196e-05
Phatr3_J40577||B7GBX4	leucine-rich repeat-containing protein 34		5	F:ATP binding; F:protein kinase activity; P:protein phosphorylation; F:transferase activity, transferring phosphorus-containing groups; F:protein serine/threonine kinase activity	2.27096	8.02567925004827e-10	2.46949051115869e-08
Phatr3_J44450||B7FU57	predicted protein		0	-	2.27142	0.000407867395108015	0.00227785117576237
Phatr3_J51811||B7FWY2	porphobilinogen deaminase	EC:2.5.1.61	3	F:hydroxymethylbilane synthase activity; P:peptidyl-pyrromethane cofactor linkage; P:tetrapyrrole biosynthetic process	2.27195	0.00133560984478543	0.00611505673330011
Phatr3_J40538|Phatr3_J40538.t1	predicted protein		0	-	2.2729	0.000199798869181764	0.00126003358741567
Phatr3_J43229||B7FR23	protein		0	-	2.27371	4.16647178991068e-07	6.57214110568635e-06
Phatr3_J45025||B7FVC0	predicted protein		0	-	2.27499	3.25879729405776e-05	0.000277832778495551
Phatr3_J6288||B7FPS6	had family iiia		0	-	2.27716	9.17649007413375e-06	9.47253309031215e-05
Phatr3_Jdraft1464||B7S4D9	protein		6	F:hydrolase activity; P:metabolic process; P:proteolysis; F:metallocarboxypeptidase activity; F:carboxypeptidase activity; F:zinc ion binding	2.27953	6.91335592993505e-08	1.38839013032567e-06
Phatr3_Jdraft392|Phatr3_Jdraft392.t1||B7S3T4	protein	EC:3.1.21	2	F:endodeoxyribonuclease activity, producing 5'-phosphomonoesters; P:DNA catabolic process, endonucleolytic	2.27976	3.98210537980327e-06	4.54964654329304e-05
Phatr3_J13931||B7G3G4	probable prefoldin subunit 2	-	3	C:prefoldin complex; F:unfolded protein binding; P:protein folding	2.28275	0.000291703420353154	0.00172518226118287
Phatr3_J24748||B7FPV7	mrna surveillance protein pelota	-	3	P:nuclear-transcribed mRNA catabolic process, non-stop decay; P:nuclear-transcribed mRNA catabolic process, no-go decay; P:RNA surveillance	2.28359	4.51203531465672e-06	5.05735215757581e-05
Phatr3_J42981||B7FQ81	hsp90-like protein	-	3	F:ATPase activator activity; F:chaperone binding; P:positive regulation of ATPase activity	2.28437	7.12461269596262e-06	7.57712505147782e-05
Phatr3_EG00302	---NA---		0	-	2.28573	5.05526955442007e-05	0.000399092497774625
Phatr3_J12757||B7G0N4	alcohol dehydrogenase	EC:1.1.1.1	3	F:alcohol dehydrogenase (NAD) activity; F:zinc ion binding; P:oxidation-reduction process	2.28587	1.54969002906034e-05	0.00014947188116418
Phatr3_J46603||B7G1U0	protein		0	-	2.28817	5.45165815003394e-06	5.98509996901576e-05
Phatr3_J47350||B7G321	protein		0	-	2.29129	0.000156695179915307	0.00102316486373768
Phatr3_J33267||B5Y4T8	predicted protein	-	1	F:RNA binding	2.29164	2.9655343456628e-10	9.91247507027944e-09
Phatr3_J45863||B7FYY5	dna repair protein	-	3	C:nucleus; F:damaged DNA binding; P:nucleotide-excision repair	2.29432	5.3831144207054e-08	1.10728494613448e-06
Phatr3_J48788||B7G8D4	methyltransferase small	-	2	F:catalytic activity; P:cellular process	2.29496	3.54955799461328e-05	0.000298969050493216
Phatr3_J43188||B7FQX8	predicted protein		0	-	2.29497	9.93693629238073e-07	1.38808123755881e-05
Phatr3_J31254||B7GE92	plasma membrane proteolipid 3	-	2	C:plasma membrane; C:integral component of membrane	2.29497	7.13117369727723e-06	7.57712505147782e-05
Phatr3_EG00617	glycosyltransferase family 58 protein		11	P:oxidation-reduction process; F:oxidoreductase activity, acting on paired donors, with incorporation or reduction of molecular oxygen, 2-oxoglutarate as one donor, and incorporation of one atom each of oxygen into both donors; F:oxidoreductase activity, acting on paired donors, with incorporation or reduction of molecular oxygen; F:oxidoreductase activity; F:iron ion binding; F:L-ascorbic acid b…	2.29499	1.3840047271091e-06	1.8482469786162e-05
Phatr3_J10724||B7FUS1	ubiquitin-conjugating enzyme	EC:3.6.1.3	7	C:apicoplast; F:acid-amino acid ligase activity; F:ATPase activity; P:ATP catabolic process; P:regulation of cell cycle process; P:ER-associated ubiquitin-dependent protein catabolic process; P:protein modification by small protein conjugation	2.29513	0.000503707679393548	0.00271847234371405
Phatr3_J38589|Phatr3_J38589.t1||B7G6A4	predicted protein		0	-	2.29877	5.49532599241267e-05	0.00042741001537941
Phatr3_J48866||B7G8N2	ximpact ortholog conserved protein seen in bacteria and eukaryotes		0	-	2.2998	6.68733627805407e-07	9.88229917616122e-06
Phatr3_J43743||B7FTB2	predicted protein		0	-	2.29983	4.75304549824407e-05	0.000379939174311595
Phatr3_J34716||B7FWH2	nad-dependent epimerase dehydratase	-	4	F:racemase and epimerase activity, acting on carbohydrates and derivatives; F:coenzyme binding; P:carbohydrate metabolic process; P:cellular metabolic process	2.30022	9.5997991432484e-08	1.86531737331873e-06
Phatr3_J39430||B7G8M3	predicted protein		0	-	2.30222	1.57601465024812e-09	4.70750546195122e-08
Phatr3_J31620||B7FNV7	predicted protein		0	-	2.30354	0.000123546554568049	0.000837387661046325
Phatr3_J43232||B7FR27	protein		0	-	2.30369	0.000352842668709287	0.00201770672722709
Phatr3_J49062||B7G9D3	protein		6	P:transport; C:intracellular; F:transporter activity; P:regulation of transcription, DNA-templated; F:sequence-specific DNA binding; F:sequence-specific DNA binding transcription factor activity	2.3052	3.73966818155676e-08	8.07411879945341e-07
Phatr3_J44991||B7FV72	protein		2	P:lipid catabolic process; F:triglyceride lipase activity	2.30762	2.47344274247806e-06	3.03266762453833e-05
Phatr3_J27135	---NA---		0	-	2.30919	0.00113762138002208	0.00535034577848742
Phatr3_J18872||B7FTQ8	mg-protoporphyrin ix methyl transferase	EC:2.1.1.11; EC:2.1.1	5	C:chloroplast part; F:protein methyltransferase activity; F:magnesium protoporphyrin IX methyltransferase activity; P:protein methylation; P:chlorophyll biosynthetic process	2.30972	0.000758376120993707	0.00383836061959456
Phatr3_J43479||B7FSD2	protein		3	P:cell cycle arrest; C:intermediate filament; F:structural molecule activity	2.31053	1.32400684517105e-06	1.7851045471928e-05
Phatr3_J11710||B7FWV5	n-alpha-acetyltransferase 50	EC:2.3.1	2	F:N-acetyltransferase activity; P:metabolic process	2.3115	3.27183026304471e-05	0.000278589277363572
Phatr3_J46346||B7G0W8	two component regulator	-	1	F:transferase activity	2.31397	7.78541748565396e-05	0.000568148302673032
Phatr3_EG01456	trna-intron endonuclease	-	2	P:cellular response to drug; P:nucleic acid metabolic process	2.31426	1.40390648134725e-05	0.000136987608097402
Phatr3_J15757||B7GA09	u3 small nucleolar ribonucleoprotein imp3	-	3	C:viral nucleocapsid; C:cytosolic small ribosomal subunit; F:rRNA binding	2.31563	0.000798454673651495	0.00398022389692851
Phatr3_J30154||B7G9R7	morn repeat protein		5	F:methyltransferase activity; F:transferase activity; F:histone-lysine N-methyltransferase activity; P:methylation; P:histone lysine methylation	2.31587	4.75575777168083e-06	5.29354960691253e-05
Phatr3_J37949||B7G4I0	u4 small nuclear ribonucleoprotein 27 kda		2	C:viral nucleocapsid; C:ribonucleoprotein complex	2.31642	5.50387588867572e-05	0.000427778755056865
Phatr3_J45168||B7FWP3	predicted protein		0	-	2.31834	2.00036501428052e-06	2.54279333866155e-05
Phatr3_J48310||B7G6P7	selt-like protein	-	2	F:selenium binding; P:cell redox homeostasis	2.31884	5.69755471986833e-05	0.000438883656096304
Phatr3_EG02007	thioredoxin protein disulfide isomerase	EC:1.11.1.9	3	F:glutathione peroxidase activity; P:response to oxidative stress; P:oxidation-reduction process	2.31982	0.00018933856593497	0.00119962324505706
Phatr3_EG01736	phosphatidylinositol synthase		5	F:phosphotransferase activity, for other substituted phosphate groups; F:transferase activity; P:phospholipid biosynthetic process; C:membrane; F:CDP-diacylglycerol-inositol 3-phosphatidyltransferase activity	2.31997	5.87574177984943e-06	6.37588946178637e-05
Phatr3_J19152||B7FUP5	60s ribosomal protein l24	-	1	C:ribosome	2.32306	0.000235789991605	0.00145503153610756
Phatr3_EG01535	dcmp deaminase	-	1	F:catalytic activity	2.32334	1.07123111379364e-06	1.48164983239118e-05
Phatr3_J42564||B7FNS1	predicted protein		0	-	2.3245	1.57659933449902e-05	0.000151081801414322
Phatr3_EG02119|Phatr3_EG02119.t1	---NA---		0	-	2.32588	0.000253473126862632	0.0015404527531354
Phatr3_J50081|Phatr3_J50081.t1||B7GCV1	atypical abc1 abc1-c protein kinase	-	3	F:protein kinase activity; F:ATP binding; P:protein phosphorylation	2.3261	0.00110126863091192	0.0052099191212181
Phatr3_EG01312|Phatr3_EG01312.t1	---NA---		0	-	2.32684	0.000693512535139359	0.00355979857502292
Phatr3_J33006||B7FT91	protein n-lysine methyltransferase mettl21a-like		0	-	2.32729	2.05227728956994e-07	3.57905686943479e-06
Phatr3_J44281||B7FTK4	predicted protein		0	-	2.32887	7.23106067372805e-07	1.04789732163406e-05
Phatr3_J33864||B7FU30	cdp-ethanolamine:dag ethanolamine phosphotransferase	-	3	C:membrane; F:phosphotransferase activity, for other substituted phosphate groups; P:phospholipid biosynthetic process	2.33065	3.09391665129582e-06	3.65381471195619e-05
Phatr3_EG02384	diguanylate cyclase	EC:2.7.3	5	C:membrane; F:phosphorelay sensor kinase activity; F:phosphorelay response regulator activity; P:phosphorelay signal transduction system; P:signal transduction by phosphorylation	2.33192	9.28230730878708e-10	2.83286938546162e-08
Phatr3_J13005||B7G0V9	glutathione peroxidase	EC:1.11.1.9	3	F:glutathione peroxidase activity; P:response to oxidative stress; P:oxidation-reduction process	2.33352	5.77473751610643e-05	0.000443005990733547
Phatr3_J13386||B5Y3X6	spermidine synthase	-	2	F:transferase activity; P:metabolic process	2.33522	1.25477704986893e-05	0.000124251092538509
Phatr3_EG00818	membrane protein		2	P:transport; C:plasma membrane	2.33553	4.89551930842275e-10	1.55315190262418e-08
Phatr3_J48533||B7G7K9	predicted protein		0	-	2.33838	7.63554031487531e-08	1.50976678303459e-06
Phatr3_J35734||B7FZ41	predicted protein		0	-	2.33953	2.05014145097958e-05	0.000187604778573225
Phatr3_J39283||B7G877	predicted protein		0	-	2.34148	0.000169562175743346	0.0010938269935517
Phatr3_EG01197|Phatr3_EG01197.t1	---NA---		0	-	2.34263	9.42877653493238e-05	0.000665585099081241
Phatr3_J49037||B7G9A2	protein	EC:1.15.1.1	6	C:cytoplasm; F:superoxide dismutase activity; F:nickel cation binding; F:organic cyclic compound binding; F:heterocyclic compound binding; P:removal of superoxide radicals	2.34287	2.30993564668189e-05	0.000207543097983075
Phatr3_J43191||B7FQX8	predicted protein		0	-	2.3438	2.82746770199669e-07	4.73959548673505e-06
Phatr3_J45307||B7FX83	serine threonine-protein kinase sgk3	-	1	F:phosphatidylinositol binding	2.34606	0.000391098394709196	0.00220392677921675
Phatr3_J14356||B7G4I9	pterin-4-alpha-carbinolamine dehydratase	EC:4.2.1.96	2	F:4-alpha-hydroxytetrahydrobiopterin dehydratase activity; P:tetrahydrobiopterin biosynthetic process	2.34765	0.000108418573995178	0.000748861626408271
Phatr3_J45141||B7FWL3	3-hydroxyisobutyrate dehydrogenase	EC:1.1.1.44; EC:1.1.1.31	5	F:phosphogluconate dehydrogenase (decarboxylating) activity; F:3-hydroxyisobutyrate dehydrogenase activity; F:NAD binding; P:pentose-phosphate shunt; P:valine metabolic process	2.34767	8.22549757681289e-07	1.17383180794391e-05
Phatr3_J25298||B7FSG9	nucleolar zincfinger protein	-	1	F:zinc ion binding	2.34877	6.65739162323638e-05	0.000497797372307376
Phatr3_J45159|Phatr3_J45159.t1||B7FWN3	armadillo repeat-containing protein		3	C:ubiquitin ligase complex; P:protein ubiquitination; F:ubiquitin-protein transferase activity	2.35119	0.000358315823281983	0.00204483994475607
Phatr3_J50366||B7GDW4	protein		0	-	2.3537	6.65691274866538e-06	7.1544293856709e-05
Phatr3_J54940||B7G812	protein	-	1	C:integral component of membrane	2.3538	4.92385941454131e-06	5.45901925811584e-05
Phatr3_J34752||B7FWK5	protein	EC:1.8.4; EC:1.8.4.12	2	F:peptide-methionine (R)-S-oxide reductase activity; P:oxidation-reduction process	2.35647	1.56608749150611e-05	0.000150459611780198
Phatr3_J45918||B7FZ57	short-chain dehydrogenase reductase sdr	-	2	F:oxidoreductase activity; P:oxidation-reduction process	2.35695	5.30471582199803e-05	0.000414883449838857
Phatr3_EG01998	protein		0	-	2.35905	3.6813128180409e-05	0.000307396462895296
Phatr3_EG01067	---NA---		0	-	2.36024	0.00138088712590671	0.00628647884517969
Phatr3_J38130||B7G511	copia-like retroelement pol polyprotein found-like protein	-	1	P:protein transport	2.36053	5.10720555855498e-05	0.000401470405748899
Phatr3_J44522||B7FUE3	proline hydroxylase	EC:1.14.11	2	F:oxidoreductase activity, acting on paired donors, with incorporation or reduction of molecular oxygen, 2-oxoglutarate as one donor, and incorporation of one atom each of oxygen into both donors; P:oxidation-reduction process	2.36143	1.06053183139563e-07	2.04556353145677e-06
Phatr3_J43786||B5Y5W1	predicted protein		0	-	2.36417	6.62381623299938e-05	0.000496278052787298
Phatr3_EG01558	predicted protein		0	-	2.36638	1.94172650331832e-05	0.000179190882159146
Phatr3_J37808||B7G438	oxidoreductase	-	3	F:zinc ion binding; F:oxidoreductase activity; P:oxidation-reduction process	2.36648	2.25825216906417e-10	7.7560948350947e-09
Phatr3_J37793||B7G423	pirin domain protein		0	-	2.36659	1.73464435592002e-07	3.11708652181403e-06
Phatr3_J48148||B7G656	predicted protein		0	-	2.36692	1.85593311027455e-07	3.28251728527457e-06
Phatr3_J15134||B7G7K2	fructose transporter	-	3	F:ATP binding; F:kinase activity; P:phosphorylation	2.37042	1.45937001877351e-05	0.000141661060335741
Phatr3_EG01648	mitochondrial import inner membrane translocase subunit tim13-like	-	3	C:mitochondrion; F:metal ion binding; P:protein transport	2.37255	2.53372760410781e-05	0.000225128913937775
Phatr3_EG01074	hypothetical protein THAOC_18602, partial		0	-	2.37345	0.000103662396493143	0.000721333565684317
Phatr3_J51953|Phatr3_J51953.t1	metacaspase	EC:3.4.22	2	F:cysteine-type endopeptidase activity; P:proteolysis	2.37394	2.76618481599557e-05	0.000242143582762636
Phatr3_J51271||B7GDL9	peptidyl-prolyl cis-trans isomerase fkbp12	EC:5.2.1.8	4	C:cytosol; F:peptidyl-prolyl cis-trans isomerase activity; P:protein peptidyl-prolyl isomerization; P:protein folding	2.37521	0.000150952165930684	0.000992590032533673
Phatr3_Jdraft1869|Phatr3_Jdraft1869.t1||B7S4J9	frustulin-like protein	-	3	C:integral component of membrane; F:substrate-specific transmembrane transporter activity; P:transmembrane transport	2.37803	0.000199814782226633	0.00126003358741567
Phatr3_EG02030|Phatr3_EG02030.t1	predicted protein		0	-	2.37883	0.000982021331048049	0.00472337540428293
Phatr3_J35644||B7FYV3	predicted protein		0	-	2.37944	2.60057464240701e-05	0.000230158028438716
Phatr3_J44140||B5Y5H2	predicted protein		0	-	2.38033	5.37138873972431e-06	5.90852761369674e-05
Phatr3_J48511||B7G7I4	chr family transporter: chromate ion	-	2	F:chromate transmembrane transporter activity; P:chromate transport	2.38298	0.000116308275534294	0.000796013554250858
Phatr3_J44401||B7FTZ2	protein		3	C:plastid; C:chloroplast stroma; C:chloroplast	2.38313	0.000132732428972575	0.000886276997497614
Phatr3_EG01607	---NA---		0	-	2.38386	3.04703044244658e-05	0.000263645600147284
Phatr3_J47099||B7G2F8	non-selective cation channel-2 family	-	3	C:integral component of membrane; F:protein transporter activity; P:protein transport	2.38556	6.80441605415992e-06	7.28507118248523e-05
Phatr3_J39807||B7G9N7	predicted protein		0	-	2.38564	0.000260564943108921	0.00157249052985293
Phatr3_J16707||B7GDI2	persulfide dioxygenase ethe1 mitochondrial-like	EC:3.1.2.6	3	C:mitochondrion; F:hydroxyacylglutathione hydrolase activity; P:metabolic process	2.38654	1.10312335586256e-07	2.10820970358102e-06
Phatr3_EG00570	---NA---		0	-	2.38689	7.54657814491535e-05	0.000552874227955279
Phatr3_EG02439||B7FR32	protein	-	1	F:ADP binding	2.38726	7.54250851963413e-05	0.000552874227955279
Phatr3_J42274||B7G9P1	trafficking protein particle complex subunit 3		0	-	2.39184	2.0923963979749e-06	2.63154579458635e-05
Phatr3_J45615||B7FYA3	predicted protein		0	-	2.39345	0.000133949857591559	0.000893343735517104
Phatr3_J34027|Phatr3_J34027.t1||B7FUI7	protein	-	4	F:iron ion binding; F:oxidoreductase activity, acting on paired donors, with incorporation or reduction of molecular oxygen; F:heme binding; P:oxidation-reduction process	2.39358	0.000325123706819278	0.00187639483622164
Phatr3_J33356||B5Y525	protein	-	4	F:protein disulfide oxidoreductase activity; P:glycerol ether metabolic process; P:cell redox homeostasis; P:oxidation-reduction process	2.39423	4.88932946698156e-05	0.00038862037681295
Phatr3_EG01340	replication protein	-	3	F:hydrolase activity; P:nucleobase-containing compound metabolic process; P:cellular macromolecule metabolic process	2.39456	0.000362116307969075	0.00206320764134971
Phatr3_J12788||B7G0U5	protein	-	2	C:integral component of membrane; P:transmembrane transport	2.39542	1.08706121197887e-05	0.000110187585484971
Phatr3_J36981||B5Y472	molecular chaperone hsp20	-	1	P:response to stress	2.39559	0.00179070081314823	0.00777701501642218
Phatr3_J38884	glyoxylase domain-containing protein		2	P:oxidation-reduction process; F:dioxygenase activity	2.39723	0.000556099804824133	0.00294046935403947
Phatr3_J42649||B7FP21	protein phosphatase inhibitor ipp2	-	4	F:protein phosphatase inhibitor activity; P:regulation of signal transduction; P:negative regulation of catalytic activity; P:regulation of phosphoprotein phosphatase activity	2.39959	3.66200018136998e-06	4.25314622926228e-05
Phatr3_J50263||B7GDH8	predicted protein		0	-	2.40128	2.59419661023575e-07	4.40777944471373e-06
Phatr3_J54749||B7G3K6	protein	-	1	C:integral component of membrane	2.40155	8.86114483541337e-07	1.25339442879758e-05
Phatr3_J11823||B7FWR8	histone h2b	-	5	C:nucleosome; C:nucleus; F:DNA binding; F:protein heterodimerization activity; P:nucleosome assembly	2.40216	2.01257963979009e-06	2.55404315643871e-05
Phatr3_J47918||B7G5C7	mitochondrial glyco protein	-	1	C:mitochondrial matrix	2.40224	4.36744816630686e-05	0.000355440654752119
Phatr3_J35158||B7FXQ8	heat shock protein hsp20	-	1	P:response to stress	2.40429	0.0014940554198435	0.00671726838281119
Phatr3_J19586|Phatr3_J19586.t1	protein	-	2	C:integral component of membrane; P:transmembrane transport	2.40475	0.000838417668912363	0.0041517940209677
Phatr3_EG01099	epoxide hydrolase		4	F:hydrolase activity; P:metabolic process; F:epoxide hydrolase activity; F:cis-stilbene-oxide hydrolase activity	2.4054	0.00119213124344451	0.00556730797178002
Phatr3_J39325||B7G8C0					2.40698	1.76702717010511e-06	2.28634586952195e-05
Phatr3_J45094|Phatr3_J45094.t1||B7FWF9	predicted protein		0	-	2.40759	5.74662112164302e-05	0.000441268697288358
Phatr3_J41149||B7GDF2	predicted protein		0	-	2.40933	1.54382308339572e-08	3.71277881148123e-07
Phatr3_J10571||B5Y530	peptidyl-prolyl cis-trans isomerase	EC:5.2.1.8	5	C:intracellular membrane-bounded organelle; C:cytoplasmic part; F:peptidyl-prolyl cis-trans isomerase activity; P:protein peptidyl-prolyl isomerization; P:protein folding	2.40956	2.89645781082208e-07	4.84079132043792e-06
Phatr3_J50486||B7GE91	protein		0	-	2.41117	5.24164016310051e-05	0.000410808518295756
Phatr3_J15740||B7GA61	ribosomal protein 60s	-	4	C:ribosome; C:membrane; F:structural constituent of ribosome; P:translational elongation	2.41214	0.000304898527098763	0.00178628865824006
Phatr3_J47937||B7G5F1	protein		0	-	2.41231	0.000183863580811351	0.00117261321754247
Phatr3_J43087||B7FQK6	inner membrane protein translocase component partial		1	F:calcium ion binding	2.4142	0.000188446340960426	0.00119572929679466
Phatr3_J42851||B7FPS7	nudix hydrolase domain protein	-	2	F:hydrolase activity; P:metabolic process	2.41532	8.22010422790137e-06	8.60391338150608e-05
Phatr3_EG00702	predicted protein		0	-	2.4161	5.63581101675804e-05	0.000435591171404911
Phatr3_J43324||B7FRV8	protein		0	-	2.41643	1.67684268938456e-06	2.18475872905777e-05
Phatr3_J39366||B7G8G0	predicted protein		0	-	2.41735	0.000417681549477232	0.0023199710594356
Phatr3_J40634||B7GC00	protein	EC:2.7.11	3	F:protein serine/threonine kinase activity; F:ATP binding; P:protein phosphorylation	2.41969	5.20830417599916e-12	2.36819693120027e-10
Phatr3_J43058||B7FQH4	calcyclin-binding protein		3	P:oxidation-reduction process; F:oxidoreductase activity; F:zinc ion binding	2.42107	0.000113030094548058	0.000776891671890601
Phatr3_J48046|Phatr3_J48046.t1||B7G5T0	protein	EC:2.7.11	3	F:protein serine/threonine kinase activity; F:ATP binding; P:protein phosphorylation	2.42148	7.70047461363567e-05	0.000563047072823842
Phatr3_EG00486	---NA---		0	-	2.4216	7.29155631179088e-08	1.45197639960503e-06
Phatr3_J44520||B7FUE1	predicted protein		0	-	2.42514	5.33802336958781e-06	5.8891297115757e-05
Phatr3_J40368||B7GB88	predicted protein		0	-	2.4291	0.000303759066142713	0.00178240233638914
Phatr3_J35478||B7FYM1	predicted protein		0	-	2.43068	1.62882102841936e-07	2.96007912138799e-06
Phatr3_J48137||B7G640	protein		0	-	2.43404	2.56524383332895e-06	3.12475634404744e-05
Phatr3_J37545||B7G328	predicted protein		0	-	2.43588	8.20303228249032e-05	0.000594375842352573
Phatr3_EG02187	protein		0	-	2.43992	3.35126489282957e-08	7.32257899053869e-07
Phatr3_J44344||B7FTS6	phosphatidylinositol phosphatase	EC:3.1	2	F:phosphoric ester hydrolase activity; P:phosphatidylinositol dephosphorylation	2.44081	1.24539980639746e-08	3.06063134040479e-07
Phatr3_J8518||B7FSX6	u6 snrna-associated sm-like protein lsm6	-	11	C:spliceosomal complex; C:cytosol; C:small nuclear ribonucleoprotein complex; C:extracellular vesicular exosome; F:poly(A) RNA binding; F:protein heterodimerization activity; P:rRNA processing; P:mRNA processing; P:tRNA processing; P:RNA splicing; P:exonucleolytic nuclear-transcribed mRNA catabolic process involved in deadenylation-dependent decay	2.44258	4.41603581981832e-05	0.000358874806746596
Phatr3_J43688||B7FT45	sam-dependent methyltransferase		8	F:methyltransferase activity; F:transferase activity; P:methylation; P:metabolic process; F:kinase activity; P:phosphorylation; P:riboflavin biosynthetic process; F:riboflavin kinase activity	2.44617	0.000320023104739574	0.00185266983986091
Phatr3_J4266||B7FU29	dehydrogenase reductase sdr family member 12-like	-	2	F:oxidoreductase activity; P:oxidation-reduction process	2.44789	0.000114380330455485	0.000785211180529066
Phatr3_Jdraft1616||B7S3T7	protein	-	1	C:membrane	2.45201	5.79615934180764e-08	1.18357573759712e-06
Phatr3_J43126||B7FQQ5	predicted protein		0	-	2.45939	7.27980826490324e-07	1.05089365839497e-05
Phatr3_EG00975	---NA---		0	-	2.46228	1.84431609652737e-06	2.37268202521178e-05
Phatr3_J36611||B7G1U7	protein		4	F:galactoside 2-alpha-L-fucosyltransferase activity; P:cell wall biogenesis; C:membrane; P:fucosylation	2.46269	1.0482698017121e-09	3.16481670511523e-08
Phatr3_J49399||B7GAG7	mitochondria fission 1 protein	-	1	P:mitochondrial fission	2.46454	0.000126775647858627	0.000853607494664412
Phatr3_EG00526|Phatr3_EG00526.t1	pol protein		2	F:nucleic acid binding; P:DNA integration	2.46493	0.000976973226705809	0.00470312315007841
Phatr3_EG01037	---NA---		0	-	2.47219	0.000227627558150734	0.0014100855518979
Phatr3_J46119||B7G044	protein		2	C:integral component of membrane; P:transmembrane transport	2.47486	0.000141658508027119	0.000936965078711763
Phatr3_J47942||B7G5F9	peroxisomal protein pox18		0	-	2.47498	1.04804368983447e-05	0.000106424762030116
Phatr3_J46699||B5Y3I1	dna-directed rna polymerase ii subunit rpb4	EC:2.7.7.6	3	F:nucleotide binding; F:DNA-directed RNA polymerase activity; P:transcription, DNA-templated	2.4751	2.85065335943503e-05	0.000248955582269166
Phatr3_J35156||B7FXQ6	nadh:ubiquinone oxidoreductase subunit		6	F:helicase activity; P:DNA catabolic process, endonucleolytic; P:DNA replication, Okazaki fragment processing; F:single-stranded DNA-dependent ATPase activity; F:5'-flap endonuclease activity; P:ATP catabolic process	2.47531	0.000145240106572446	0.000959524492303026
Phatr3_J40676||B7GC41	predicted protein		0	-	2.47851	2.19561212881116e-05	0.000199183520344735
Phatr3_J48181||B7G691	predicted protein		0	-	2.47886	1.78799683516059e-05	0.000168464701809468
Phatr3_EG02317	protein	-	1	F:metal ion binding	2.48115	1.42674590450384e-05	0.00013885427429361
Phatr3_J42838||B7FPR1	protein		0	-	2.48118	3.12069033755631e-05	0.000268570675717203
Phatr3_J19093||B7FUJ7	coatomer subunit epsilon	-	4	C:intracellular organelle; C:cytoplasmic part; F:structural molecule activity; P:retrograde vesicle-mediated transport, Golgi to ER	2.48145	7.61439992935628e-05	0.000557479306431554
Phatr3_J42827||B7FPP6	predicted protein		0	-	2.48202	1.56927401374485e-05	0.000150636892721097
Phatr3_J40280||B7GAZ9	protein		1	P:cell adhesion	2.48256	6.5175019778065e-07	9.69510790897283e-06
Phatr3_J45280||B7FX45	circumsporozoite protein		1	C:cell surface	2.48822	9.215237796074e-07	1.29532335028419e-05
Phatr3_J41555||B7GEI8	predicted protein		0	-	2.48933	0.00025529107339924	0.00154898651828572
Phatr3_J50111||B7GCZ4	predicted protein		0	-	2.48939	7.38111307068972e-07	1.06278565252457e-05
Phatr3_J39223|Phatr3_J39223.t1||B7G7E7	protein	-	2	F:nucleic acid binding; P:DNA integration	2.48972	0.000665679637561124	0.00343262075732276
Phatr3_J49551|Phatr3_J49551.t1||B7GB05	predicted protein		0	-	2.49095	0.00065021198757608	0.00336832602973568
Phatr3_J44440||B7FU43	predicted protein		0	-	2.49117	7.02370873546172e-06	7.49128896561924e-05
Phatr3_J44484||B7FUA0	predicted protein	-	4	C:mitochondrion; F:enzyme inhibitor activity; P:negative regulation of catalytic activity; P:negative regulation of nucleotide metabolic process	2.49159	8.84145097922334e-05	0.00063207088445358
Phatr3_Jdraft1820||B7S4B2	#NAME?	-	3	F:zinc ion binding; F:oxidoreductase activity; P:oxidation-reduction process	2.49208	0.000179631307387227	0.00114822948962205
Phatr3_EG01404|Phatr3_EG01404.t1	---NA---		0	-	2.49568	0.000131906331186017	0.000881809527113187
Phatr3_J54066||B7FR63	vesicle-trafficking protein	-	2	C:integral component of membrane; P:vesicle-mediated transport	2.4985	7.58677365354635e-06	8.01571541890678e-05
Phatr3_EG00184|Phatr3_EG00184.t1	---NA---		0	-	2.49871	0.000236692828255527	0.00145954140777416
Phatr3_J44981||B7FV57	formamidopyrimidine-dna glycosylase	EC:4.2.99.18	7	F:damaged DNA binding; F:DNA-(apurinic or apyrimidinic site) lyase activity; F:zinc ion binding; F:hydrolase activity, hydrolyzing N-glycosyl compounds; P:DNA catabolic process, endonucleolytic; P:base-excision repair; P:nucleotide-excision repair	2.49873	3.45449806941483e-08	7.51888911193758e-07
Phatr3_EG01614	---NA---		0	-	2.49949	2.70596196498174e-06	3.26781277728064e-05
Phatr3_J40172||B7GAP0	predicted protein		0	-	2.50139	0.000175040563837322	0.00112319691940698
Phatr3_J12662||B7FZX6	c-myc-binding protein	-	2	F:transcription coactivator activity; P:regulation of transcription, DNA-templated	2.50183	0.00018529501608377	0.00117839656038325
Phatr3_J49648||B7GBB8	predicted protein		0	-	2.50222	8.53626823393054e-11	3.2279740247567e-09
Phatr3_J9606||B7FQ10	upf0161 protein at3g09310-like		0	-	2.50249	2.00145072689593e-06	2.54279333866155e-05
Phatr3_J50328	protein	-	1	F:DNA binding	2.50318	1.92579908447056e-12	9.36305173925923e-11
Phatr3_EG01123|Phatr3_EG01123.t1	protein		7	P:metabolic process; F:catalytic activity; F:metal ion binding; F:hydrolase activity; P:protein dephosphorylation; F:protein serine/threonine phosphatase activity; F:phosphoprotein phosphatase activity	2.50356	8.13344249884089e-05	0.000590094914111641
Phatr3_J35557	glutaredoxin-like protein c5orf63 homolog		0	-	2.50643	4.35549883870634e-06	4.90146367309729e-05
Phatr3_J43398||B7FS44	glutathione reductase		0	-	2.50733	5.34410857650555e-07	8.19941030365216e-06
Phatr3_J31652||B7FNZ0	uncharacterized loc101203266		0	-	2.50746	6.0700424363368e-05	0.000461191577201114
Phatr3_J38535||B7G652	zn-ribbon motif protein		0	-	2.50792	4.48534664495469e-05	0.000363193425879496
Phatr3_EG01940||B7G8K4	protein	-	7	C:vacuole; C:organelle membrane; C:intracellular organelle part; C:cell periphery; P:response to stress; P:response to hormone; P:single-organism cellular process	2.50908	3.07224869356711e-12	1.46205191006153e-10
Phatr3_J34425|Phatr3_J34425.t1||B7FW04	bile acid:na+ symporter family	-	4	C:membrane; F:bile acid:sodium symporter activity; P:sodium ion transport; P:bile acid and bile salt transport	2.51207	0.000289332095957691	0.00171658149482347
Phatr3_J36598|Phatr3_J36598.t1||B7G1T4	predicted protein		0	-	2.51212	0.00227243346950581	0.00947353388864877
Phatr3_J36726||B5Y3I2	protein	-	4	C:cytoplasm; F:glycolipid transporter activity; F:glycolipid binding; P:glycolipid transport	2.51457	4.85941859237097e-10	1.54606601164075e-08
Phatr3_J47535||B7G407	membrane protein		0	-	2.51619	3.93907009912366e-06	4.51886581034299e-05
Phatr3_J39159||B7G7Z3	protein		3	C:cytoplasm; P:metabolic process; F:pyrophosphatase activity	2.51713	6.77488453165447e-21	1.00116747598699e-18
Phatr3_J8876||B7FPV6	dephospho- kinase	EC:2.7.1.24	4	F:dephospho-CoA kinase activity; F:ATP binding; P:coenzyme A biosynthetic process; P:phosphorylation	2.51894	2.97991068335625e-06	3.54527297508199e-05
Phatr3_J32797||B7FSN3	predicted protein		0	-	2.51935	6.48812305432413e-07	9.66632815726173e-06
Phatr3_J49434	predicted protein		0	-	2.52091	6.39594095841056e-06	6.90700124076048e-05
Phatr3_J44999||B7FV81	calcyclin-binding protein		0	-	2.52111	7.98290916430968e-07	1.14357210235156e-05
Phatr3_J47315||B7G3Y4	acidic repeat-containing		8	C:integral component of membrane; F:porin activity; C:membrane; C:cell outer membrane; P:transmembrane transport; F:chitin binding; P:chitin metabolic process; C:extracellular region	2.52138	5.63063577070857e-06	6.15152435222061e-05
Phatr3_J39546||B7G8Y6	predicted protein		0	-	2.52144	2.04363652316894e-06	2.58469389546288e-05
Phatr3_J39601||B7G942	protein		0	-	2.5226	1.79038230524217e-06	2.30858595524395e-05
Phatr3_J23598||B7GC94	glyceraldehyde-3-phosphate dehydrogenase	EC:1.2.1.12	5	F:glyceraldehyde-3-phosphate dehydrogenase (NAD+) (phosphorylating) activity; F:NADP binding; F:NAD binding; P:glucose metabolic process; P:oxidation-reduction process	2.52822	9.89046817672555e-12	4.32217307754104e-10
Phatr3_J42483||B7FRG1	protein		2	C:chloroplast thylakoid membrane; C:chloroplast envelope	2.52976	2.68564625666483e-05	0.000236013248111132
Phatr3_EG01275	predicted protein		0	-	2.53587	0.00131743783192727	0.0060468061624289
Phatr3_J41577|Phatr3_J41577.t1||B7GEK9	protein	-	6	F:nucleic acid binding; F:signal transducer activity; F:alternative oxidase activity; P:signal transduction; P:DNA integration; P:oxidation-reduction process	2.53631	0.000558007706807367	0.00294916920242519
Phatr3_J42670||B7FP46	predicted protein		0	-	2.53787	4.03452643422274e-05	0.000330984414775424
Phatr3_J47844||B7G540	predicted protein		0	-	2.53978	2.06392066151956e-20	2.82681621335685e-18
Phatr3_J28348||B7G1Z6	der1like family		0	-	2.54104	6.65079750446462e-07	9.85423572198445e-06
Phatr3_J14374||B7G4K1	multiprotein-bridging factor 1a	-	1	F:sequence-specific DNA binding	2.54441	6.28633712049749e-06	6.80171986515485e-05
Phatr3_J48425	spondin like protein		5	F:nucleic acid binding; F:protein dimerization activity; P:negative regulation of endopeptidase activity; F:serine-type endopeptidase inhibitor activity; C:extracellular region	2.54524	1.98164638668456e-06	2.52383356865242e-05
Phatr3_EG01473	autophagy protein 12	-	1	C:intracellular part	2.54619	1.49903358642941e-07	2.74196192332064e-06
Phatr3_J44195||B5Y5N0	predicted protein		0	-	2.54859	1.65784136028732e-13	9.12706682224847e-12
Phatr3_J10821||B7FTZ0	dna-directed rna polymerase subunit 10-like protein	EC:2.7.7.6	5	C:nucleus; F:DNA binding; F:DNA-directed RNA polymerase activity; F:zinc ion binding; P:transcription, DNA-templated	2.54921	0.000112790051764312	0.000775716516451311
Phatr3_J7018||B7G7H3	coatomer subunit zeta-1	-	3	C:membrane; P:protein transport; P:response to stimulus	2.54956	5.68145638586689e-06	6.19499385142437e-05
Phatr3_EG01529	---NA---		0	-	2.54998	1.98203295125228e-06	2.52383356865242e-05
Phatr3_J31740||B7FP77	cupin 2 conserved barrel domain protein		4	F:thiamine pyrophosphate binding; F:magnesium ion binding; P:metabolic process; F:catalytic activity	2.55	1.84919808991549e-09	5.46535361785287e-08
Phatr3_EG01971|Phatr3_EG01971.t1	protein		2	F:kinase activity; P:phosphorylation	2.5529	1.17795632129834e-06	1.60359120539414e-05
Phatr3_J32160||B7FQD7	atp synthase protein i-related partial		0	-	2.55348	6.43299641467209e-05	0.000484892501564982
Phatr3_J8694||B7FR47	diphthamide biosynthesis protein 3	-	4	C:nucleus; C:cytoplasm; F:metal ion binding; P:peptidyl-diphthamide biosynthetic process from peptidyl-histidine	2.55639	4.44804040682227e-09	1.18942718592907e-07
Phatr3_J49733||B7GBQ2	predicted protein		0	-	2.55739	4.027918381387e-09	1.090061478105e-07
Phatr3_EG00379	---NA---		0	-	2.55756	0.000121889148602976	0.000827152282755301
Phatr3_EG01821|Phatr3_EG01821.t1	predicted protein		0	-	2.55965	0.0019480323115018	0.0083537040437101
[truncated: 694 more rows]

## Sheet: OT
Gene ID (EnsemblProtists)	Description	EC Number	#GOs	GOs	Log2FoldChange OT	pvalue OT	Adjusted pvalue OT
Phatr3_J48495|B7G7C7	protein		2	F:serine-type endopeptidase activity; P:proteolysis	-8.75161	2.65031919597423e-32	4.9775518613916e-30
Phatr3_J50128|B7GD21||UPI0001898499	predicted protein		0	-	-7.18061	1.54400725650542e-19	9.71739035051712e-18
Phatr3_EG00182	protein	-	2	F:hydrolase activity; P:metabolic process	-6.80567	1.85143345584917e-50	1.82551338746729e-47
Phatr3_EG02162	protein	-	4	F:nucleic acid binding; F:helicase activity; F:ATP binding; P:metabolic process	-6.61468	4.26093426748178e-72	5.04153742528444e-68
Phatr3_J50610|B7GEP0||UPI000189876A	protein		0	-	-6.55534	6.50221893637939e-26	7.46934509274183e-24
Phatr3_J47140|B7G2M2	protein		3	F:hydrogen ion transmembrane transporter activity; P:ATP synthesis coupled proton transport; C:mitochondrial proton-transporting ATP synthase complex, coupling factor F(o)	-6.55231	7.48219054254335e-38	2.39268320268576e-35
Phatr3_J55029|B7GA80	carbonate dehydratase		4	F:metal ion binding; F:zinc ion binding; P:one-carbon metabolic process; F:carbonate dehydratase activity	-5.96375	3.63950417056809e-30	5.66613333502126e-28
Phatr3_J47653|B7G4F2||UPI00018977AF	creatine transporter		3	C:integral component of membrane; F:neurotransmitter:sodium symporter activity; P:neurotransmitter transport	-5.92128	9.08621565473383e-11	2.0872270266326e-09
Phatr3_J44526|B7FUE7	carbonic anhydrase	EC:4.2.1.1	7	C:nuclear pore; C:cytosol; F:carbonate dehydratase activity; F:zinc ion binding; F:structural constituent of nuclear pore; P:one-carbon metabolic process; P:bicarbonate transport	-5.83688	3.77412574841221e-68	1.48851519517378e-64
Phatr3_Jdraft1737|B7S4C7||UPI00018969B6	predicted protein		0	-	-5.79301	4.73800896446101e-56	6.22890245194475e-53
Phatr3_J51797|B7FWP1	frustulin 5		2	F:calcium ion binding; F:carbohydrate binding	-5.64446	7.38246793891873e-14	2.69596792139773e-12
Phatr3_J50390	probable cell surface glycoprotein		0	-	-5.61344	1.05075437604799e-17	5.60023683666659e-16
Phatr3_EG00559	serine protease		4	F:hydrolase activity, hydrolyzing O-glycosyl compounds; P:proteolysis; P:carbohydrate metabolic process; F:peptidase activity	-5.4231	2.29648676082413e-46	1.5095572974484e-43
Phatr3_EG00672	protein		4	P:regulation of transcription, DNA-templated; F:sequence-specific DNA binding; C:nucleus; F:sequence-specific DNA binding transcription factor activity	-5.40012	1.03794329981801e-16	4.99225411522222e-15
Phatr3_J47573|B7G451||UPI0001897C64	protein		0	-	-5.34596	1.01704544682816e-18	5.89886359160333e-17
Phatr3_J51516|B7FSF9	ammonium transporter rh type a		3	C:membrane; P:ammonium transport; F:ammonium transmembrane transporter activity	-5.3284	1.31469885736219e-19	8.31845822476441e-18
Phatr3_EG00650	---NA---		0	-	-5.27141	1.63633031448524e-14	6.38978887161363e-13
Phatr3_J13439|B5Y3A4	s-antigen partial		0	-	-5.21245	5.74260138336971e-09	9.62414441473518e-08
Phatr3_EG01301	membrane protein		0	-	-5.1797	2.17796894895255e-25	2.32159717153213e-23
Phatr3_EG02158	protein		5	F:helicase activity; F:nucleic acid binding; F:ATP binding; F:hydrolase activity; P:metabolic process	-5.14939	2.67070685308304e-46	1.61391262096709e-43
Phatr3_EG02655|B7FXJ4	beta-ig-h3 fasciclin		0	-	-5.11873	1.71190057070633e-21	1.30678758403853e-19
Phatr3_J47569|B7G447	protein		0	-	-5.09903	1.79682032877137e-15	7.83033781086767e-14
Phatr3_J50494|B7GE98||UPI0001898784	predicted protein		0	-	-5.09199	1.61539058982396e-21	1.24112347135046e-19
Phatr3_J49082|B7G9F3	protein		3	F:methyltransferase activity; P:metabolic process; P:methylation	-5.08893	1.01338269490262e-27	1.34722966809975e-25
Phatr3_J54658|B5Y3Z1	protein		2	P:proteolysis; F:serine-type endopeptidase activity	-5.04096	1.49415015362965e-31	2.67860372996151e-29
Phatr3_EG01401	protein		0	-	-5.02469	1.11976309833443e-31	2.03831338146047e-29
Phatr3_J47656	f-box lrr-repeat protein 14	-	4	C:integral component of membrane; F:neurotransmitter:sodium symporter activity; P:neurotransmitter transport; P:transmembrane transport	-4.96374	3.57864215057519e-12	1.01540752819198e-10
Phatr3_J48315|B7G6Q2||UPI0001897B37	choline transporter		3	P:transport; C:membrane; F:transporter activity	-4.96326	3.52718036005776e-14	1.35060187767649e-12
Phatr3_J48898|B7G8S4||UPI0001897EF1	protein		0	-	-4.89596	1.74447007740005e-12	5.22546074830315e-11
Phatr3_EG01991	frustulin-like protein	-	1	F:carbohydrate binding	-4.87633	8.63485735818613e-27	1.08688970491551e-24
Phatr3_EG01285	pt repeat fibro-slime domain-containing protein		4	P:cell adhesion; P:proteolysis; F:serine-type endopeptidase activity; F:catalytic activity	-4.84598	1.70571863551991e-22	1.44157592110511e-20
Phatr3_J44488|B7FUA4||UPI0001896DB8	predicted protein		1	F:protein binding	-4.84037	1.02751207214294e-22	8.80979915767774e-21
Phatr3_J27877|B7G0Y4||UPI00018974B8	protein		3	C:membrane; F:ammonium transmembrane transporter activity; P:ammonium transmembrane transport	-4.8077	4.02111903755049e-10	8.21725050989592e-09
Phatr3_J47571|B7G449	protein		0	-	-4.77777	4.78058537473626e-17	2.37663387201174e-15
Phatr3_J46458|B7G1A6	protein	-	3	F:catalytic activity; F:coenzyme binding; P:cellular metabolic process	-4.75538	9.85815104818044e-37	2.91604108005178e-34
Phatr3_J43941|B5Y4U6||UPI00018205C4	protein		0	-	-4.74631	6.00900779877303e-33	1.2258375909497e-30
Phatr3_J54319|B7FW25	serine protease		2	P:proteolysis; F:serine-type endopeptidase activity	-4.72458	2.3975309799613e-21	1.79541687056342e-19
Phatr3_EG01200	protein		0	-	-4.69085	5.62180180819824e-23	4.92719696256308e-21
Phatr3_J46302|B7G0S1||UPI000189746D	two-pore potassium channel 1-like		7	F:calcium ion binding; P:potassium ion transmembrane transport; C:integral component of membrane; C:membrane; F:potassium channel activity; P:ion transport; P:transport	-4.63599	4.03542933578746e-17	2.02318643648463e-15
Phatr3_EG02526|B7G259||UPI0001897660	endo-beta- -glucanase	EC:3.2.1.73; EC:3.2.1.39	5	F:licheninase activity; F:glucan endo-1,3-beta-D-glucosidase activity; F:metal ion binding; P:carbohydrate metabolic process; P:cell adhesion	-4.61513	6.40354192926845e-19	3.78833540535521e-17
Phatr3_J47727|B7G4P3	protein		0	-	-4.58801	1.29978019047331e-23	1.20148431356877e-21
Phatr3_J44695|B7FUY8||UPI0001896AD9	protein	-	2	F:metallopeptidase activity; P:proteolysis	-4.58157	3.55776825811001e-38	1.16931983416549e-35
Phatr3_J45341|B7FXC6	predicted protein		0	-	-4.54575	5.78612867173441e-37	1.75542242164004e-34
Phatr3_EG00326	---NA---		0	-	-4.53951	1.05568326611798e-34	2.60225925098082e-32
Phatr3_EG00646	---NA---		0	-	-4.53855	4.19024335359279e-07	4.72630689797044e-06
Phatr3_EG00615	peptidase s8 and s53 subtilisin kexin sedolisin	EC:3.4.21	5	C:membrane; F:serine-type endopeptidase activity; F:calcium ion binding; P:proteolysis; P:homophilic cell adhesion via plasma membrane adhesion molecules	-4.45814	7.64199300096756e-22	6.02800407916321e-20
Phatr3_J48753	protein		3	P:metabolic process; F:hydrolase activity, acting on glycosyl bonds; C:integral component of membrane	-4.36142	4.57539498645224e-17	2.2842225096921e-15
Phatr3_J48492|B7G7C4||UPI0001897CDA	protein		2	P:proteolysis; F:serine-type endopeptidase activity	-4.35772	1.33420044748674e-12	4.06862363264513e-11
Phatr3_J36547|B7G1N3||UPI00018975E5	predicted protein		0	-	-4.34943	1.18282469238213e-17	6.24784900011848e-16
Phatr3_J47667|B7G4H1||UPI00018977D7	protein	-	13	C:brush border; C:integral component of membrane; C:apical plasma membrane; F:sodium:phosphate symporter activity; F:sodium-dependent phosphate transmembrane transporter activity; F:sodium ion binding; F:phosphate ion binding; P:in utero embryonic development; P:cellular phosphate ion homeostasis; P:phosphate ion transmembrane transport; P:sodium ion transmembrane transport; P:response to estroge…	-4.32292	7.89298705371263e-19	4.60048388273536e-17
Phatr3_EG02062	protein		0	-	-4.30534	9.0087301438904e-20	5.82466093237766e-18
Phatr3_J42459|B7FRD7||UPI0001896559	pt repeat fibro-slime domain-containing protein		0	-	-4.29107	1.0424144982497e-09	2.00224810767702e-08
Phatr3_J43823|B5Y4F8||UPI00018206A9	protein		19	C:extracellular space; F:adenyl nucleotide binding; F:cation transmembrane transporter activity; C:membrane; P:magnesium ion transport; F:magnesium ion transmembrane transporter activity; P:cation transport; F:hydrolase activity, hydrolyzing O-glycosyl compounds; F:polysaccharide binding; F:carbohydrate binding; P:carbohydrate metabolic process; P:regulation of proteolysis; F:peptidase inhibitor …	-4.27781	2.91335567644728e-13	9.9915432938331e-12
Phatr3_EG00723	---NA---		0	-	-4.22152	1.66097045929554e-05	0.00011519287833159
Phatr3_J43361	protein		0	-	-4.18591	7.87746124361649e-13	2.51908436309379e-11
Phatr3_Jdraft1570|||UPI0001D42A7C	protein	EC:2.7.11	7	C:nucleus; C:cytoplasm; C:plasma membrane; F:protein serine/threonine kinase activity; F:calcium ion binding; F:ATP binding; P:protein phosphorylation	-4.18047	5.56260355590114e-15	2.34509849988233e-13
Phatr3_J49194	beta- -galactosyltransferase pvg3-like		3	F:galactosyltransferase activity; C:membrane; P:protein glycosylation	-4.15166	5.59746740126734e-16	2.54727824199212e-14
Phatr3_J50592|B7GEL9	predicted protein		1	F:protein binding	-4.1475	7.46039314183948e-31	1.26101959506064e-28
Phatr3_EG00637	---NA---		0	-	-4.14176	7.91651819665623e-09	1.2901961887443e-07
Phatr3_EG00841	protein		3	F:transferase activity; P:metabolic process; F:transferase activity, transferring glycosyl groups	-4.13776	4.85623201907941e-24	4.59671497997981e-22
Phatr3_EG02315|B7FYI4	protein	-	5	F:nucleic acid binding; F:methyltransferase activity; P:tRNA modification; P:methylation; P:2-methylguanosine metabolic process	-4.11054	1.1570217432754e-21	9.00650083318063e-20
Phatr3_J46647|B5Y3B6||UPI0001820367	protein	-	3	F:sequence-specific DNA binding transcription factor activity; F:sequence-specific DNA binding; P:regulation of transcription, DNA-templated	-4.0996	7.27960640744103e-06	5.63693082544779e-05
Phatr3_EG01325	protein		0	-	-4.08291	1.90806641361939e-06	1.76559692590929e-05
Phatr3_J48720|B7G852||UPI0001897F3F	predicted protein		0	-	-4.08226	8.09013840521347e-12	2.15591255879472e-10
Phatr3_J49501|B7GAT9	protein		3	F:hydrogen ion transmembrane transporter activity; P:ATP synthesis coupled proton transport; C:mitochondrial proton-transporting ATP synthase complex, coupling factor F(o)	-4.08198	2.05463788914504e-20	1.43002797084495e-18
Phatr3_J47572|B7G450||UPI0001897735	protein		0	-	-4.08036	2.64383950406054e-10	5.5860551807222e-09
Phatr3_J47160|B7G2P7||UPI0001897688	pyruvyl transferase		2	F:transferase activity; P:metabolic process	-4.0771	1.56858545248795e-23	1.43872116851453e-21
Phatr3_J44100|B5Y5C5||UPI0001820584	protein	-	3	F:hydrolase activity; P:nitrogen compound metabolic process; P:signal transduction	-4.02538	1.84458278173876e-13	6.41914808045088e-12
Phatr3_J49670|B7GBE3	protein	EC:2.7.10	5	C:integral component of membrane; F:protein tyrosine kinase activity; F:calcium ion binding; F:ATP binding; P:peptidyl-tyrosine phosphorylation	-3.94714	1.80175981674384e-13	6.28862010375017e-12
Phatr3_EG02159|B5Y5M8	protein		0	-	-3.91905	1.35733493774664e-32	2.63278475138003e-30
Phatr3_J50594|B7GEM1||UPI000189873A	predicted protein		0	-	-3.919	5.61456347258842e-12	1.53068006930106e-10
Phatr3_J37774|B7G405||UPI000189788B	predicted protein		0	-	-3.91478	3.45454704678234e-13	1.16783430450082e-11
Phatr3_EG01988|B7G453	predicted protein		0	-	-3.90981	1.00565918517734e-12	3.12308647743261e-11
Phatr3_EG02272|B7G432	predicted protein		0	-	-3.89199	1.3311125579219e-12	4.06862363264513e-11
Phatr3_J49202|B7G9T6	protein		0	-	-3.88813	1.33592596275664e-08	2.09608924976607e-07
Phatr3_J42574|B7FNT2	carbonic anhydrase	EC:4.2.1.1	3	F:carbonate dehydratase activity; F:zinc ion binding; P:one-carbon metabolic process	-3.87334	5.90718875923007e-14	2.19103001251442e-12
Phatr3_J37270|B7G2L7	protein		3	F:hydrogen ion transmembrane transporter activity; P:ATP synthesis coupled proton transport; C:mitochondrial proton-transporting ATP synthase complex, coupling factor F(o)	-3.86532	3.27764955531256e-15	1.40004149958333e-13
Phatr3_J37404|B1PJ18;B7G3Q1||UPI000171EE4E			2	F:nucleic acid binding; P:DNA integration	-3.84535	0.000245514346578446	0.00117799097677055
Phatr3_J44393|B7FTY3||UPI0001896B3F	predicted protein		0	-	-3.83603	4.06465467881923e-09	7.03113949704519e-08
Phatr3_J45260|B7FX17||UPI0001896E41	amino acid transporter	-	1	C:integral component of membrane	-3.81271	2.2111959771379e-12	6.52440668366474e-11
Phatr3_EG01972|B7G534	communication mutant protein		0	-	-3.80621	5.0699840639921e-12	1.39905035473447e-10
Phatr3_J40416|B7GBD3	sulfatase domain-containing protein	-	2	F:sulfuric ester hydrolase activity; P:metabolic process	-3.79471	9.87185570310835e-15	4.0138761745422e-13
Phatr3_EG00126	---NA---		0	-	-3.79436	6.51123451474056e-05	0.000378393549992192
Phatr3_EG00624	probable cell surface glycoprotein		0	-	-3.78858	1.31376100737541e-12	4.02705187545748e-11
Phatr3_J38343|B7G5M0||UPI00018979F0	predicted protein		0	-	-3.75241	1.56513812233924e-05	0.000109254951407185
Phatr3_EG00437	---NA---		0	-	-3.74897	2.02645288745874e-05	0.000137089711631857
Phatr3_J49948|B7GCE6	protein		5	P:metabolic process; C:membrane; F:transferase activity, transferring glycosyl groups; F:glycoprotein-N-acetylgalactosamine 3-beta-galactosyltransferase activity; F:transferase activity	-3.7375	1.61002245623149e-13	5.65275540122582e-12
Phatr3_EG00772	potassium channel akt1	-	20	C:plasma membrane; C:integral component of membrane; F:inward rectifier potassium channel activity; F:cyclic nucleotide binding; F:identical protein binding; P:iron ion transport; P:cell adhesion; P:response to water deprivation; P:response to salt stress; P:meristem initiation; P:trichome morphogenesis; P:cellular response to iron ion starvation; P:potassium ion import; P:response to nitrate; P:…	-3.73731	5.08000212346583e-10	1.03275919458501e-08
Phatr3_J49097|B7G9H3||UPI00018982FC	bestrophin		0	-	-3.70694	4.69972125095601e-24	4.48444369687996e-22
Phatr3_J20779|B7G137||UPI000189763D	fructose-6-phosphate aldolase		2	P:carbohydrate metabolic process; F:catalytic activity	-3.69634	1.8646323738001e-05	0.000127067674172132
Phatr3_J47734|B7G4Q3||UPI0001897805	predicted protein		0	-	-3.68998	3.07038154783573e-11	7.49046483999842e-10
Phatr3_J37466|B7G3W3||UPI0001897864	nad -binding protein	-	3	F:catalytic activity; F:coenzyme binding; P:cellular metabolic process	-3.66384	3.34420793946016e-07	3.83046160113191e-06
Phatr3_EG00535	---NA---		0	-	-3.66126	0.000245201684474579	0.00117744575109708
Phatr3_J49759|B7GBT3||UPI0001898616	predicted protein		0	-	-3.65984	1.60496985616472e-16	7.62650736471524e-15
Phatr3_EG00453	protein		0	-	-3.65858	1.52005415336995e-06	1.45114586758471e-05
Phatr3_J45877|B7FZ05||UPI0001897454	protein wnt-10a		1	F:protein binding	-3.6551	5.78560290173849e-12	1.57368398927287e-10
Phatr3_J41316|B7GDW7||UPI00018985A3	extracellular serine-threonine rich protein	EC:2.7.11	11	C:cytoplasm; C:excinuclease repair complex; F:DNA binding; F:protein serine/threonine kinase activity; F:ATP binding; F:excinuclease ABC activity; P:DNA catabolic process, endonucleolytic; P:nucleotide-excision repair; P:protein phosphorylation; P:lipid metabolic process; P:SOS response	-3.64932	7.16785641853945e-10	1.41114937011912e-08
Phatr3_EG00689	---NA---		0	-	-3.64885	1.26570932450589e-05	9.14277944295101e-05
Phatr3_J36649|B5Y3A3	protein		2	P:oxidation-reduction process; F:alternative oxidase activity	-3.63378	1.32299618904087e-07	1.69229090905206e-06
Phatr3_J33639|B5Y5V3||UPI0001820513	protein	EC:3.1.1.3	3	F:nucleic acid binding; F:triglyceride lipase activity; P:lipid metabolic process	-3.6333	0.000156681323387422	0.000805322944535176
Phatr3_J50027|B7GCN9	predicted protein		0	-	-3.61787	8.43993645651389e-12	2.23403418687858e-10
Phatr3_J43824|B5Y4F9	protein		4	F:hydrolase activity, hydrolyzing O-glycosyl compounds; F:polysaccharide binding; F:carbohydrate binding; P:carbohydrate metabolic process	-3.6133	2.26394300561179e-12	6.66327115412668e-11
Phatr3_J42439|B7FRA5||UPI000189649A	protein	EC:3.4.21	4	C:plasmodesma; C:integral component of membrane; F:serine-type endopeptidase activity; P:proteolysis	-3.59437	2.42278655443265e-20	1.66665177395623e-18
Phatr3_J49269|B7GA20||UPI0001898044	predicted protein		0	-	-3.58931	7.28696591385622e-17	3.57756766359945e-15
Phatr3_J49066|B7G9D6	protein	-	3	F:protein kinase activity; F:ATP binding; P:protein phosphorylation	-3.57464	1.0059927798337e-09	1.93858413208345e-08
Phatr3_J50607|B7GEN7	protein	-	2	F:methyltransferase activity; P:methylation	-3.56739	1.43611872528583e-12	4.34582014260408e-11
Phatr3_J36394|B7G182||UPI00018975A0	predicted protein		0	-	-3.53735	4.88421743234641e-07	5.42072289714774e-06
Phatr3_EG02538|B7S4D4||UPI00018969BB	protein		3	P:anion transport; F:inorganic anion exchanger activity; C:integral component of membrane	-3.53706	0.00032424576484186	0.00149279217494509
Phatr3_J50129|B7GD22||UPI000189858F	predicted protein		0	-	-3.53519	7.81859754551427e-13	2.50703648126084e-11
Phatr3_EG00376	protein quail neuroretina partial		0	-	-3.53131	8.56247315390579e-07	8.71119366784294e-06
Phatr3_J49145|B7G9M9||UPI0001898057	protein		0	-	-3.52922	1.0967572188199e-14	4.42895270070891e-13
Phatr3_J10757|B7FUX7	aspartate-semialdehyde dehydrogenase		11	P:oxidation-reduction process; F:NAD binding; P:lysine biosynthetic process via diaminopimelate; F:NADP binding; P:threonine biosynthetic process; F:aspartate-semialdehyde dehydrogenase activity; P:isoleucine biosynthetic process; P:methionine biosynthetic process; F:protein dimerization activity; C:cytoplasm; F:N-acetyl-gamma-glutamyl-phosphate reductase activity	-3.52505	0.000362286129744789	0.00164299328752025
Phatr3_EG01386	---NA---		0	-	-3.51973	0.000231571025311139	0.00112339006620804
Phatr3_EG00517	s-adenosyl-l-methionine-dependent methyltransferase		1	F:methyltransferase activity	-3.50436	0.000122200266560983	0.000649316337840422
Phatr3_J49680|B7GBF5	protein		14	P:regulation of Rab GTPase activity; P:positive regulation of Rab GTPase activity; F:Rab GTPase activator activity; F:transferase activity; P:DNA-dependent DNA replication; F:DNA binding; P:DNA replication; F:nucleic acid binding; F:nucleotide binding; F:DNA-directed DNA polymerase activity; F:nucleotidyltransferase activity; P:nucleobase-containing compound metabolic process; P:biosynthetic proc…	-3.49725	4.86133276993638e-14	1.82023067512302e-12
Phatr3_J49162|B7G9P6||UPI00018982A0	innexin unc-9	-	6	C:gap junction; C:integral component of membrane; F:transaminase activity; F:pyridoxal phosphate binding; P:ion transport; P:metabolic process	-3.49535	1.14082371002863e-13	4.09037155668448e-12
Phatr3_J34902|B7FX09	methyltransferase domain protein		3	F:methyltransferase activity; F:transferase activity; P:methylation	-3.49199	7.790425829288e-11	1.82166637178134e-09
Phatr3_EG00763	---NA---		0	-	-3.45763	0.000387541916458814	0.0017408488821339
Phatr3_EG01395	---NA---		0	-	-3.45057	0.00046499615709681	0.0020347021193674
Phatr3_J45547|B7FY21||UPI0001897053	predicted protein		0	-	-3.44868	1.29642014313018e-08	2.03979296988248e-07
Phatr3_J20755|B7G0Y5||UPI00018975F9	glycerol uptake facilitator	EC:3.5.1	5	C:integral component of membrane; F:histone deacetylase activity; F:transporter activity; P:transport; P:histone deacetylation	-3.44288	2.32534990814517e-22	1.95131490164352e-20
Phatr3_J14785|B7G6K3	glutathione peroxidase		3	P:oxidation-reduction process; F:oxidoreductase activity; F:antioxidant activity	-3.43269	1.83530112259444e-07	2.25965482648672e-06
Phatr3_J44658|B7FUU3||UPI0001896AC3	predicted protein		0	-	-3.42634	1.189008007434e-25	1.3147983872859e-23
Phatr3_J40462|B7GBH8	protein		2	F:serine-type endopeptidase activity; P:proteolysis	-3.42035	1.91048853761866e-11	4.76896632428354e-10
Phatr3_J48976|B7G931||UPI00018982B8	protein		2	F:zinc ion binding; F:RNA binding	-3.41652	2.64116049955508e-07	3.09101988434577e-06
Phatr3_Jdraft920|B7S475	tpa: dead-box atp-dependent rna helicase family protein		2	F:ATP binding; F:nucleic acid binding	-3.4079	6.93531444296867e-05	0.000399701122694619
Phatr3_J48379|B7G6X7||UPI0001897CC9	conserved repeat domain protein		1	C:extrachromosomal circular DNA	-3.4024	8.47271146475228e-11	1.96182234933364e-09
Phatr3_J45039|B7FW94	mannosyltransferase		3	F:transferase activity; P:metabolic process; F:transferase activity, transferring glycosyl groups	-3.39952	1.02840901841626e-10	2.33106044174351e-09
Phatr3_EG01364	protein		2	F:sulfotransferase activity; C:integral component of membrane	-3.39073	2.85670662483136e-12	8.28429559061214e-11
Phatr3_J49467|B7GAP5||UPI000189815D	protein		0	-	-3.38115	1.52188584629795e-10	3.31010171569804e-09
Phatr3_EG02099	protein	EC:3.1.1.3	3	F:nucleic acid binding; F:triglyceride lipase activity; P:lipid metabolic process	-3.3806	6.04187463582019e-05	0.000355659008413057
Phatr3_J36284|B7G0X0||UPI00018975C6	condensin complex subunit 2		2	C:condensin complex; P:mitotic chromosome condensation	-3.37919	1.529134913207e-07	1.93092041548188e-06
Phatr3_J12989|B7G1S8	ndp-hexose -dehydratase	-	3	F:transaminase activity; F:pyridoxal phosphate binding; P:metabolic process	-3.37807	8.26445246329304e-12	2.19248882389424e-10
Phatr3_EG00846	---NA---		0	-	-3.37152	7.94765719179262e-05	0.000448862433858188
Phatr3_J45073|B7FWD5||UPI0001896EAA	beta-n-acetylhexosaminidase	EC:3.2.1.52	2	F:beta-N-acetylhexosaminidase activity; P:carbohydrate metabolic process	-3.37136	1.93648266291654e-09	3.54133892853609e-08
Phatr3_J46436	predicted protein		0	-	-3.36521	2.63759527112202e-14	1.01987017150052e-12
Phatr3_J46908|B5Y461||UPI0001820569	protein		2	P:lipid metabolic process; F:phosphoric diester hydrolase activity	-3.3622	6.71912040236644e-08	9.14851928662828e-07
Phatr3_J10893|B7FUX3	camk camk1 protein kinase	EC:2.7.11	3	F:protein serine/threonine kinase activity; F:ATP binding; P:protein phosphorylation	-3.35998	1.01184507438355e-10	2.30233671540503e-09
Phatr3_J48162|B7G673||UPI0001897A7F	polyphosphate kinase		8	F:kinase activity; F:ATP binding; P:phosphorylation; F:transferase activity; F:nucleotide binding; F:polyphosphate kinase activity; C:polyphosphate kinase complex; P:polyphosphate biosynthetic process	-3.35208	2.36750445638922e-08	3.50592149286573e-07
Phatr3_J48674|B7G827||UPI0001897D91	transcriptional family		13	F:metal ion binding; P:oxidation-reduction process; F:heme binding; F:oxidoreductase activity; F:catalase activity; P:response to oxidative stress; F:peroxidase activity; C:cytoplasm; P:carbohydrate metabolic process; P:cellular carbohydrate metabolic process; F:catalytic activity; F:oxidoreductase activity, acting on the CH-OH group of donors, NAD or NADP as acceptor; F:L-lactate dehydrogenase a…	-3.33977	6.94932216801609e-10	1.37269415512465e-08
Phatr3_J22921|B7G966	cmp-sialic acid transporter	-	8	C:Golgi membrane; C:integral component of membrane; F:nucleotide-sugar transmembrane transporter activity; F:sugar:proton symporter activity; P:carbohydrate transport; P:nucleotide-sugar transport; P:proton transport; P:nucleotide transmembrane transport	-3.33871	4.56901487806842e-14	1.7216746508696e-12
Phatr3_J46457|B7G1A5||UPI00018974F1	protein	-	3	F:catalytic activity; F:coenzyme binding; P:cellular metabolic process	-3.33797	1.939978069445e-10	4.15830081841906e-09
Phatr3_J47738|B7G4Q7||UPI0001897C1A	predicted protein		0	-	-3.32823	1.14242785213761e-09	2.16969604277563e-08
Phatr3_J41628|B7GEQ8||UPI00018986AB	protein	EC:3.1.1.3	3	F:nucleic acid binding; F:triglyceride lipase activity; P:lipid metabolic process	-3.32628	0.00012412355829834	0.000658873908383111
Phatr3_J50026|B7GCN8	solute:sodium symporter family	-	3	C:integral component of membrane; F:transporter activity; P:transmembrane transport	-3.32289	2.41083018355745e-11	5.9551028667749e-10
Phatr3_J47701	protein		1	F:protein binding	-3.31203	1.38597768770093e-18	7.92216811636587e-17
Phatr3_EG01732	hypothetical protein		0	-	-3.30954	7.13025244021205e-08	9.64173107115303e-07
Phatr3_EG00747|B7G197	sugar-phosphate:phosphate dmt family	-	1	C:integral component of membrane	-3.27901	1.6680803997066e-20	1.18183995744482e-18
Phatr3_J45080|B7FWE3||UPI0001896EB0	kinesin heavy chain-like protein isoform x1		0	-	-3.25458	5.06825921503119e-16	2.32432724931198e-14
Phatr3_Jdraft1870|B7S4K0||UPI0001896D6C	frustulin-like protein	-	4	C:integral component of membrane; F:copper ion binding; F:substrate-specific transmembrane transporter activity; P:transmembrane transport	-3.25372	2.2408911152268e-07	2.66474609802648e-06
Phatr3_J50738|B7FT67	triosephosphate isomerase		2	F:triose-phosphate isomerase activity; P:glycolytic process	-3.24437	1.29767481005308e-18	7.45344094783887e-17
Phatr3_J54611|B7G1V8||UPI0001897556	protein	EC:2.8.2.11	4	C:Golgi apparatus; C:integral component of membrane; F:galactosylceramide sulfotransferase activity; P:biosynthetic process	-3.24217	1.22370105019422e-37	3.81021863839421e-35
Phatr3_J20773|B7G130||UPI00018974CE	trna pseudouridine synthase	EC:5.4.99.12	8	C:cytosol; C:plasmodesma; C:viral nucleocapsid; C:ribonucleoprotein complex; F:RNA binding; F:pseudouridine synthase activity; P:pseudouridine synthesis; P:RNA processing	-3.23764	1.19701460110034e-10	2.66379935663042e-09
Phatr3_J44266|B7FTI7||UPI0001896DCE	membrane protein		1	F:ATP binding	-3.23347	1.52187415920212e-08	2.35075914512787e-07
Phatr3_J23079|B7GA10||UPI0001898099	50s ribosomal protein l7ae	-	2	C:ribosome; P:ribosome biogenesis	-3.233	2.63349212000761e-07	3.0850969073198e-06
Phatr3_EG00836	---NA---		0	-	-3.22967	2.47908833856353e-05	0.000162687594131357
Phatr3_EG00798	---NA---		0	-	-3.2284	0.00242189084598658	0.00827007575460698
Phatr3_EG01515	---NA---		0	-	-3.2124	0.00108025208360481	0.00420999428630176
Phatr3_J40950|B7GCV5||UPI0001898445	predicted protein		0	-	-3.2071	2.15015289971456e-05	0.00014430294446638
Phatr3_EG00905	---NA---		0	-	-3.20546	0.000417461888666079	0.00186041772756951
Phatr3_J28694|B7G365||UPI0001897778	guanine nucleotide-binding protein subunit beta-2-like 1	EC:2.1.1.63	62	C:phagocytic cup; C:nucleolus; C:mitochondrion; C:cytoskeleton; C:chloroplast; C:small ribosomal subunit; C:cytosolic ribosome; C:dendrite; C:midbody; C:perikaryon; C:perinuclear region of cytoplasm; C:extracellular vesicular exosome; F:methylated-DNA-[protein]-cysteine S-methyltransferase activity; F:protein kinase C binding; F:ion channel inhibitor activity; F:cysteine-type endopeptidase activa…	-3.19618	1.64102529061932e-09	3.0481336324345e-08
Phatr3_J49574|B7GB31	predicted protein		0	-	-3.19555	4.93230704317686e-22	3.97000387312031e-20
Phatr3_EG00999	protein		1	F:protein binding	-3.19346	2.83852980048215e-07	3.29916351663112e-06
Phatr3_J44347|B7FTS9||UPI0001896D49	5-methyltetrahydrofolate--homocysteine methyltransferase	-	3	F:methyltransferase activity; P:methylation; F:protein binding	-3.18805	2.53844422245732e-05	0.000166164656817029
Phatr3_J48735|B7G872	protein	EC:3.4.21	2	F:serine-type endopeptidase activity; P:proteolysis	-3.17164	4.03108391756691e-08	5.73266645584756e-07
Phatr3_J40517|B7GBR5	proton-coupled amino acid transporter 3-like	-	1	C:integral component of membrane	-3.17017	1.18928101257414e-14	4.75390977728962e-13
Phatr3_J36226|B7G0R5||UPI000189746B	60s ribosomal protein l18a		3	P:translation; F:structural constituent of ribosome; C:ribosome	-3.15931	4.00506529948447e-10	8.19860426012116e-09
Phatr3_J34146|B7FUV3||UPI0001896AC8	60s ribosomal protein l6	-	8	C:nucleolus; C:endoplasmic reticulum; C:plasma membrane; C:plasmodesma; C:chloroplast; C:cytosolic large ribosomal subunit; F:structural constituent of ribosome; P:translation	-3.15921	1.29183060551499e-13	4.60389750736547e-12
Phatr3_J44464	predicted protein		0	-	-3.15748	3.84025604843706e-10	7.88852596616447e-09
Phatr3_J13331|B5Y3E3||UPI00018203B7	carboxyl-terminal processing protease	-	4	C:extracellular region; F:serine-type peptidase activity; P:proteolysis; F:protein binding	-3.15158	1.40237592218453e-05	9.97170186976404e-05
Phatr3_EG00432	dna-directed rna polymerase i largest subunit		7	F:nucleotidyltransferase activity; F:transferase activity; P:transcription, DNA-templated; F:DNA-directed RNA polymerase activity; F:zinc ion binding; C:nucleus; F:DNA binding	-3.14271	3.5343486355395e-07	4.03652635672813e-06
Phatr3_J43879|B5Y4M5	dynactin subunit 4		1	C:dynactin complex	-3.12621	2.12344047212839e-09	3.84167395507998e-08
Phatr3_J46530|B7G1J2||UPI0001897517	protein		0	-	-3.11926	4.67211854534914e-14	1.75493671836733e-12
Phatr3_Jdraft348|B7S3L8;B7GDA6			4	P:branched-chain amino acid biosynthetic process; P:oxidation-reduction process; F:ketol-acid reductoisomerase activity; F:coenzyme binding	-3.11915	1.79516569098455e-07	2.21716079913665e-06
Phatr3_J2607	seven transmembrane domain-containing tyrosine-protein kinase 1-like isoform x1	EC:2.7.11	4	F:protein serine/threonine kinase activity; F:ATP binding; P:protein phosphorylation; F:protein binding	-3.11768	2.02906060010032e-08	3.04668084015064e-07
Phatr3_J46342|B7G0W4||UPI0001897594	predicted protein		0	-	-3.1161	0.00026953066728815	0.00127258054882418
Phatr3_EG01569	---NA---		0	-	-3.11543	6.7681753609212e-05	0.000391402985681425
Phatr3_J49571|B7GB28||UPI0001898225	protein	EC:2.7.10	7	C:integral component of membrane; F:protein tyrosine kinase activity; F:calcium ion binding; F:ATP binding; F:GTP binding; P:small GTPase mediated signal transduction; P:peptidyl-tyrosine phosphorylation	-3.10289	8.27742992642475e-07	8.44297852495324e-06
Phatr3_EG01854	---NA---		0	-	-3.09723	0.000730046460885052	0.00300909593185197
Phatr3_J45650|B7FYE4||UPI00018973DA	nuclear pore protein	EC:2.7.7.7	7	C:nuclear pore; F:DNA binding; F:DNA-directed DNA polymerase activity; F:zinc ion binding; P:DNA-dependent DNA replication; P:transcription, DNA-templated; P:intracellular transport	-3.08097	2.19023660702162e-05	0.0001466603256043
Phatr3_J49881|B7GC67||UPI00018985D2	protein	-	9	C:integral component of membrane; F:nucleic acid binding; F:iron ion binding; F:oxidoreductase activity; P:fatty acid biosynthetic process; P:oxidation-reduction process; P:cellular response to prostaglandin stimulus; P:cellular response to xenobiotic stimulus; F:protein binding	-3.07168	1.19771911572632e-10	2.66379935663042e-09
Phatr3_J49461|B7GAN6||UPI0001898158	protein		0	-	-3.07152	1.0987955146669e-12	3.38566367956739e-11
Phatr3_J44395|B7FTY5	rna recognition domain-containing protein	-	3	F:nucleotide binding; F:nucleic acid binding; F:zinc ion binding	-3.06426	4.64089985511292e-09	7.9351339719214e-08
Phatr3_J45392|B7FXI7||UPI0001896F8F	protein	-	12	C:nucleus; C:protein complex; F:sequence-specific DNA binding transcription factor activity; F:GTPase activity; F:protein kinase activity; F:ATP binding; F:GTP binding; F:sequence-specific DNA binding; P:GTP catabolic process; P:regulation of transcription, DNA-templated; P:protein phosphorylation; P:protein polymerization	-3.06312	6.35248051851419e-22	5.04446640906442e-20
Phatr3_EG00458	---NA---		0	-	-3.05417	0.000408146906623693	0.0018216500185483
Phatr3_J43801	protein		0	-	-3.0437	1.10215731775194e-08	1.76464484217064e-07
Phatr3_EG02555|B7GAB8||UPI00018980D5	protein		3	P:kinetochore assembly; C:kinetochore; F:centromeric DNA binding	-3.03764	2.50268579437474e-08	3.68305700485596e-07
Phatr3_J11198|B7FV80	kinesin-like protein kif2c isoform x4		5	P:microtubule-based movement; F:microtubule binding; F:ATP binding; F:microtubule motor activity; C:kinesin complex	-3.03225	1.16669045310572e-11	2.99442113690821e-10
Phatr3_EG01212	nucleoside-diphosphate sugar epimerase		2	P:metabolic process; F:isomerase activity	-3.031	4.3507984874081e-08	6.13627923731942e-07
Phatr3_J39269|B7G863||UPI0001897F42	glycosyl hydrolase		1	F:catalytic activity	-3.03082	3.95383163525024e-21	2.90569788250192e-19
Phatr3_EG01092	---NA---		0	-	-3.02809	0.00301248387691428	0.00995634336079601
Phatr3_EG00939	protein	-	3	F:catalytic activity; F:zinc ion binding; P:nucleoside metabolic process	-3.02741	8.61328725992689e-23	7.43886239850036e-21
Phatr3_J47517	protein	-	5	C:membrane; F:transferase activity, transferring glycosyl groups; F:sodium:dicarboxylate symporter activity; P:dicarboxylic acid transport; P:metabolic process	-3.02552	0.000459818948764509	0.00201428278481365
Phatr3_J45355|B7FXE2||UPI0001896EEA	dna polymerase iii subunit delta		7	P:DNA replication; F:nucleotidyltransferase activity; F:transferase activity; F:DNA-directed DNA polymerase activity; C:DNA polymerase III complex; P:DNA-dependent DNA replication; F:DNA binding	-3.02171	1.62003280537944e-15	7.12573537295521e-14
Phatr3_EG01388	hypothetical protein THAOC_15065		15	P:proteolysis; F:serine-type endopeptidase activity; F:serine-type peptidase activity; F:hydrolase activity; F:peptidase activity; F:recombinase activity; P:nucleic acid phosphodiester bond hydrolysis; C:nucleus; F:5'-3' exoribonuclease activity; F:nucleic acid binding; F:exonuclease activity; P:RNA phosphodiester bond hydrolysis, exonucleolytic; C:intracellular; P:nucleobase-containing compound …	-3.01498	7.29391449687592e-07	7.56368065968763e-06
Phatr3_J47150|B7G2N4||UPI0001897681	predicted protein		4	F:ATP binding; P:metabolic process; C:myosin complex; F:motor activity	-3.00468	1.40431684234439e-10	3.07132659493879e-09
Phatr3_J31434|B7FRB7||UPI00018962F0	predicted protein		0	-	-2.99234	2.10345306427843e-11	5.21762194057493e-10
Phatr3_J9143|B7FQ99	rna-binding protein		1	F:RNA binding	-2.98739	2.84258491309589e-07	3.30063441528464e-06
Phatr3_J47290|B7G3V9||UPI00018976DE	rna methyltransferase		2	F:RNA methyltransferase activity; P:RNA processing	-2.97987	0.000520777184372613	0.00224066750745336
Phatr3_EG01115	apolipoprotein n-acyltransferase		10	P:nitrogen compound metabolic process; F:transferase activity; F:hydrolase activity, acting on carbon-nitrogen (but not peptide) bonds; C:integral component of membrane; P:lipoprotein biosynthetic process; F:transferase activity, transferring acyl groups; F:N-acyltransferase activity; C:membrane; F:hydrolase activity; C:plasma membrane	-2.97977	2.54034810878512e-07	2.99078595255179e-06
Phatr3_J45068|B7FWD0||UPI000189711A	protein	EC:3.4.21	3	F:serine-type endopeptidase activity; P:proteolysis; F:protein binding	-2.95824	8.39094988303044e-11	1.95052493155238e-09
Phatr3_J43146|B7FQS7||UPI000189691D	predicted protein		0	-	-2.95766	5.92325723950692e-07	6.3241096819523e-06
Phatr3_J36848|B5Y3U6	protein	-	1	C:integral component of membrane	-2.95647	9.42249827121776e-07	9.45606442282006e-06
Phatr3_J49667	protein		2	F:sulfotransferase activity; C:integral component of membrane	-2.94861	7.99212127827346e-09	1.30072598300594e-07
Phatr3_EG00532	protein cbr-nra-2		5	P:regulation of signal transduction; P:proteolysis; F:metallopeptidase activity; C:membrane; F:peptidase activity	-2.9475	0.000131008769101087	0.000691389721678888
Phatr3_J2845|B7GE83	map kinase kinase kinase		3	F:ATP binding; P:protein phosphorylation; F:protein serine/threonine kinase activity	-2.94745	6.51620757963439e-07	6.84722629504744e-06
Phatr3_EG01987	protein	EC:3.1.1.3	4	F:nucleic acid binding; F:triglyceride lipase activity; P:lipid metabolic process; P:DNA integration	-2.93898	1.76795162858664e-11	4.44127466442401e-10
Phatr3_J44271|B7FTJ2	protein	-	3	F:alternative oxidase activity; P:oxidation-reduction process; F:protein binding	-2.92547	6.92446587920171e-10	1.37007157663402e-08
Phatr3_J48333	aara_dicdi ame: full=protein aardvark ame: full=suppressor of amib protein 16		1	F:binding	-2.92375	1.35647576289458e-12	4.12591805310248e-11
Phatr3_J1840|B7GER7	amidophosphoribosyltransferase		3	P:purine nucleobase biosynthetic process; F:amidophosphoribosyltransferase activity; P:nucleoside metabolic process	-2.90869	2.15325896150971e-06	1.96584568152646e-05
Phatr3_J44694|B7FUY6||UPI0001896AD8	protein		2	P:proteolysis; F:metallopeptidase activity	-2.90538	1.23872552479328e-06	1.21631538666839e-05
Phatr3_J23472	#NAME?		3	F:tRNA (guanine-N2-)-methyltransferase activity; F:RNA binding; P:tRNA processing	-2.89975	0.000428113217861876	0.00189930093503626
Phatr3_J32692|B7FSC9||UPI0001896744	protein		0	-	-2.8987	0.00170550031019183	0.00615415665452569
Phatr3_J44793|B7FVN7||UPI0001897067	protein partial		3	F:methyltransferase activity; F:transferase activity; P:methylation	-2.89566	6.38571091781893e-15	2.66041308378992e-13
Phatr3_J46513|B7G1H2||UPI0001897488	predicted protein	EC:3.2.1.55	3	F:alpha-L-arabinofuranosidase activity; P:cell adhesion; P:L-arabinose metabolic process	-2.8851	2.46623270979864e-09	4.38502639568669e-08
Phatr3_J20905|B7G1S2	l-asparaginase i		2	P:cellular amino acid metabolic process; F:asparaginase activity	-2.87473	4.81172754839747e-08	6.67436815388497e-07
Phatr3_J45057|B7FWB8||UPI00018970F1	predicted protein		0	-	-2.87408	2.73408081779359e-09	4.82830510987071e-08
Phatr3_J50304|B7GDM6	protein	-	1	F:zinc ion binding	-2.87319	0.00102355503376336	0.00403018407969654
Phatr3_J36426|B7G1B5	elongator complex 2		0	-	-2.87038	2.31022325583678e-06	2.09299858828949e-05
Phatr3_EG00318	---NA---		0	-	-2.86965	4.00458491103464e-05	0.00024938025614401
Phatr3_J37861|B7G491||UPI0001897991	armadillo betacatenin-like repeat domain containing protein		1	F:protein binding	-2.86867	4.0876041701657e-09	7.06051569947453e-08
Phatr3_J14646|B7G5P5	fasciclin		0	-	-2.86724	6.7240825026567e-17	3.31497267380975e-15
Phatr3_J49666|B7GBD7||UPI0001898120	protein	-	2	F:transferase activity, transferring phosphorus-containing groups; P:cellular process	-2.86106	6.95306112129196e-09	1.13951592474401e-07
Phatr3_J31650|B7FNY8||UPI000189649F	solute carrier	-	7	C:cell wall; C:vacuole; C:endoplasmic reticulum; C:plasmodesma; C:membrane; F:transporter activity; P:transmembrane transport	-2.85918	0.000115734859591591	0.000618786651011162
Phatr3_J24195|B7GEG8	carbamoyl-phosphate large subunit	EC:6.3.5.5	5	F:carbamoyl-phosphate synthase (glutamine-hydrolyzing) activity; F:ATP binding; F:metal ion binding; P:glutamine catabolic process; P:carbamoyl phosphate biosynthetic process	-2.85833	9.04561435875221e-08	1.19935933313366e-06
Phatr3_J11387|B7FVK4	calcium proton exchanger		4	P:calcium ion transport; F:calcium:proton antiporter activity; C:integral component of membrane; P:transmembrane transport	-2.8568	2.43597814347414e-06	2.18577479749453e-05
Phatr3_J49989|B7GCJ3	probable leucine-rich repeat receptor-like protein kinase at1g35710	EC:2.7.10	5	F:protein tyrosine kinase activity; F:ATP binding; F:metal ion binding; P:peptidyl-tyrosine phosphorylation; F:protein binding	-2.85651	1.04825414940235e-10	2.36697387323064e-09
Phatr3_J47446|B7G3E5||UPI00018977ED	heat shock protein domain protein	-	10	C:plasma membrane; C:integral component of membrane; F:DNA binding; F:ATP binding; F:heat shock protein binding; F:metal ion binding; F:unfolded protein binding; F:chaperone binding; P:protein folding; P:response to heat	-2.85475	0.000495325499993944	0.00214786295647062
Phatr3_J48357|B7G6V1||UPI0001897BDA	protein		4	F:galactoside 2-alpha-L-fucosyltransferase activity; P:cell wall biogenesis; C:membrane; P:fucosylation	-2.85445	8.95393711363428e-08	1.19037060593844e-06
Phatr3_J50387|B7GDY6||UPI00018986DA	golgi reassembly-stacking protein 2		1	F:protein binding	-2.85342	4.48711989349118e-05	0.00027542626693246
Phatr3_EG01933	protein		4	F:sequence-specific DNA binding transcription factor activity; F:sequence-specific DNA binding; C:nucleus; P:regulation of transcription, DNA-templated	-2.84774	3.48992041672925e-06	3.01627015125935e-05
Phatr3_EG00157	circadian rna-binding protein chlamy 1 subunit c1	-	2	F:RNA binding; F:protein binding	-2.84593	1.62239822186687e-06	1.53202041190174e-05
Phatr3_J35859|B7FZG2||UPI00018972C6	predicted protein	-	1	F:protein dimerization activity	-2.84456	1.43223033682432e-05	0.000101352567854697
Phatr3_J13034|B7G1P7	sideroflexin-5	-	8	C:mitochondrial inner membrane; C:integral component of membrane; F:cation transmembrane transporter activity; F:citrate transmembrane transporter activity; P:cation transport; P:citrate transport; P:tricarboxylic acid transmembrane transport; P:iron ion homeostasis	-2.84426	1.0823011885253e-05	7.96875399043646e-05
Phatr3_J29606|B7G7B0	mitochondrial nuclease		3	F:hydrolase activity; F:metal ion binding; F:nucleic acid binding	-2.84414	8.23809933387869e-21	5.87187899508751e-19
Phatr3_J44291|B7FTL4||UPI0001896A8E	60s ribosomal protein l34	-	3	C:ribosome; F:structural constituent of ribosome; P:translation	-2.84382	5.01389082118762e-07	5.54988955720101e-06
Phatr3_EG00581	capsular polysaccharide biosynthesis protein		1	F:transferase activity, transferring glycosyl groups	-2.8435	4.63596100159394e-08	6.47611458923961e-07
Phatr3_EG01985	protein		1	F:protein binding	-2.83923	6.22219122700692e-10	1.24781299318552e-08
Phatr3_J49199|B7G9T3||UPI0001898070	protein		0	-	-2.83868	6.6936499893635e-09	1.09998981491874e-07
Phatr3_J14068	predicted protein		0	-	-2.83603	0.00151746741469619	0.00556906775765672
Phatr3_Jdraft1760|B7S4G1||UPI0001896A5E	protein	-	5	C:membrane; F:calcium ion binding; F:alternative oxidase activity; P:homophilic cell adhesion via plasma membrane adhesion molecules; P:oxidation-reduction process	-2.83575	0.000593940405579499	0.00251071914212813
Phatr3_J43513|B7FSH1||UPI0001896788	protein	-	2	F:carbohydrate binding; P:cell adhesion	-2.83071	1.38784276315385e-05	9.90407453174688e-05
Phatr3_J48626|B7G7X6||UPI0001897CFA	predicted protein		0	-	-2.82994	2.78125864276976e-06	2.46500766001887e-05
Phatr3_J46659|B5Y3D0||UPI00018203AA	protein		0	-	-2.82683	6.10257251379785e-07	6.47584197159248e-06
Phatr3_J13418|B5Y3C5||UPI0001B32986	protein		3	P:ammonium transmembrane transport; F:ammonium transmembrane transporter activity; C:membrane	-2.82495	5.97627316813684e-09	9.93135732098246e-08
Phatr3_J54981|B7G979||UPI0001898319	protein		3	C:membrane; F:ammonium transmembrane transporter activity; P:ammonium transmembrane transport	-2.82061	7.73962339239752e-05	0.000440265499898305
Phatr3_J45002|B7FV86||UPI0001896C02	predicted protein		0	-	-2.81764	4.5568426139337e-09	7.80268622403236e-08
Phatr3_J49297|B7GA49||UPI00018980AD	protein		0	-	-2.81687	1.11310915514519e-07	1.4472865410635e-06
Phatr3_J50440|B7GE46||UPI000189874A	nuclease and tudor domain-containing protein		2	P:gene silencing by RNA; C:RISC complex	-2.81421	6.19475203201413e-05	0.000363032719379848
Phatr3_EG01986|B1PJ30	protein	EC:3.1.1.3	3	F:nucleic acid binding; F:triglyceride lipase activity; P:lipid metabolic process	-2.81403	2.48541780485565e-08	3.66328461076722e-07
Phatr3_J22677|J7I903;B7G870||UPI0001897DCF			1	P:lipid metabolic process	-2.81276	2.10691151660251e-07	2.52573222537395e-06
Phatr3_EG01452	cellobiose phosphorylase		4	F:translation release factor activity; C:cytoplasm; F:translation release factor activity, codon specific; P:translational termination	-2.81206	1.12255201470813e-07	1.45636353487133e-06
Phatr3_J43699|B7FT59||UPI000189676C	mynd finger family protein	-	2	C:nucleus; F:protein binding	-2.81146	4.87564781925337e-09	8.28860129273073e-08
Phatr3_J49604|B7GB68||UPI000189822A	protein		9	P:proteolysis; F:metallopeptidase activity; F:ATP binding; F:protein kinase activity; F:nucleotide binding; P:cell adhesion; P:protein phosphorylation; F:transferase activity, transferring phosphorus-containing groups; F:protein serine/threonine kinase activity	-2.80764	0.00234761605909505	0.00804430733020927
Phatr3_EG02599|B7FT97||UPI000189670F			1	F:protein binding	-2.80731	9.7103904423988e-05	0.000533147748094954
Phatr3_EG00683	---NA---		0	-	-2.80434	0.000192707008084618	0.000959238249750609
Phatr3_J36270	protein	EC:3.1.4.17	7	F:3',5'-cyclic-nucleotide phosphodiesterase activity; F:hydrolase activity, acting on carbon-nitrogen (but not peptide) bonds; F:phosphorus-oxygen lyase activity; F:metal ion binding; P:cyclic nucleotide biosynthetic process; P:intracellular signal transduction; F:protein binding	-2.80104	2.73300510589157e-06	2.42769642739558e-05
Phatr3_EG01550	morn repeat protein		0	-	-2.79673	8.15155334628987e-13	2.59970833405126e-11
Phatr3_J8596|B7GED5	protein		2	P:oxidation-reduction process; F:alternative oxidase activity	-2.79264	3.52826517917874e-06	3.04496233406585e-05
Phatr3_J42721|B7FPB0||UPI00018965AF	protein	EC:2.4.1.232	2	F:glycolipid 6-alpha-mannosyltransferase activity; P:mannosylation	-2.78993	1.60887260076622e-11	4.0762699383867e-10
Phatr3_J48882|B7G8Q1||UPI0001897EC9	light-harvesting partial		2	C:membrane; P:photosynthesis, light harvesting	-2.78105	4.31016394716605e-05	0.000265800554612051
Phatr3_J46405|B7G138||UPI0001897475	protein		1	F:protein binding	-2.77253	5.12011466021127e-09	8.69170683782205e-08
Phatr3_Jdraft1618|B7S3U5||UPI00018969B1	protein		3	F:methyltransferase activity; P:metabolic process; P:methylation	-2.77156	1.00470070653742e-11	2.61266346368149e-10
Phatr3_J46021|B7FZS8||UPI0001897237	protein		0	-	-2.76937	5.07262172228774e-12	1.39905035473447e-10
[truncated: 3,290 more rows]
