# Supplementary material for: Comparative in depth RNA sequencing of P. tricornutum’s morphotypes reveals specific features of the oval morphotype
Source: Sci Rep. 2018 Sep 25;8:14340. doi: 10.1038/s41598-018-32519-7 (PMC6156597; doi:10.1038/s41598-018-32519-7)
Supplement: Supplementary file 4 — Supplementary Dataset 3 [file 41598_2018_32519_MOESM4_ESM.xlsx]

## Sheet: 5 exclusively in TF
Gene ID (EnsemblProtists)	Description	EC Number	#GOs	GOs	Log2FoldChange TF	pvalue TF	Adjusted pvalue TF
Phatr3_J32455||B1PJ20-B7FR78	protein	-	6	F:nucleic acid binding; F:signal transducer activity; F:alternative oxidase activity; P:signal transduction; P:DNA integration; P:oxidation-reduction process	-2.83553	4.23181e-06	0.000807594
Phatr3_EG01994	frustulin-like protein	-	1	F:carbohydrate binding	-2.05534	2.01154e-05	0.00291407
Phatr3_J47352||B7G323	protein	-	4	F:transferase activity, transferring acyl groups; F:hydrolase activity; P:metabolic process; C:integral component of membrane	-2.01349	7.75597e-05	0.00819362
Phatr3_EG00208	cre-rib-1 protein	EC:2.4.1.17; EC:2.4.1	8	C:integral component of membrane; C:intrinsic component of endoplasmic reticulum membrane; F:acetylglucosaminyltransferase activity; F:glucuronosyltransferase activity; F:enzyme binding; P:signal transduction; P:heparan sulfate proteoglycan biosynthetic process; P:pharynx development	-1.43775	3.90936e-07	0.000125015
Phatr3_J40831	trab domain-containing		0	-	-1.3979	6.51631e-06	0.00113384
	up-regulated in Triradiate
	down-regulated in Triradiate

## Sheet: 12 common elements in TF-OF
Gene ID (EnsemblProtists)	Description	EC Number	#GOs	GOs	Log2FoldChange TF	pvalue TF	Adjusted pvalue TF	Log2FoldChange OF	pvalue OF	Adjusted pvalue OF
Phatr3_EG01568	---NA---		0	-	-3.5603	9.7004e-06	0.0015941	-3.08705	0.000370654021816378	0.00210243
Phatr3_J44196||B5Y5N3	protein	-	6	F:nucleic acid binding; F:signal transducer activity; F:alternative oxidase activity; P:signal transduction; P:DNA integration; P:oxidation-reduction process	-2.99925	4.92585e-08	2.53403e-05	-3.43831	2.60018489847743e-07	4.41128e-06
Phatr3_J42537||B7FRM7	protein	-	6	F:nucleic acid binding; F:signal transducer activity; F:alternative oxidase activity; P:signal transduction; P:DNA integration; P:oxidation-reduction process	-2.64433	1.20257e-06	0.00030618	-2.5054	2.49353330055746e-05	0.000222085
Phatr3_Jdraft1762||B7S4G4	protein	-	6	F:nucleic acid binding; F:signal transducer activity; F:alternative oxidase activity; P:signal transduction; P:DNA integration; P:oxidation-reduction process	-2.27296	4.38856e-08	2.36025e-05	-1.83923	1.0945456769373e-05	0.000110746
Phatr3_J38903||B7G759	protein	-	6	F:nucleic acid binding; F:signal transducer activity; F:alternative oxidase activity; P:signal transduction; P:DNA integration; P:oxidation-reduction process	-2.24611	2.84532e-08	1.87033e-05	-2.61921	2.97201415769948e-08	6.60964e-07
Phatr3_J49830	protein	-	6	F:nucleic acid binding; F:signal transducer activity; F:alternative oxidase activity; P:signal transduction; P:DNA integration; P:oxidation-reduction process	-2.18239	1.12925e-06	0.000303667	-1.95496	2.49924390306287e-05	0.000222417
Phatr3_EG02067	dihydroxy-acid dehydratase	EC:4.2.1.9	2	F:dihydroxy-acid dehydratase activity; P:metabolic process	-2.15297	3.83893e-06	0.000783142	-2.67403	1.64956670944107e-08	3.95017e-07
Phatr3_J35507||B7FZL7	protein containing duf1791		0	-	-1.86559	4.12873e-06	0.000805377	-1.92495	2.84565007551669e-06	3.42201e-05
Phatr3_J52444||B7G800	probable calcium-binding protein cml20	-	4	C:cytoplasm; C:plasma membrane; F:calcium ion binding; P:DNA repair	-1.19598	5.55599e-06	0.000996037	-0.986386	0.000288897545499888	0.00171491
Phatr3_EG02533||B7G1F6	protein		0	-	0.936847	9.99636e-05	0.00985641	1.37919	1.32370567762564e-08	3.23186e-07
Phatr3_J34586||B7FV93	protein		0	-	1.87686	8.83119e-06	0.0014717	2.09648	7.15418327756266e-07	1.03944e-05
Phatr3_EG00745	---NA--- Gène fwd chevauchant avec gene reverse gag pol				3.39943	2.45038e-09	2.41607e-06	1.75855	0.00229405152109924	0.00954594
	up-regulated in 1st morphotype
	down-regulated in 1st morphotype

## Sheet: 51 common elements in TF-OT
Gene ID (EnsemblProtists)	Description	EC Number	#GOs	GOs	Log2FoldChange TF	pvalue TF	Adjusted pvalue TF	Log2FoldChange OT	pvalue OT	Adjusted pvalue OT
Phatr3_J39760||B7G9J4	protein		1	F:protein binding	-3.44785	4.34504e-08	2.36025e-05	4.66042	1.31216698553906e-13	4.66233e-12
Phatr3_J49701||B7GBI1	protein		0	-	-3.33202	3.41032e-05	0.00423073	4.06452	4.40961977057033e-07	4.95015e-06
Phatr3_J13617||B7G285	camk protein variant 2	EC:2.7.10; EC:2.7.11	4	F:protein serine/threonine kinase activity; F:protein tyrosine kinase activity; F:ATP binding; P:peptidyl-tyrosine phosphorylation	-3.28696	1.2646e-22	1.49628e-18	2.41779	2.66354773004008e-12	7.76234e-11
Phatr3_J32459||B7FR83	protein	EC:2.7.11	7	F:protein serine/threonine kinase activity; F:ATP binding; F:phosphorus-oxygen lyase activity; P:protein phosphorylation; P:cyclic nucleotide biosynthetic process; P:intracellular signal transduction; P:regulation of meiosis	-3.20158	3.10734e-05	0.00395334	3.9694	2.49554119537259e-07	2.94096e-06
Phatr3_J12405||B7FZC9	carnitine acylcarnitine translocase	EC:3.4.24	8	C:nucleus; C:integral component of membrane; F:nucleic acid binding; F:sequence-specific DNA binding transcription factor activity; F:metalloendopeptidase activity; P:regulation of transcription, DNA-templated; P:proteolysis; P:transmembrane transport	-3.12886	1.27101e-13	7.5193e-10	3.60561	2.54140873390296e-17	1.28504e-15
Phatr3_J39796||B7G9M7	protein		0	-	-3.01971	8.26536e-06	0.00139708	3.87363	1.19843794270489e-08	1.90079e-07
Phatr3_J39221||B7G7E5	protein	-	6	F:nucleic acid binding; F:signal transducer activity; F:alternative oxidase activity; P:signal transduction; P:DNA integration; P:oxidation-reduction process	-2.95199	2.73366e-07	0.000102195	3.37111	5.30112475364117e-09	8.97323e-08
Phatr3_J32513||B7FRV9	protein		0	-	-2.94863	3.51608e-06	0.000742898	2.52161	8.67132335723038e-05	0.000484676
Phatr3_J36647||B7G1Y1	predicted protein		0	-	-2.80314	1.92343e-08	1.33871e-05	2.83423	2.98345787652627e-08	4.33664e-07
Phatr3_J49612||B7GB78	predicted protein		0	-	-2.79992	9.107e-07	0.000276292	2.20018	0.000167310744981867	0.000849258
Phatr3_EG02141	vacuolar protein sorting-associated protein 35	-	3	C:retromer complex; P:protein transport; P:retrograde transport, endosome to Golgi	-2.7353	3.27679e-07	0.000110774	3.25958	1.91411230330631e-09	3.50585e-08
Phatr3_J45011||B7FVA1	toxicos en levadura	-	3	F:zinc ion binding; P:response to chitin; F:protein binding	-2.72783	8.99831e-05	0.00917827	3.3766	1.2525532015623e-06	1.22582e-05
Phatr3_J12902||B7G0L4	nitrite reductase	EC:1.7.7.1	12	C:mitochondrion; C:chloroplast stroma; C:membrane; C:apoplast; F:electron carrier activity; F:heme binding; F:metal ion binding; F:ferredoxin-nitrite reductase activity; F:2 iron, 2 sulfur cluster binding; F:4 iron, 4 sulfur cluster binding; P:response to nitrate; P:oxidation-reduction process	-2.71865	2.64867e-05	0.00352124	3.21332	6.97501321838305e-07	7.26784e-06
Phatr3_Jdraft1488	protein	-	4	F:nucleic acid binding; F:signal transducer activity; P:signal transduction; P:DNA integration	-2.69141	1.36644e-08	1.12755e-05	3.33113	2.89800572808778e-12	8.36322e-11
Phatr3_J36276||B7G0W2	predicted protein		0	-	-2.67901	1.66177e-08	1.22888e-05	2.6554	2.40594729101738e-08	3.5584e-07
Phatr3_Jdraft1777||B7S4J7	chitin synthase	EC:2.4.1.16	3	C:integral component of membrane; F:chitin synthase activity; P:chitin biosynthetic process	-2.60759	4.17127e-08	2.36025e-05	3.29062	4.76490756922175e-12	1.32655e-10
Phatr3_EG02049	protein	-	4	F:nucleic acid binding; F:alternative oxidase activity; P:DNA integration; P:oxidation-reduction process	-2.57766	4.54702e-05	0.0052957	2.90927	4.53643453122137e-06	3.7826e-05
Phatr3_J28056||B7G1X4	5-methyltetrahydropteroyltriglutamate-homocysteine s-methyltransferase	EC:2.1.1.14	4	F:5-methyltetrahydropteroyltriglutamate-homocysteine S-methyltransferase activity; F:zinc ion binding; P:methionine biosynthetic process; P:methylation	-2.55638	1.05612e-07	4.62817e-05	1.55461	0.00124773665168485	0.00474244
Phatr3_J33459||B1PJ17	protein	-	4	F:nucleic acid binding; F:signal transducer activity; P:signal transduction; P:DNA integration	-2.52773	1.40531e-05	0.00210476	3.98034	7.19378048878303e-12	1.93447e-10
Phatr3_J39556||B7G8Z7	protein		0	-	-2.52475	1.29468e-06	0.000312626	2.67673	4.52934456004304e-07	5.07492e-06
Phatr3_J47958||B7G5I1	protein	-	7	C:chloroplast thylakoid membrane; C:NAD(P)H dehydrogenase complex (plastoquinone); F:electron carrier activity; F:metal ion binding; F:iron-sulfur cluster binding; P:photosynthetic electron transport in photosystem I; F:protein binding	-2.49521	2.09188e-06	0.000458355	2.54718	1.28358633418822e-06	1.25102e-05
Phatr3_EG01966	protein	-	4	F:nucleic acid binding; F:signal transducer activity; P:signal transduction; P:DNA integration	-2.43616	1.32688e-05	0.00203892	3.74674	1.86648912027187e-11	4.66899e-10
Phatr3_J43150||B7FQT1	protein	-	3	C:intracellular; F:zinc ion binding; F:protein binding	-2.40439	3.43264e-05	0.00423073	2.51224	1.66520394205503e-05	0.000115288
Phatr3_J49122||B7G9K1	protein		0	-	-2.38586	1.85082e-07	7.29963e-05	3.44422	5.22445095806692e-14	1.95002e-12
Phatr3_J49150||B7G9N4	protein	-	2	F:transferase activity; P:metabolic process	-2.34585	1.27795e-05	0.0020161	1.84235	0.000676634736911637	0.00281899
Phatr3_J37957||B7G4I8	hemin receptor	-	4	F:iron ion binding; F:oxygen binding; F:heme binding; P:oxygen transport	-2.34169	1.68103e-06	0.000375281	2.47611	5.33902209529679e-07	5.83299e-06
Phatr3_J44251||B7FTG9-B7G6M4	protein	EC:2.7.11	9	C:cytosol; C:plasma membrane; C:plasmodesma; F:protein serine/threonine kinase activity; F:calcium ion binding; F:ATP binding; F:protein phosphatase binding; P:protein phosphorylation; P:response to salicylic acid	-2.31232	3.92654e-12	1.16147e-08	3.12051	8.01565829502924e-21	5.74796e-19
Phatr3_Jdraft1483	protein	-	4	F:nucleic acid binding; F:signal transducer activity; P:signal transduction; P:DNA integration	-2.30601	1.21623e-06	0.00030618	3.12202	6.27868675076558e-11	1.47777e-09
Phatr3_J45006||B7FV92	protein		0	-	-2.26867	3.93113e-05	0.00469829	3.09151	2.13138500503094e-08	3.18014e-07
Phatr3_J45386||B7FXH9	protein		0	-	-2.20707	1.211e-06	0.00030618	2.10032	6.81744869636555e-06	5.33845e-05
Phatr3_Jdraft1212||B7S3S1	protein		0	-	-2.17542	4.25157e-05	0.00503046	2.20055	4.9541693702786e-05	0.000299223
Phatr3_J43618||B7FSW1	predicted protein	-	2	F:signal transducer activity; P:signal transduction	-2.15206	2.68295e-05	0.00352719	3.17229	6.0633380827345e-10	1.22009e-08
Phatr3_J43925||B5Y4S7	predicted protein		0	-	-2.1511	1.72255e-05	0.00254765	2.20363	1.16581094576762e-05	8.50424e-05
Phatr3_J46013||B7FZI2	protein	-	7	C:integral component of membrane; F:ion channel activity; F:zinc ion binding; F:oxidoreductase activity; P:ion transmembrane transport; P:oxidation-reduction process; F:protein binding	-2.08048	4.59406e-06	0.000862807	3.30226	3.15230257533364e-13	1.06871e-11
Phatr3_EG01203	pol protein	-	2	F:nucleic acid binding; P:DNA integration	-2.03739	6.62822e-05	0.00732945	2.2787	1.02977829236191e-05	7.62474e-05
Phatr3_J44759	chitin synthase	EC:2.4.1.16	3	C:integral component of membrane; F:chitin synthase activity; P:chitin biosynthetic process	-1.97686	6.11167e-09	5.56256e-06	2.38047	3.2359668121434e-12	9.2483e-11
Phatr3_EG01993	multispanning membrane protein	-	3	C:integral component of membrane; F:tocopherol cyclase activity; P:metabolic process	-1.94749	2.60133e-05	0.0034976	2.86694	6.33939573339151e-10	1.26838e-08
Phatr3_J35419||B7FYG5	protein	-	5	C:nucleus; F:sequence-specific DNA binding transcription factor activity; F:sequence-specific DNA binding; P:regulation of transcription, DNA-templated; P:response to stress	-1.86598	3.66308e-05	0.00442261	2.30009	3.79281638679599e-07	4.31091e-06
Phatr3_EG01990	transmembrane 9 superfamily member 4-like	-	11	C:nucleus; C:endosome; C:vacuolar membrane; C:trans-Golgi network; C:plant-type cell wall; C:integral component of membrane; C:cytoplasmic membrane-bounded vesicle; F:tocopherol cyclase activity; P:cellular copper ion homeostasis; P:cellular zinc ion homeostasis; P:metabolic process	-1.84736	2.78113e-11	5.48439e-08	2.65559	1.23942921369769e-21	9.58492e-20
Phatr3_J43325||B7FRW0	protein		0	-	-1.80783	2.29938e-05	0.00323884	2.86805	1.86212363434719e-11	4.66793e-10
Phatr3_J43279||B7FRQ7	predicted protein		0	-	-1.7909	1.20054e-07	4.91889e-05	2.27177	2.26447082038229e-11	5.60528e-10
Phatr3_EG02625||B7GEP7	multi-sensor signal transduction multi-kinase	EC:2.7.11; EC:2.7.3	8	C:membrane; F:phosphorelay sensor kinase activity; F:phosphorelay response regulator activity; F:protein serine/threonine kinase activity; F:ATP binding; P:phosphorelay signal transduction system; P:protein phosphorylation; P:signal transduction by phosphorylation	-1.78806	1.36272e-05	0.00206715	1.99877	1.97472793451448e-06	1.8197e-05
Phatr3_J47789	predicted protein		0	-	-1.7039	7.13274e-05	0.00781431	2.89927	1.37478064836255e-11	3.49815e-10
Phatr3_J48727||B7G861	predicted protein		0	-	-1.40973	3.92955e-06	0.000788042	2.25983	1.75387138403394e-13	6.13959e-12
Phatr3_J47923||B7G5D2	probable beta- -xylosyltransferase irx10l	-	3	C:cytoplasmic membrane-bounded vesicle; F:transferase activity; P:metabolic process	-1.32673	3.17656e-05	0.00399842	1.12357	0.000602185961681207	0.00254013
Phatr3_J36641||B7G1X6	dehydroascorbate reductase	EC:1.8.5.1; EC:6.1.1.9	19	C:vacuole; C:peroxisome; C:plasma membrane; C:chloroplast stroma; C:chloroplast envelope; C:apoplast; F:valine-tRNA ligase activity; F:copper ion binding; F:transferase activity; F:glutathione binding; F:glutathione dehydrogenase (ascorbate) activity; P:response to symbiotic fungus; P:response to jasmonic acid; P:response to zinc ion; P:response to ozone; P:protein glutathionylation; P:regulation…	-1.23039	5.72079e-05	0.00646464	1.5998	1.81022485912084e-07	2.2311e-06
Phatr3_J45208||B7FWU5	protein		0	-	1.27232	2.47583e-05	0.00336712	-1.52197	5.84605891829092e-07	6.25978e-06
Phatr3_J13418||B5Y3C5	protein	-	3	C:integral component of membrane; F:ammonium transmembrane transporter activity; P:ammonium transmembrane transport	1.97473	2.08142e-05	0.00296715	-2.82495	5.97627316813684e-09	9.93136e-08
Phatr3_J48626||B7G7X6	predicted protein		0	-	2.32244	7.65899e-05	0.00819362	-2.82994	2.78125864276976e-06	2.46501e-05
Phatr3_EG00772	potassium channel akt1		5	F:voltage-gated potassium channel activity; C:membrane; P:potassium ion transport; F:protein binding; P:transmembrane transport	2.33145	8.54037e-05	0.00885284	-3.73731	5.08000212346583e-10	1.03276e-08
Phatr3_J37404||B1PJ1-B7G3Q1	protein		2	F:nucleic acid binding; P:DNA integration	4.30026	2.76986e-05	0.00360143	-3.84535	0.000245514346578446	0.00117799
	up-regulated in 1st morphotype
	down-regulated in 1st morphotype

## Sheet: 52 common elements in OF-OT-TF
Gene ID (EnsemblProtists)	Description	EC Number	#GOs	GOs	Log2FoldChange OF	pvalue OF	Adjusted pvalue OF	Log2FoldChange OT	pvalue OT	Adjusted pvalue OT	Log2FoldChange TF	pvalue TF	Adjusted pvalue TF
Phatr3_EG02162	protein	-	4	F:nucleic acid binding; F:helicase activity; F:ATP binding; P:metabolic process	-5.03731	1.91282811631343e-42	2.14829725743162e-39	-6.61468	4.26093426748178e-72	5.04153742528444e-68	1.57737	2.93664e-07	0.000102195
Phatr3_J50610||B7GEP0	protein		0	-	-4.15186	3.36883955250077e-11	1.35126560764772e-09	-6.55534	6.50221893637939e-26	7.46934509274183e-24	2.40348	6.75839e-08	3.19861e-05
Phatr3_Jdraft1737||B7S4C7	predicted protein		0	-	-3.71845	6.16892933212777e-24	1.17429229371402e-21	-5.79301	4.73800896446101e-56	6.22890245194475e-53	2.07457	8.69764e-11	1.47015e-07
Phatr3_EG02158	protein	-	4	F:nucleic acid binding; F:helicase activity; F:ATP binding; P:metabolic process	-3.67727	2.87526525756765e-24	5.76644716209684e-22	-5.14939	2.67070685308304e-46	1.61391262096709e-43	1.47212	1.10556e-06	0.000303667
Phatr3_J45341||B7FXC6	predicted protein		0	-	-3.15906	1.11751347593899e-18	1.2185236745894e-16	-4.54575	5.78612867173441e-37	1.75542242164004e-34	1.38669	8.44457e-05	0.00884213
Phatr3_J43941||B5Y4U6	protein		0	-	-3.15842	1.95197192232968e-15	1.42354523764186e-13	-4.74631	6.00900779877303e-33	1.2258375909497e-30	1.5879	3.02312e-05	0.003888
Phatr3_J51516||B7FSF9	ammonium transporter rh type a		3	C:membrane; P:ammonium transport; F:ammonium transmembrane transporter activity	-3.10617	1.34951340613947e-07	2.51349669392245e-06	-5.3284	1.31469885736219e-19	8.31845822476441e-18	2.22223	8.60444e-05	0.00885284
Phatr3_EG02526||B7G259	glycoside hydrolase family 16		2	F:hydrolase activity, hydrolyzing O-glycosyl compounds; P:carbohydrate metabolic process	-2.68168	2.60919561523979e-07	4.4159211989743e-06	-4.61513	6.40354192926845e-19	3.78833540535521e-17	1.93345	9.98234e-05	0.00985641
Phatr3_J36547||B7G1N3	predicted protein		0	-	-2.37332	4.10819938850584e-06	4.66523633289273e-05	-4.34943	1.18282469238213e-17	6.24784900011848e-16	1.97611	1.50281e-06	0.000347051
Phatr3_EG02159||B5Y5M8	protein		0	-	-2.20936	2.42606694905601e-11	9.90805741994475e-10	-3.91905	1.35733493774664e-32	2.63278475138003e-30	1.70969	5.26387e-08	2.59509e-05
Phatr3_J54611||B7G1V8	protein		2	F:sulfotransferase activity; C:integral component of membrane	-1.94287	1.77800764197286e-14	1.12818100717499e-12	-3.24217	1.22370105019422e-37	3.81021863839421e-35	1.29929	1.20561e-07	4.91889e-05
Phatr3_J47664||B7G4G8	protein	-	1	F:calcium ion binding	1.01726	0.000154189175059351	0.00100856064361769	2.40402	2.70330138753936e-17	1.36108349010067e-15	-1.38675	1.03211e-06	0.000298098
Phatr3_J42685	protein	-	2	F:hydrolase activity, acting on glycosyl bonds; P:metabolic process	1.23101	0.000202776584747768	0.00127584527916089	2.5884	4.26736523279571e-14	1.61831619982176e-12	-1.35739	7.74641e-05	0.00819362
Phatr3_J43442||B7FS91	protein fam151b isoform x2		0	-	1.54072	1.38553071573335e-05	0.000135616959355012	2.98099	8.93542027195098e-17	4.3507774756265e-15	-1.44027	6.01738e-05	0.00671676
Phatr3_J38048||B7G4T1	protein		0	-	1.59692	0.000410213389833933	0.00228867689082211	3.8637	2.03082091440752e-16	9.57317651763734e-15	-2.26678	1.52226e-06	0.000347051
Phatr3_J40023	protein	EC:2.4.1.122	3	C:membrane; F:glycoprotein-N-acetylgalactosamine 3-beta-galactosyltransferase activity; P:metabolic process	1.59705	4.16024090318776e-06	4.71479975617575e-05	3.49388	1.80492674665458e-19	1.11228610762588e-17	-1.89682	1.27379e-06	0.000312626
Phatr3_J48886||B7G8Q6	salt overly sensitive 1	-	6	C:integral component of membrane; F:catalytic activity; F:lithium:hydrogen antiporter activity; P:metabolic process; P:lithium ion export; P:hydrogen ion transmembrane transport	1.72363	1.88781897650086e-05	0.000174790559975937	3.58599	7.41401475251495e-19	4.34270408672064e-17	-1.86236	4.15213e-06	0.000805377
Phatr3_J41478||B7GEB8	protein	EC:2.4.1.69	3	C:membrane; F:galactoside 2-alpha-L-fucosyltransferase activity; P:fucosylation	1.87878	4.90822901229648e-09	1.30626350798819e-07	3.39819	9.87912199438023e-25	1.03111192654363e-22	-1.51941	5.10624e-06	0.000935132
Phatr3_EG01790	gag-pol polyprotein	-	2	F:nucleic acid binding; P:DNA integration	1.88386	9.65276216113687e-05	0.000679687597691086	5.11327	2.19988223119566e-15	9.53443463718205e-14	-3.22941	7.48409e-07	0.000233031
Phatr3_J47888||B7G595	protein	EC:3.4.21	3	F:serine-type endopeptidase activity; P:proteolysis; F:protein binding	1.88442	6.93713838823773e-08	1.38878790086093e-06	3.39457	2.00671146186573e-20	1.40493550395239e-18	-1.51015	4.56526e-05	0.0052957
Phatr3_EG00679	d-amino acid dehydrogenase small subunit	EC:1.4.99.1	3	F:D-amino-acid dehydrogenase activity; P:oxidation-reduction process; P:D-alanine catabolic process	2.14173	2.34071464367659e-06	2.89521653778985e-05	4.20037	2.26112299918219e-20	1.56453844013589e-18	-2.05863	5.83495e-06	0.00103043
Phatr3_J36611||B7G1U7	protein	EC:2.4.1.69	4	C:membrane; F:galactoside 2-alpha-L-fucosyltransferase activity; P:fucosylation; P:cell wall biogenesis	2.46269	1.0482698017121e-09	3.16481670511523e-08	4.47602	4.116231142885e-24	3.9596135676923e-22	-2.01333	7.51397e-06	0.00128848
Phatr3_J40280||B7GAZ9	protein	-	1	P:cell adhesion	2.48256	6.5175019778065e-07	9.69510790897283e-06	5.89876	4.64871578291376e-23	4.1047466524952e-21	-3.4162	1.42945e-08	1.12755e-05
Phatr3_J39601||B7G942	protein		1	F:protein binding	2.5226	1.79038230524217e-06	2.30858595524395e-05	5.17913	2.80512236564445e-19	1.71969988758058e-17	-2.65654	5.13722e-06	0.000935132
Phatr3_J12452||B7FZC8	p-type h+-atpase	EC:3.6.3.6	7	C:integral component of membrane; F:ATP binding; F:hydrogen-exporting ATPase activity, phosphorylative mechanism; F:metal ion binding; P:ATP catabolic process; P:ATP biosynthetic process; P:hydrogen ion transmembrane transport	2.98692	7.00432933613182e-12	3.14662491096386e-10	5.45401	3.72385024529188e-34	8.81211922045869e-32	-2.46709	4.05452e-08	2.36025e-05
Phatr3_J40645||B7GC11	protein		0	-	3.09709	1.8981020022239e-10	6.65020345275365e-09	5.82227	6.40394233745653e-24	6.0136068045068e-22	-2.72518	3.72089e-06	0.000772378
Phatr3_J50462	predicted protein		0	-	3.1179	1.08929639344719e-06	1.49741588675709e-05	5.63665	1.93917418656001e-18	1.09258614168467e-16	-2.51875	9.18634e-05	0.00921125
Phatr3_EG00965	pol protein	-	2	F:nucleic acid binding; P:DNA integration	3.1251	1.21602131256298e-10	4.39136185253853e-09	5.64448	3.5639258721886e-30	5.62244945596473e-28	-2.51938	3.77722e-07	0.000124145
Phatr3_EG00788	pol protein	-	2	F:nucleic acid binding; P:DNA integration	3.15099	1.81943574472612e-11	7.59631332677286e-10	5.64247	1.75553214291474e-31	3.05462592867164e-29	-2.49148	2.9079e-07	0.000102195
Phatr3_EG00831	pol protein	-	2	F:nucleic acid binding; P:DNA integration	3.19228	1.20520281138304e-10	4.3663331531106e-09	6.3652	7.04148348849995e-23	6.12609063499496e-21	-3.17292	1.52524e-06	0.000347051
Phatr3_EG00847	pol protein	-	2	F:nucleic acid binding; P:DNA integration	3.20523	5.14529176597912e-10	1.62322392763235e-08	5.8873	1.6514047349995e-25	1.77631098404673e-23	-2.68207	2.60695e-06	0.000560826
Phatr3_J42644||B7FP15	predicted protein		0	-	3.21301	7.41083707600079e-18	7.23748793048391e-16	5.7798	3.12653929737785e-45	1.76158156983689e-42	-2.56679	6.24629e-10	9.23826e-07
Phatr3_J39107||B7G7U8	predicted protein		0	-	3.24431	5.38193950709256e-14	3.16463678555793e-12	5.13736	9.79211170606436e-29	1.39590681573679e-26	-1.89305	5.73688e-05	0.00646464
Phatr3_EG00085||B1PJ25	pol protein	-	2	F:nucleic acid binding; P:DNA integration	3.26694	6.02194332648216e-15	4.02574080355483e-13	6.28401	6.73356962661067e-48	4.68656446012102e-45	-3.01707	3.46381e-12	1.16147e-08
Phatr3_EG01345	pol protein	-	2	F:nucleic acid binding; P:DNA integration	3.28922	4.04692828577664e-15	2.82304668183586e-13	5.91425	7.4429246100077e-43	3.1451672852004e-40	-2.62504	1.31787e-09	1.55931e-06
Phatr3_J46239||B7G0J6	protein		0	-	3.33489	4.8248636665818e-17	4.23344092495158e-15	5.33812	4.70644208528275e-39	1.6378418456784e-36	-2.00323	1.1033e-06	0.000303667
Phatr3_EG00493	pol protein	-	2	F:nucleic acid binding; P:DNA integration	3.34835	1.07559509385813e-13	6.07035602970886e-12	5.5543	1.10281239562471e-27	1.43389849066281e-25	-2.20595	2.37362e-05	0.00330408
Phatr3_EG00826	pol protein	-	2	F:nucleic acid binding; P:DNA integration	3.36587	1.24733459667022e-11	5.32654557232064e-10	5.6943	9.90730401266417e-26	1.10587944413059e-23	-2.32843	2.4556e-05	0.00336712
Phatr3_EG01626	pol protein	-	2	F:nucleic acid binding; P:DNA integration	3.36787	3.00875968179905e-14	1.82656108033974e-12	5.88437	1.66897164252268e-36	4.8164079205679e-34	-2.51651	8.66746e-08	3.94436e-05
Phatr3_EG00132	pol protein	-	2	F:nucleic acid binding; P:DNA integration	3.39359	1.83167329415709e-13	1.00348891544772e-11	5.90852	4.63351917241049e-34	1.05430382399925e-31	-2.51493	2.80915e-07	0.000102195
Phatr3_EG01391	pol protein	-	2	F:nucleic acid binding; P:DNA integration	3.39558	4.68198323505043e-15	3.20630205566167e-13	6.51515	8.87328929543053e-45	4.77221631561518e-42	-3.11957	2.427e-11	5.48439e-08
Phatr3_EG02560||B7GAJ7	protein		0	-	3.47935	6.91909978607837e-25	1.58588591219278e-22	5.04569	2.72804702665161e-46	1.61391262096709e-43	-1.56634	1.31968e-05	0.00203892
Phatr3_J37743||B7G3M4	protein		1	F:protein binding	3.80331	4.53591131722306e-13	2.39168169031607e-11	1.72428	0.00102620737521502	0.00403659762750801	2.07903	7.60138e-05	0.00819362
Phatr3_EG01259	pol protein		1	F:nucleic acid binding	3.94661	3.20839771599061e-12	1.51401322471809e-10	7.04006	3.59366850460236e-23	3.19701396589889e-21	-3.09344	2.01956e-05	0.00291407
Phatr3_EG01266	pol protein	-	2	F:nucleic acid binding; P:DNA integration	3.97406	7.78568838927265e-17	6.52545270894934e-15	6.99983	4.11117308179786e-44	2.02680832932635e-41	-3.02577	2.1572e-09	2.32036e-06
Phatr3_J35237||B7GBW7-B1PJ22	protein	-	2	F:nucleic acid binding; P:DNA integration	4.18403	1.42035219642806e-29	4.43110431057877e-27	5.78282	5.17281983178038e-48	3.82530026560159e-45	-1.59879	9.13669e-05	0.00921125
Phatr3_J41562||B7GEJ5	protein	EC:2.7.11	4	C:extrachromosomal circular DNA; F:protein serine/threonine kinase activity; F:ATP binding; P:protein phosphorylation	4.3019	7.50071014053173e-25	1.68480951176624e-22	6.57562	9.4277480624262e-40	3.38027621438263e-37	-2.27373	1.06392e-05	0.00172443
Phatr3_EG00124	pol protein	-	2	F:nucleic acid binding; P:DNA integration	4.31646	1.38612421950969e-19	1.74916416958577e-17	7.48513	2.2105323712258e-48	1.86821564402454e-45	-3.16867	8.19374e-10	1.0772e-06
Phatr3_J38708||B7G6M1	predicted protein		0	-	5.03813	2.80012400984383e-30	1.04827309181853e-27	7.86232	1.14764722700804e-44	5.90389651737354e-42	-2.82419	1.03296e-06	0.000298098
Phatr3_J33840||B7FU07	protein		0	-	5.12204	8.09549090919004e-33	3.78835243337972e-30	7.60513	4.97197019045861e-44	2.35313405174025e-41	-2.48309	1.27713e-05	0.0020161
Phatr3_J54574||B7G147	predicted protein		1	F:protein binding	5.33471	8.12191753911956e-35	4.34367885151675e-32	7.10328	2.5506783261293e-59	6.03592519095237e-56	-1.76857	5.58124e-05	0.00641138
Phatr3_J48834||B7G8J4	protein		0	-	5.61099	1.24276440795397e-36	7.34604582406899e-34	7.70704	5.87258878946621e-55	6.94844705569642e-52	-2.09605	3.6593e-05	0.00442261
	up-regulated in 1st morphotype
	down-regulated in 1st morphotype

## Sheet: 302 exclusively in OF
Gene ID (EnsemblProtists)	Description	EC Number	#GOs	GOs	Log2FoldChange OF	pvalue OF	Adjusted pvalue OF
Phatr3_J36648|B5Y3A2	protein	-	9	F:nucleic acid binding; F:protein kinase activity; F:signal transducer activity; F:ATP binding; F:alternative oxidase activity; P:protein phosphorylation; P:signal transduction; P:DNA integration; P:oxidation-reduction process	-3.82994	2.03724459548707e-06	2.57951e-05
Phatr3_EG01853	protein	-	2	F:hydrolase activity; P:metabolic process	-3.34038	6.54911178272244e-05	0.000492536
Phatr3_J42755|B7FPF0	zip family transporter: zinc ion	EC:3.6.1.3	8	C:membrane; F:ATP binding; F:nucleotidyltransferase activity; F:ATPase activity; F:metal ion transmembrane transporter activity; P:obsolete ATP catabolic process; P:metal ion transport; P:transmembrane transport	-2.6568	2.046243244407e-05	0.00018745
Phatr3_J34905|B7FX12	protein	-		-	-2.5437	0.00106409155505092	0.00506605
Phatr3_J18319|B7FT14	adenosylhomocysteinase	EC:3.3.1.1	27	C:vacuolar membrane; C:Golgi apparatus; C:cytosol; C:plasma membrane; C:plasmodesma; C:apoplast; F:adenosylhomocysteinase activity; F:copper ion binding; F:hydrolase activity, acting on glycosyl bonds; P:gluconeogenesis; P:glycolytic process; P:methylation-dependent chromatin silencing; P:ubiquitin-dependent protein catabolic process; P:one-carbon metabolic process; P:water transport; P:hyperosmo…	-2.52462	0.000166037911103927	0.00107418
Phatr3_J41476|B7GEB6	protein	EC:2.3.1	5	C:dynactin complex; F:N-acetyltransferase activity; P:N-terminal protein amino acid acetylation; P:microtubule-based process; P:mitotic nuclear division	-2.28391	0.000521126383598935	0.00279369
Phatr3_J35055|B7FXF8	protein	EC:2.4.1.122	3	C:membrane; F:glycoprotein-N-acetylgalactosamine 3-beta-galactosyltransferase activity; P:metabolic process	-2.25792	0.000879533118266958	0.00431732
Phatr3_J10768|B7FTM7	rna-binding protein s4	EC:5.4.99.12	3	F:RNA binding; F:pseudouridine synthase activity; P:pseudouridine synthesis	-2.20901	0.00160942162271517	0.0071163
Phatr3_J49568|B7GB25	vacuolar amino acid	-	1	C:integral component of membrane	-2.20109	0.00106975618487174	0.00508655
Phatr3_J10539|B5Y5A3	agc protein kinase	EC:2.7.11	3	F:protein serine/threonine kinase activity; F:ATP binding; P:protein phosphorylation	-2.19452	6.55194107858969e-05	0.000492536
Phatr3_J40381|B7GB99	predicted protein	EC:2.4.1	4	C:membrane; F:mannosyltransferase activity; P:protein glycosylation; P:mannosylation	-2.17982	0.0020301955830747	0.00865646
Phatr3_J49743|B7GBR4	protein	-	4	C:photosystem II oxygen evolving complex; C:extrinsic component of membrane; F:calcium ion binding; P:photosynthesis	-2.17653	0.001123919280314	0.0053059
Phatr3_J46237|B7G0J4	hemoglobin-like flavoprotein	-	9	C:integral component of membrane; F:catalytic activity; F:oxygen transporter activity; F:iron ion binding; F:oxygen binding; F:heme binding; P:metabolic process; P:oxygen transport; P:vesicle-mediated transport	-2.151	1.32860574563928e-06	1.78916e-05
Phatr3_EG00212	protein	-	8	C:nucleus; F:transcription factor activity, sequence-specific DNA binding; F:protein kinase activity; F:ATP binding; F:sequence-specific DNA binding; P:regulation of transcription, DNA-templated; P:protein phosphorylation; P:response to stress	-2.08599	0.00137424329208033	0.00625877
Phatr3_J42887|B7FPX4	protein	-	6	C:mitochondrial proton-transporting ATP synthase complex, coupling factor F(o); F:hydrogen ion transmembrane transporter activity; F:oxidoreductase activity, acting on the CH-OH group of donors, NAD or NADP as acceptor; F:NADP binding; P:ATP synthesis coupled proton transport; P:oxidation-reduction process	-2.08475	1.57989068366708e-05	0.000151139
Phatr3_EG00253	---NA---	-		-	-2.07432	0.000180532982139817	0.00115334
Phatr3_EG00342	protein	-	2	F:transferase activity, transferring glycosyl groups; P:metabolic process	-2.0733	0.000316768062728284	0.00183856
Phatr3_J52603|B7GBI0	phosphoacetylglucosamine mutase	EC:5.4.2.3	3	F:magnesium ion binding; F:phosphoacetylglucosamine mutase activity; P:carbohydrate metabolic process	-2.06227	0.000346596706172953	0.00198603
Phatr3_J50457	protein	-	3	C:membrane; F:calcium ion binding; P:transmembrane transport	-2.05942	0.000248315076714538	0.00151402
Phatr3_J50216|B7GDC4_B7FXS7	-	-	-	-	-2.04745	9.27974489415979e-05	0.000658205
Phatr3_J48229|B7G6F3	predicted protein	-		-	-1.95943	1.52738704580445e-07	2.78024e-06
Phatr3_J45412|B7FXL4	metalloprotease	-	2	F:metallopeptidase activity; P:proteolysis	-1.9501	0.000600146744643898	0.00314231
Phatr3_EG00339	---NA---	-		-	-1.94758	0.000857395391692597	0.00423085
Phatr3_J43532|B7FSJ4	nicastrin isoform x2	-	2	C:integral component of membrane; P:protein processing	-1.92444	0.000741965211413465	0.00376718
Phatr3_J15126|B7G7L4	vacuolar transporter chaperone vtc2	-	1	C:integral component of membrane	-1.89749	0.000587659172403327	0.00308555
Phatr3_J43917|B5Y4R8	-	-	-	-	-1.86496	0.000466372237069284	0.00254758
Phatr3_J11116|B7FTQ1	retinol dehydrogenase 13-like	-	2	F:oxidoreductase activity; P:oxidation-reduction process	-1.85943	0.000933397394796119	0.00452829
Phatr3_J31339|B7GEJ8	protein	EC:1.14.13.70; EC:1.14.14.1	14	C:endoplasmic reticulum; C:Golgi apparatus; C:ribosome; C:plasma membrane; F:structural constituent of ribosome; F:iron ion binding; F:methyltransferase activity; F:sterol 14-demethylase activity; F:heme binding; F:aromatase activity; P:translation; P:methylation; P:oxidation-reduction process; P:demethylation	-1.83849	0.000145617234104085	0.00096145
Phatr3_J48704|B7G7F7	dimethylglycine methyltransferase	EC:2.1.1.137	6	C:cytosol; F:oxidoreductase activity, acting on the CH-OH group of donors, NAD or NADP as acceptor; F:arsenite methyltransferase activity; F:NAD binding; P:methylation; P:oxidation-reduction process	-1.83341	0.000770006568539238	0.00388497
Phatr3_EG02610|B7FSS0	probable lipase	EC:3.1.1.26; EC:3.1.1.32; EC:3.1.1.3	6	C:plastid; F:triglyceride lipase activity; F:phosphatidylcholine 1-acylhydrolase activity; F:intramolecular lyase activity; F:galactolipase activity; P:lipid catabolic process	-1.82443	6.32789156044012e-06	6.84009e-05
Phatr3_J39165|B7G7Z9	protein	-		-	-1.80349	0.00222206269695292	0.00931889
Phatr3_J49599	predicted protein	-		-	-1.79732	1.96140026617986e-05	0.000180858
Phatr3_J25974|B7FTI8	agc pdk1 protein kinase	EC:2.7.11; EC:4.1.2.13	5	F:fructose-bisphosphate aldolase activity; F:protein serine/threonine kinase activity; F:ATP binding; P:glycolytic process; P:protein phosphorylation	-1.77984	0.000464402586836114	0.00254248
Phatr3_J43315|B7FRU6	1-aminocyclopropane-1-carboxylate deaminase	EC:2.6.1.9; EC:2.6.1.57; EC:2.6.1.5; EC:1.1.1.267; EC:2.6.1.1	7	F:L-aspartate:2-oxoglutarate aminotransferase activity; F:isomerase activity; F:pyridoxal phosphate binding; F:1-deoxy-D-xylulose-5-phosphate reductoisomerase activity; F:L-phenylalanine:2-oxoglutarate aminotransferase activity; P:biosynthetic process; P:oxidation-reduction process	-1.77626	0.00177865829846977	0.00773069
Phatr3_J4283|B7G5V5	ubiquinol oxidase chloroplastic chromoplastic	-	2	F:alternative oxidase activity; P:oxidation-reduction process	-1.76394	0.00179737256415153	0.00779996
Phatr3_J35090|B7FXJ1	haloacid-halidohydrolase and related hydrolases	-	2	F:hydrolase activity; P:metabolic process	-1.74756	0.000483879491437373	0.0026317
Phatr3_J50155|B7GD50	glycoside hydrolase	EC:3.2.1.14	6	C:extracellular region; C:viral capsid; F:chitinase activity; F:chitin binding; P:carbohydrate metabolic process; P:chitin metabolic process	-1.74487	1.55048296283741e-05	0.000149472
Phatr3_J13779|B7G2M0	pachytene checkpoint protein 2 homolog	EC:3.6.1.15	11	C:male germ cell nucleus; F:ATP binding; F:nucleoside-triphosphatase activity; F:identical protein binding; P:oocyte maturation; P:double-strand break repair; P:synaptonemal complex assembly; P:reciprocal meiotic recombination; P:male meiosis I; P:female meiosis I; P:spermatid development	-1.73385	0.000728782787425825	0.00370864
Phatr3_J45041|B7FWA0	family transcriptional regulator	-		-	-1.732	7.36636683350493e-05	0.000541083
Phatr3_J36595|B7G1T0	-	-	-	-	-1.73059	0.00172637997429426	0.00754435
Phatr3_J48064|B7G5V6	protein	-		-	-1.70569	0.00026473245976206	0.00159421
Phatr3_EG00321	nudix hydrolase	-	2	F:hydrolase activity; P:metabolic process	-1.69712	0.0014890941049969	0.00670301
Phatr3_J50353|B7GDU7	2-nitropropane dioxygenase	EC:1.13.12.16	3	F:nitronate monooxygenase activity; F:dioxygenase activity; P:oxidation-reduction process	-1.6883	0.00176611749809637	0.00769101
Phatr3_J33427|B5Y593	riboflavin biosynthesis protein	EC:3.5.4.26; EC:1.1.1.193	6	F:zinc ion binding; F:5-amino-6-(5-phosphoribosylamino)uracil reductase activity; F:diaminohydroxyphosphoribosylaminopyrimidine deaminase activity; F:NADP binding; P:riboflavin biosynthetic process; P:oxidation-reduction process	-1.67535	1.64104294003822e-06	2.1406e-05
Phatr3_J48282	galactose oxidase	-		-	-1.67095	0.00018090086967544	0.00115503
Phatr3_J47863|B7G562	predicted protein	-		-	-1.65653	0.000607713639182619	0.00317748
Phatr3_J44747|B7FVH7	e3 ubiquitin-protein ligase rma1h1-like	-	1	F:zinc ion binding	-1.65456	0.0022382174088102	0.00936566
Phatr3_J38277|B7G5F4	predicted protein	-	1	C:integral component of membrane	-1.64819	0.000881945771513118	0.00432456
Phatr3_J44836	protein	-	5	F:Rho guanyl-nucleotide exchange factor activity; F:ATP binding; F:zinc ion binding; P:positive regulation of GTPase activity; P:cellular protein metabolic process	-1.62484	0.000635218570238174	0.00330131
Phatr3_EG01717	---NA---	-		-	-1.62163	0.00144583040988267	0.00653183
Phatr3_EG02381|B7FTK6_B7FTK7	-	-	-	-	-1.61184	0.00113862618074589	0.00535283
Phatr3_Jdraft1249|B7S3S3	protein	-		-	-1.60888	0.00211302257286762	0.00894848
Phatr3_J7942|B7G084	domain-containing protein	-		-	-1.6065	0.000248641029635386	0.00151519
Phatr3_J47529|B7G3Z9	dna glycosylase	-		-	-1.60068	0.000484852630981311	0.0026344
Phatr3_J44839	protein	-	5	F:Rho guanyl-nucleotide exchange factor activity; F:ATP binding; F:zinc ion binding; P:positive regulation of GTPase activity; P:cellular protein metabolic process	-1.59928	0.00116703017236495	0.00546805
Phatr3_J16067|B7GB81	camk camk1 protein kinase	EC:5.2.1.8; EC:2.7.11.18; EC:2.7.11.19	10	C:phosphorylase kinase complex; F:peptidyl-prolyl cis-trans isomerase activity; F:myosin light chain kinase activity; F:phosphorylase kinase activity; F:calmodulin binding; F:ATP binding; P:protein peptidyl-prolyl isomerization; P:glycogen biosynthetic process; P:protein folding; P:protein phosphorylation	-1.59453	0.000794455999467546	0.00396733
Phatr3_J48014|B7G5P1	predicted protein	-		-	-1.58945	0.000953405971248947	0.00461539
Phatr3_Jdraft462	proton phosphate symporter	-	3	C:integral component of membrane; F:transmembrane transporter activity; P:transmembrane transport	-1.58934	0.00171956490316205	0.00753215
Phatr3_J46213|B7G0G9	leukocyte receptor cluster member 8	-		-	-1.58311	0.0022410053188798	0.00937383
Phatr3_J49529|B7GAX4	wd repeat-containing protein 70	-		-	-1.57848	0.000487383770226059	0.0026418
Phatr3_J45464|B7GDC4_B7FXS7	-	-	-	-	-1.56531	0.00137391551596701	0.00625877
Phatr3_J49589|B7GB51	protein	-		-	-1.55217	0.000268291833558731	0.00161392
Phatr3_J49595|B7GB57	cell wall anchor protein	-	5	C:nucleus; C:cytoplasm; F:ubiquitin-protein transferase activity; F:ligase activity; P:protein ubiquitination involved in ubiquitin-dependent protein catabolic process	-1.52516	0.00159032078317084	0.00705128
Phatr3_J30786|B7GCM7	xylose isomerase	EC:5.3.1.5	4	F:xylose isomerase activity; F:metal ion binding; P:pentose-phosphate shunt; P:D-xylose metabolic process	-1.52309	0.000170584292422608	0.00109916
Phatr3_J38946|B7G7A1	aminotransferase class v	-	4	F:transaminase activity; F:lyase activity; F:pyridoxal phosphate binding; P:metabolic process	-1.5223	0.00196981587790565	0.00843424
Phatr3_J45734|B7FZL6	tbc1 domain family member 24 isoform x1	-	2	F:GTPase activator activity; P:positive regulation of GTPase activity	-1.5164	0.00185650245600708	0.00802555
Phatr3_J45515|B7FXY3	protein	-	7	C:thylakoid; C:integral component of membrane; F:catalytic activity; F:coenzyme binding; P:transport; P:response to oxidative stress; P:cellular metabolic process	-1.49161	0.00115690265592324	0.00542512
Phatr3_J47892|B7G5A0	methyltransferase type 11	EC:2.1.1.41	7	F:sterol 24-C-methyltransferase activity; F:transaminase activity; F:ligase activity; F:pyridoxal phosphate binding; F:phosphopantetheine binding; P:ergosterol biosynthetic process; P:methylation	-1.47156	0.000979236693440458	0.004712
Phatr3_J15768|B7GA97	protein s-acyltransferase 8-like	EC:2.3.1.225	5	C:integral component of membrane; F:zinc ion binding; F:oxidoreductase activity; F:protein-cysteine S-palmitoyltransferase activity; P:oxidation-reduction process	-1.46802	0.0021587281540414	0.00910769
Phatr3_J49417|B7GAI7	leucine carboxyl methyltransferase	-	2	F:methyltransferase activity; P:methylation	-1.45724	0.000121627427797529	0.000825875
Phatr3_J10102	ccr4-not transcription complex subunit	-	3	F:nucleotide binding; F:RNA binding; F:zinc ion binding	-1.45296	0.00147667906241335	0.00665513
Phatr3_EG00609	nacht and ankyrin domain partial	-		-	-1.43741	0.000554720208557693	0.00293456
Phatr3_J16827|B7GDV8	protein	-	4	C:chloroplast; F:protein kinase activity; F:ATP binding; P:protein phosphorylation	-1.43556	0.000184629659993412	0.0011755
Phatr3_J45346|B7FXD1	zinc c3hc4 type (ring finger) domain-containing protein	-	16	F:ubiquitin-protein transferase activity; F:signal transducer activity; F:zinc ion binding; P:protein polyubiquitination; P:ossification; P:activation of NF-kappaB-inducing kinase activity; P:organ morphogenesis; P:positive regulation of lipopolysaccharide-mediated signaling pathway; P:positive regulation of I-kappaB kinase/NF-kappaB signaling; P:positive regulation of JUN kinase activity; P:posi…	-1.42966	0.002114584948298	0.00895172
Phatr3_J11990|B7FYG9	nadh dehydrogenase	-	2	F:methyltransferase activity; P:methylation	-1.41369	0.000773057907224006	0.00389337
Phatr3_J44656|B7FUU1	rab5 gdp gtp exchange factor isoform x7	EC:2.7.11	5	F:protein serine/threonine kinase activity; F:ATP binding; F:metal ion binding; P:protein phosphorylation; P:intracellular signal transduction	-1.40889	2.35339396744919e-06	2.9077e-05
Phatr3_EG02553	ring-h2 finger protein atl7-like	-	4	C:nucleus; F:ubiquitin-protein transferase activity; F:zinc ion binding; P:protein ubiquitination	-1.40437	0.00190602071701298	0.00820802
Phatr3_J54343|B7FWG7	histone acetyltransferase	EC:2.3.1.48	4	C:nucleus; F:histone acetyltransferase activity; P:chromatin silencing at telomere; P:histone acetylation	-1.39917	0.00199993430676029	0.00854365
Phatr3_J44213|B5Y5Q8	predicted protein	-		-	-1.39425	0.00136934938855156	0.00624408
Phatr3_J49936|B7GCD2	protein	-	2	C:integral component of membrane; P:transmembrane transport	-1.36253	0.00141583455022565	0.00641956
Phatr3_J50346|B7GDT5	protein	-		-	-1.35884	0.00128383673337375	0.00592633
Phatr3_J1875|B5Y4R5	calcium-dependent protein	EC:2.7.11	4	F:protein serine/threonine kinase activity; F:calcium ion binding; F:ATP binding; P:protein phosphorylation	-1.34964	0.0016506556512219	0.00727001
Phatr3_J35951|B7FZZ0	predicted protein	-		-	-1.34809	0.00130613433150772	0.00601443
Phatr3_J43408|B7FS54	protein	EC:2.7.11	3	F:protein serine/threonine kinase activity; F:ATP binding; P:protein phosphorylation	-1.34401	0.00231109764532539	0.00959909
Phatr3_J42560|F8WL65_B7FRQ4	-	-	-	-	-1.33814	0.000530953299916474	0.00284094
Phatr3_J45718|B7FZJ2	predicted protein	-		-	-1.33349	0.000785370154713755	0.00393772
Phatr3_J50473|B7GE78	predicted protein	-		-	-1.33242	0.00188856600706662	0.00814535
Phatr3_J2782|B7FR25	protein	-	4	C:endosome; C:trans-Golgi network; C:integral component of membrane; C:cytoplasmic membrane-bounded vesicle	-1.3315	3.47241189699173e-07	5.66841e-06
Phatr3_J48556	protein	-	2	F:transferase activity, transferring glycosyl groups; P:metabolic process	-1.30602	0.000706876414833783	0.00361353
Phatr3_J11003|B7FTW5	radical sam cfr family	EC:2.1.1.192	9	C:cytoplasm; F:tRNA binding; F:tRNA (adenine-C2-)-methyltransferase activity; F:rRNA binding; F:metal ion binding; F:4 iron, 4 sulfur cluster binding; F:rRNA (adenine-C2-)-methyltransferase activity; P:tRNA methylation; P:rRNA base methylation	-1.29698	0.000238053365338738	0.0014651
Phatr3_J46156|B7G088	dna (cytosine-5)-methyltransferase 3b-like	-	3	F:DNA binding; F:methyltransferase activity; P:DNA methylation	-1.28888	0.000174836489113926	0.0011232
Phatr3_J47095|B7G2F3	predicted protein	-		-	-1.28662	0.000369095429839049	0.00209574
Phatr3_J49945|B7GCE3	protein	-	2	F:sulfotransferase activity; P:metabolic process	-1.26581	4.61129372117474e-05	0.00037125
Phatr3_J49335|B7GA91	protein root uvb sensitive 3 isoform x1	-		-	-1.25761	0.00135137327066039	0.00616962
Phatr3_J16157|B7GB41	nudix hydrolase	EC:3.6.1.22	3	F:NAD+ diphosphatase activity; F:metal ion binding; P:metabolic process	-1.24931	0.000587409392590445	0.00308555
Phatr3_J49105|B7G9I3	vesicle transport through interaction with t-snares homolog 1a	-	6	C:extracellular region; C:membrane; F:chitin binding; P:chitin metabolic process; P:intracellular protein transport; P:vesicle-mediated transport	-1.24811	0.000132634292114632	0.000886149
Phatr3_Jdraft453|B7S3X1	probable isoprenylcysteine alpha-carbonyl methylesterase icme	-	2	F:nucleic acid binding; F:ATP binding	-1.24624	0.000439658634874154	0.00242168
Phatr3_J44936|B7FW60	nadh:ubiquinone oxidoreductase complex i intermediate-associated protein 30	-		-	-1.24389	4.7425388226032e-05	0.000379868
Phatr3_J31432|B7FRB5	predicted protein	-		-	-1.23749	0.00236595913659552	0.0098052
Phatr3_J4741|B7FSC8	protein	EC:3.4	2	F:cysteine-type peptidase activity; P:proteolysis	-1.22612	0.0012788541455571	0.0059095
Phatr3_J49879|B7GC65	protein	-	2	C:chloroplast; F:structural molecule activity	-1.21878	0.000786986762634183	0.00394231
Phatr3_J48008|B7G5N2	tafii28-domain-containing partial	-	5	C:nucleus; F:translation initiation factor activity; F:protein heterodimerization activity; P:transcription initiation from RNA polymerase II promoter; P:translational initiation	-1.21577	0.00172607105664343	0.00754435
Phatr3_J12595|B7FZY9	methionine type i	-	5	C:cytosolic ribosome; F:metal ion binding; F:metalloaminopeptidase activity; P:proteolysis; P:protein initiator methionine removal	-1.20587	0.00176295898477842	0.00768327
Phatr3_J42555|B7FRP9	cyclic nucleotide-binding protein	-	3	C:integral component of membrane; F:sulfate transmembrane transporter activity; P:sulfate transmembrane transport	-1.18105	0.000306610473451043	0.00179417
Phatr3_J8678	protein bonzai 3-like	-		-	-1.16349	0.000109740049477554	0.000755203
Phatr3_J46010|B7FZH7	protein	-		-	-1.15439	0.000770766813263487	0.00388706
Phatr3_J37903|B7G4D2	protein	-		-	-1.13881	0.000922785932718414	0.00449428
Phatr3_J50485|B7GE90	phosphoenolpyruvate phosphate translocator chloroplastic-like	-	7	C:mitochondrion; C:chloroplast envelope; C:integral component of membrane; F:phosphoglycerate transmembrane transporter activity; F:phosphoenolpyruvate:phosphate antiporter activity; P:phosphoglycerate transport; P:phosphoenolpyruvate transport	-1.12656	5.5315334692261e-05	0.000429038
Phatr3_J13537|B5Y3J7	50s rrna methyltransferase	EC:2.1.1	5	C:cytoplasm; F:RNA methyltransferase activity; F:iron-sulfur cluster binding; P:tRNA methylation; P:rRNA base methylation	-1.11893	0.00148692024020125	0.00669591
Phatr3_J43375|B7FS17	nuclear-interacting partner of alk isoform x3	-	2	C:nucleus; F:zinc ion binding	-1.10433	0.0016216534831066	0.00715912
Phatr3_EG00115	beta- -galactosyltransferase 2-like	EC:2.4.1.62; EC:2.4.1.134	9	C:Golgi apparatus; C:plasma membrane; C:integral component of membrane; F:G-protein coupled receptor activity; F:galactosylxylosylprotein 3-beta-galactosyltransferase activity; F:ganglioside galactosyltransferase activity; P:protein glycosylation; P:transport; P:G-protein coupled receptor signaling pathway	-1.09878	0.000928885945961625	0.00451225
Phatr3_EG02650|B7FW13	predicted protein	-	3	C:cytoskeleton; P:phagocytosis; P:signal transduction	-1.08712	0.000453368333543338	0.00248982
Phatr3_J49391|B7GAF8	sodium-coupled neutral amino acid transporter 11	-	1	C:integral component of membrane	-1.06842	0.000783002937605722	0.00392936
Phatr3_J3692|B5Y505	cysteine proteinase	EC:3.1.2.15	13	C:nucleus; C:lysosome; C:plasma membrane; F:obsolete ubiquitin thiolesterase activity; F:ubiquitin-specific protease activity; F:adenosine receptor binding; F:identical protein binding; F:metal ion binding; P:ubiquitin-dependent protein catabolic process; P:protein deubiquitination; P:negative regulation of protein ubiquitination; P:regulation of protein stability; P:protein localization to cell …	-1.06063	0.000957264591136961	0.00463008
Phatr3_J46641|B5Y3A9	molybdenum cofactor sulfurase-like	EC:4.4.1.16	17	C:intracellular; F:DNA binding; F:Mo-molybdopterin cofactor sulfurase activity; F:selenocysteine lyase activity; F:transferase activity; F:molybdenum ion binding; F:pyridoxal phosphate binding; P:Mo-molybdopterin cofactor biosynthetic process; P:response to heat; P:response to cold; P:response to salt stress; P:abscisic acid biosynthetic process; P:auxin-activated signaling pathway; P:stomatal mo…	-1.05602	0.00140334725464957	0.00637581
Phatr3_J35061|B7FXG4	predicted protein	-		-	-1.05418	0.00156194332358531	0.00695566
Phatr3_EG02027	extracellular metalloprotease	-	3	F:metallopeptidase activity; F:zinc ion binding; P:proteolysis	-1.04515	0.00167915467600722	0.00737816
Phatr3_J48341|B7G6T2	glycosyl hydrolase	-	3	C:integral component of membrane; F:transferase activity, transferring hexosyl groups; P:metabolic process	-1.03805	0.00010870943877839	0.000749529
Phatr3_J3295|B7G3Z0	cyclin-dependent kinase 20 isoform x1	EC:2.7.11.22	11	C:nucleus; C:cytoplasm; C:cilium; F:cyclin-dependent protein serine/threonine kinase activity; F:protein binding; F:ATP binding; P:protein phosphorylation; P:cell cycle; P:multicellular organismal development; P:cell division; P:regulation of cell cycle	-1.03072	0.000722036666159335	0.00368432
Phatr3_J52325|B7G5Q0	predicted protein	EC:2.3.1.48	6	C:nucleus; F:transcription cofactor activity; F:histone acetyltransferase activity; F:zinc ion binding; P:regulation of transcription, DNA-templated; P:histone acetylation	-1.02731	0.000116728765203922	0.000797919
Phatr3_EG01375	multidrug and toxin extrusion protein 1-like	-	4	C:integral component of membrane; F:drug transmembrane transporter activity; F:antiporter activity; P:drug transmembrane transport	-1.01056	0.000468714096238682	0.00255789
Phatr3_J49563|B7GB18	beta-hexosaminidase subunit beta-like	EC:3.2.1.52	25	C:acrosomal vesicle; C:lysosome; C:membrane; F:beta-N-acetylhexosaminidase activity; F:protein homodimerization activity; F:protein heterodimerization activity; P:skeletal system development; P:ganglioside catabolic process; P:cellular calcium ion homeostasis; P:lysosome organization; P:penetration of zona pellucida; P:sensory perception of sound; P:locomotory behavior; P:male courtship behavior;…	-1.01036	4.92131287953443e-05	0.00039061
Phatr3_J12044	abc family protein	-	9	C:nucleus; C:integral component of membrane; F:DNA binding; F:protein kinase activity; F:ATP binding; F:hydrolase activity; F:phosphatidylinositol binding; P:transcription, DNA-templated; P:protein phosphorylation	-0.961345	0.00143585721050773	0.00649199
Phatr3_J44255|B7FTH3	protein	-	6	C:mitochondrial proton-transporting ATP synthase complex, coupling factor F(o); F:hydrogen ion transmembrane transporter activity; F:oxidoreductase activity, acting on the CH-OH group of donors, NAD or NADP as acceptor; F:NADP binding; P:ATP synthesis coupled proton transport; P:oxidation-reduction process	-0.961166	0.000306943478490723	0.00179417
Phatr3_J26775|B7FWN1	dis3-like exonuclease 2	EC:3.1.13	8	C:cytoplasmic mRNA processing body; F:3'-5'-exoribonuclease activity; F:RNA binding; P:mitotic nuclear division; P:miRNA catabolic process; P:nuclear-transcribed mRNA catabolic process, exonucleolytic, 3'-5'; P:RNA phosphodiester bond hydrolysis, exonucleolytic; P:polyuridylation-dependent mRNA catabolic process	-0.956949	0.00172293706785681	0.00754104
Phatr3_EG02043	deoxyhypusine hydroxylase	EC:1.14.99.29	4	F:deoxyhypusine monooxygenase activity; F:metal ion binding; P:peptidyl-lysine modification to peptidyl-hypusine; P:oxidation-reduction process	-0.956248	0.000271791252902581	0.00162886
Phatr3_J49939|B7GCD6	predicted protein	-		-	-0.932579	0.00121322792274621	0.00565052
Phatr3_J55141|B7GCY0	exosome complex component rrp42	-		-	-0.925032	0.000433155417471109	0.00239172
Phatr3_J48969	---NA---	-		-	-0.912265	0.00132982273080888	0.00609104
Phatr3_J6789|B7G3F5	peroxisomal coenzyme a diphosphatase partial	-	2	F:hydrolase activity; P:metabolic process	-0.905102	5.90429496739587e-05	0.000449567
Phatr3_J49570|B7GB27	epoxide hydrolase	EC:3.3.2.10	2	F:epoxide hydrolase activity; P:metabolic process	-0.880858	0.00234945811342796	0.00975121
Phatr3_J14571|B7G5N9	proteasome subunit beta type-7	EC:3.4.25	8	C:nucleus; C:cytoplasm; C:proteasome core complex; C:spermatoproteasome complex; F:threonine-type endopeptidase activity; P:cell morphogenesis; P:T cell proliferation; P:proteolysis involved in cellular protein catabolic process	-0.880103	0.00223071002275071	0.0093412
Phatr3_J44427|B7FU25	protein	-	3	F:endonuclease activity; F:exonuclease activity; P:nucleic acid phosphodiester bond hydrolysis	-0.840234	0.000752087645687201	0.00381074
Phatr3_J2834|B7FUC2	ornithine decarboxylase	EC:4.1.1.17	2	F:ornithine decarboxylase activity; P:polyamine biosynthetic process	-0.839435	0.00190039979021516	0.0081901
Phatr3_EG00404	adp-ribosylation factor-like protein 3a	-	3	F:dioxygenase activity; P:intracellular signal transduction; P:oxidation-reduction process	-0.822004	0.00233184064755582	0.00968166
Phatr3_J3924|B7G8S3	ubiquitin carboxyl-terminal hydrolase isozyme l5	EC:3.4.19	4	C:intracellular; F:ubiquitin-specific protease activity; F:omega peptidase activity; P:ubiquitin-dependent protein catabolic process	-0.789673	0.00117719088594783	0.00550876
Phatr3_J20082|B7FYD1	neutral ceramidase isoform x2	-		-	-0.728617	0.00195348697974201	0.0083739
Phatr3_EG02513|B7G4G4	ck1 ck1 ck1-d protein kinase	EC:2.7.11	3	F:protein serine/threonine kinase activity; F:ATP binding; P:protein phosphorylation	0.846308	0.00219150130655198	0.00921481
Phatr3_J48901|B7G8S9	superoxide cu-zn	-	3	F:metal ion binding; P:superoxide metabolic process; P:oxidation-reduction process	0.856648	0.000506022315631085	0.00272573
Phatr3_J26375|B7FVD8	fructosamine ketosamine-3-kinase	-	2	F:kinase activity; P:phosphorylation	0.88592	0.000885082161496411	0.00433509
Phatr3_J42848|B7FPS3	30s ribosomal protein s5	-	5	C:small ribosomal subunit; F:nucleotide binding; F:structural constituent of ribosome; F:rRNA binding; P:translation	0.916485	0.00166514543666272	0.00732234
Phatr3_Jdraft1259|B7S3T1	2fe-2s ferredoxin	-	3	F:electron carrier activity; F:metal ion binding; F:2 iron, 2 sulfur cluster binding	0.949564	0.00218300110228102	0.00919283
Phatr3_J44060|B5Y582	protein	-		-	0.980474	6.54826246663308e-06	7.05115e-05
Phatr3_J40731|B7GC96	10 transmembrane possible aa	-	1	C:integral component of membrane	0.994133	0.00160862968550513	0.0071156
Phatr3_J45589|B7FY69	protein	-		-	0.995511	0.000644747896955204	0.00334163
Phatr3_J42757|B7FPF4	wos2 partial	-		-	1.01218	6.94284698511679e-05	0.000515368
Phatr3_J51570|B7FTD6	holliday junction resolvase	-	5	C:cytoplasm; F:nucleic acid binding; F:hydrolase activity, acting on ester bonds; P:DNA repair; P:DNA recombination	1.06966	0.00204290439913743	0.00869744
Phatr3_J47905|B7G5B5	glycine-rich protein	-	16	C:cytosol; C:plasma membrane; F:double-stranded DNA binding; F:single-stranded DNA binding; F:mRNA binding; F:zinc ion binding; P:regulation of transcription, DNA-templated; P:response to desiccation; P:cold acclimation; P:response to abscisic acid; P:embryo development; P:vegetative to reproductive phase transition of meristem; P:DNA duplex unwinding; P:regulation of cellular respiration; P:seed…	1.08988	0.000500998074453721	0.00270645
Phatr3_J22525|B7G7K7	ubiquitin-conjugating enzyme e2-16 kda	-	2	F:acid-amino acid ligase activity; P:metabolic process	1.09007	0.000100142908597184	0.000703259
Phatr3_J34628|B7FW85	predicted protein	-		-	1.10121	0.00203418159945131	0.00866688
Phatr3_J42800|B7FPL5	ankyrin repeat domain protein	-		-	1.11845	0.00193358887955761	0.00830148
Phatr3_J42781|B7FPI7	predicted protein	-		-	1.14325	0.0013276357449866	0.00608351
Phatr3_J47911|B7G5C1	predicted protein	-		-	1.14383	0.00216196352844055	0.00911792
Phatr3_J46998|B7G238	protein	-	1	C:integral component of membrane	1.14692	0.00235982460276798	0.00978339
Phatr3_J15239	ubiquitin thioesterase otubain-like	EC:3.4.19	15	C:cytoplasm; C:plasma membrane; C:extracellular exosome; F:ubiquitin-specific protease activity; F:omega peptidase activity; F:NEDD8-specific protease activity; F:ubiquitin protein ligase binding; F:ubiquitin binding; P:immune system process; P:DNA repair; P:proteolysis; P:cellular amino acid metabolic process; P:protein K48-linked deubiquitination; P:negative regulation of histone H2A K63-linked…	1.14891	0.000350040153311531	0.0020027
Phatr3_J47268|B7G3T0	preprotein translocase subunit	-	5	C:integral component of plasma membrane; C:TAT protein transport complex; F:protein transmembrane transporter activity; P:protein secretion; P:protein transport by the Tat complex	1.15281	0.000820493076004944	0.00407741
Phatr3_J46210|B7G0G6	calcium calmodulin dependent protein kinase ii association-domain-containing protein	EC:2.7.11.17	4	F:calmodulin-dependent protein kinase activity; F:calmodulin binding; F:ATP binding; P:protein phosphorylation	1.16937	0.000629532875472974	0.00327783
Phatr3_J46364|B7G0Z2	predicted protein	-	1	F:calcium ion binding	1.19666	0.00181806757931035	0.00787455
Phatr3_J46199|B7G0E8	predicted protein	-		-	1.19671	9.44544862533443e-07	1.32272e-05
Phatr3_J47116|B7G2J2	dna-directed rna polymerase iii subunit rpc3	EC:2.7.7.6	6	C:nucleus; F:DNA binding; F:DNA-directed RNA polymerase activity; P:transcription, DNA-templated; P:positive regulation of interferon-beta production; P:positive regulation of innate immune response	1.19797	0.00152768606238543	0.00683563
Phatr3_J45557|B7FY32	dihydrolipoamide succinyltransferase	EC:2.3.1.61; EC:2.7.1.2	8	C:oxoglutarate dehydrogenase complex; F:dihydrolipoyllysine-residue succinyltransferase activity; F:glucokinase activity; F:ATP binding; P:glycolytic process; P:tricarboxylic acid cycle; P:L-lysine catabolic process to acetyl-CoA via saccharopine; P:glucose 6-phosphate metabolic process	1.20423	0.00105436406695406	0.00502613
Phatr3_J32261|B7FQN7	protein	-	2	C:chloroplast; F:structural molecule activity	1.20599	0.00218422047267214	0.00919383
Phatr3_J42504|B7FRI5	protein	-	3	C:intracellular; F:transporter activity; P:transport	1.20899	0.000996597438215066	0.00478324
Phatr3_J14996|B7G6N4	integral membrane protein	-	1	C:membrane	1.20993	0.00158667484397376	0.00704067
Phatr3_J47276|B7G3U1	wd40 repeat-containing protein	-		-	1.26728	0.00209725682613674	0.00888841
Phatr3_Jdraft1756|B7S4E7	sugar abc transporter substrate-binding protein	EC:3.1.4.4	7	C:integral component of membrane; F:G-protein coupled GABA receptor activity; F:zinc ion binding; F:N-acylphosphatidylethanolamine-specific phospholipase D activity; P:G-protein coupled receptor signaling pathway; P:metabolic process; P:carbohydrate transport	1.27024	0.00167081411267898	0.00734439
Phatr3_J54958|B7G8K0	protein	-	14	C:nucleolus; C:mitochondrial respiratory chain complex I; C:vacuolar membrane; C:plasma membrane; C:plant-type cell wall; C:chloroplast; P:mitochondrion organization; P:response to salt stress; P:response to ethylene; P:response to auxin; P:cell growth; P:lateral root development; P:cell division; P:response to nitric oxide	1.2727	0.00109199737445353	0.00517478
Phatr3_J43689|B7FT47	predicted protein	-		-	1.27833	0.00121549351724209	0.00565502
Phatr3_J18808|B5Y5R6	flagellar associated protein	-	3	C:voltage-gated potassium channel complex; F:voltage-gated potassium channel activity; P:potassium ion transmembrane transport	1.28043	0.0018388362298175	0.0079553
Phatr3_J49061|B7G9D2	hypothetical protein SPRG_18819	EC:3.1.1.3	2	F:triglyceride lipase activity; P:lipid metabolic process	1.30534	0.000749511268490608	0.00380034
Phatr3_J9259|B7FQM0	ribosomal protein l19	-	3	C:ribosome; F:structural constituent of ribosome; P:translation	1.308	0.00114879613291225	0.00538966
Phatr3_J46573|B7G1P6	-	-	-	-	1.33204	0.00183347404605838	0.00793516
Phatr3_J48918|B7G8V3	predicted protein	-	1	F:structural molecule activity	1.33678	0.000898642684936083	0.00439193
Phatr3_J45794|B7FYP5	protein	-	2	C:cytosol; F:calcium ion binding	1.35877	0.000506826934652434	0.00272744
Phatr3_J45481|B7FXU6	predicted protein	-		-	1.38219	0.00108628252000295	0.00515858
Phatr3_J45353|B7FXD9	calcineurin b-like protein 4 isoform x1	-	1	F:calcium ion binding	1.39005	0.00197308941159194	0.00844472
Phatr3_J41244|B7GDP7	predicted protein	-		-	1.39857	0.000796322143516976	0.00397312
Phatr3_J17487|B7FPF9	glyoxylate succinic semialdehyde reductase 1	EC:1.1.1.44; EC:1.1.1.30; EC:1.1.1.31	7	F:3-hydroxybutyrate dehydrogenase activity; F:phosphogluconate dehydrogenase (decarboxylating) activity; F:3-hydroxyisobutyrate dehydrogenase activity; F:NAD binding; P:pentose-phosphate shunt; P:valine metabolic process; P:response to oxidative stress	1.40668	0.0013233365019037	0.00606628
Phatr3_J46597|B7G1T2	predicted protein	-		-	1.41592	0.00189487789924533	0.00816943
Phatr3_J48809	predicted protein	-		-	1.42459	5.05661672454181e-05	0.000399092
Phatr3_J36525|B7G1L2	predicted protein	-		-	1.42928	5.80111823158012e-05	0.00044412
Phatr3_J30643|B7G5S7	protein fucoxanthin chlorophyll a c protein	-	7	C:photosystem II; C:chloroplast thylakoid membrane; C:integral component of membrane; C:light-harvesting complex; F:chlorophyll binding; P:photosynthesis, light harvesting; P:protein-chromophore linkage	1.43487	0.000398189603954837	0.00223347
Phatr3_EG01852	protein	EC:5.3.4.1; EC:2.7.11	9	C:endoplasmic reticulum lumen; F:protein disulfide isomerase activity; F:protein serine/threonine kinase activity; F:ATP binding; F:methyltransferase activity; P:protein folding; P:protein phosphorylation; P:methylation; P:cell redox homeostasis	1.4399	0.00186964872608666	0.00806996
Phatr3_J28374|B7G223	iron sulfur cluster assembly protein 1	-	3	F:iron ion binding; F:iron-sulfur cluster binding; P:iron-sulfur cluster assembly	1.44606	0.00163794066960143	0.00722149
Phatr3_J47306|B7G3X6	protein	EC:5.3.4.1; EC:2.7.11	12	C:endoplasmic reticulum lumen; F:protein disulfide isomerase activity; F:protein serine/threonine kinase activity; F:ATP binding; F:methyltransferase activity; F:protein disulfide oxidoreductase activity; P:protein folding; P:protein phosphorylation; P:glycerol ether metabolic process; P:methylation; P:cell redox homeostasis; P:oxidation-reduction process	1.44656	0.00235375462585585	0.00976448
Phatr3_J34610|B7FVB6	n-acetylglucosaminylphosphatidylinositol de-n-acetylase family protein	-	1	C:extracellular region	1.45346	0.00235439447911121	0.00976448
Phatr3_J32285|B7FQR1	54s ribosomal protein mitochondrial	-	1	C:ribosome	1.45563	0.00155492212777577	0.00693815
Phatr3_J8686|B7FPA1	40s ribosomal protein s12	-	3	C:ribosome; F:structural constituent of ribosome; P:translation	1.46076	0.0013441698572394	0.00614173
Phatr3_J49495|B7GAT1	heme steroid binding domain-containing	-	1	F:heme binding	1.46168	0.0013487948406368	0.00616036
Phatr3_EG02451	cyanate hydratase	EC:4.2.1.104	6	C:cytosol; F:cyanate hydratase activity; F:identical protein binding; F:sequence-specific DNA binding; P:cyanate catabolic process; P:response to salt stress	1.46684	0.000516489705647138	0.00277147
Phatr3_J40329|B7GB49	set domain protein	EC:3.6.1.15	3	F:ATP binding; F:nucleoside-triphosphatase activity; P:metabolic process	1.48933	0.000114472925093754	0.000785367
Phatr3_J21897|B7G4U5	guanine nucleotide-binding protein subunit beta	-		-	1.49371	0.000104643005523435	0.000726806
Phatr3_J8230|B5Y3S9	chaperonin 10	-	4	C:plastid; F:ATP binding; F:transferase activity, transferring phosphorus-containing groups; P:protein folding	1.49647	0.000123649051381155	0.000837577
Phatr3_EG00914	calmodulin binding protein	-	6	C:nucleus; C:cytoplasm; F:calmodulin binding; P:regulation of stomatal movement; P:polar nucleus fusion; P:response to chitin	1.50595	6.15000911927414e-05	0.000466064
Phatr3_EG00701	---NA---	-		-	1.52945	0.000484619404404664	0.0026344
Phatr3_J17086|B7GEI2	phosphoglycerate mutase	EC:5.4.2.1	2	F:phosphoglycerate mutase activity; P:glycolytic process	1.53469	0.000502569545381541	0.00271363
Phatr3_EG01425	protein	EC:1.8.4; EC:1.8.4.12	2	F:peptide-methionine (R)-S-oxide reductase activity; P:oxidation-reduction process	1.56821	0.000472994013145051	0.00257874
Phatr3_J44927|B7FW50	predicted protein	-		-	1.57248	0.000357819206058473	0.00204304
Phatr3_J38192|B7G570	predicted protein	-	1	C:integral component of membrane	1.57837	0.00111245012606599	0.0052606
Phatr3_J49842|B7GC15	protein	-	3	C:membrane; F:sodium-dependent phosphate transmembrane transporter activity; P:sodium-dependent phosphate transport	1.58303	0.000281100844500513	0.00167749
Phatr3_J39719|B7G9F6	predicted protein	-		-	1.58325	0.00165929096684581	0.00729945
Phatr3_Jdraft1617|B7S3U1	protein	EC:6.1.1.16	10	C:cytoplasm; C:integral component of membrane; F:RNA binding; F:cysteine-tRNA ligase activity; F:nucleoside transmembrane transporter activity; F:ATP binding; F:zinc ion binding; P:RNA processing; P:cysteinyl-tRNA aminoacylation; P:nucleoside transmembrane transport	1.5899	0.000846140186358448	0.00418426
Phatr3_J13741|B7G1Z7	gpi transamidase subunit pig-u	-	6	C:mitochondrion; C:endoplasmic reticulum membrane; C:plasma membrane; C:integral component of membrane; P:GPI anchor biosynthetic process; P:D-xylose metabolic process	1.59343	0.000107960362988958	0.000746615
Phatr3_J30031|B7G955	protein fucoxanthin chlorophyll a c protein	-	7	C:photosystem II; C:chloroplast thylakoid membrane; C:integral component of membrane; C:light-harvesting complex; F:chlorophyll binding; P:photosynthesis, light harvesting; P:protein-chromophore linkage	1.60012	0.00205173281253598	0.00872842
Phatr3_J51819|B7FX27	adp-ribosylation factor-like protein 2 isoform x1	-	4	C:intracellular; F:signal transducer activity; F:GTP binding; P:small GTPase mediated signal transduction	1.61234	0.00126743162916519	0.00586265
Phatr3_J46041|B7FZV0	dna binding protein	-		-	1.62532	0.000953816804597101	0.00461539
Phatr3_J43280|B7FRQ8	protein	-	1	C:integral component of membrane	1.63271	0.00128708363160006	0.00593888
Phatr3_J29266|B7G5S7	protein fucoxanthin chlorophyll a c protein	-	7	C:photosystem II; C:chloroplast thylakoid membrane; C:integral component of membrane; C:light-harvesting complex; F:chlorophyll binding; P:photosynthesis, light harvesting; P:protein-chromophore linkage	1.63948	4.85232032791742e-05	0.000385952
Phatr3_J30486|B7GB86	40s ribosomal protein s18	-	9	C:cell wall; C:nucleolus; C:vacuolar membrane; C:plasma membrane; C:plasmodesma; C:cytosolic small ribosomal subunit; F:RNA binding; F:structural constituent of ribosome; P:translation	1.64935	0.00227804491622281	0.0094934
Phatr3_J22819|B7G8P1	peroxisomal membrane protein	-	1	C:integral component of membrane	1.65479	0.000576183926961735	0.00303381
Phatr3_J47285|B7G3V2	mhck ef2 partial	EC:2.7.11	5	F:translation elongation factor activity; F:protein serine/threonine kinase activity; F:ATP binding; P:translational elongation; P:protein phosphorylation	1.66446	0.00138982899201253	0.00632206
Phatr3_J47900|B7G5A9	protein	-		-	1.67117	0.0020628836930021	0.00877253
Phatr3_J46529|B7G1J1	extrinsic protein in photosystem ii	-		-	1.67317	0.00180548129612107	0.0078291
Phatr3_J45961|B7FZA8	protein	EC:3.4.21	2	F:serine-type endopeptidase activity; P:proteolysis	1.68576	0.00194070181333753	0.00832545
Phatr3_EG02399|B5Y5U1_B5Y5U2	-	-	-	-	1.69564	3.32077021099771e-05	0.000281902
Phatr3_J22797|B7G8K6	predicted protein	-	1	C:membrane	1.7125	0.000671172175433516	0.0034546
Phatr3_EG01772	---NA---	-		-	1.72466	0.001299630536474	0.00598694
Phatr3_J9210|B7FQF7	carotene isomerase	-	3	F:monooxygenase activity; F:isomerase activity; P:oxidation-reduction process	1.726	0.00193426090623479	0.00830148
Phatr3_J42779|B7FPI6	protein	-	4	C:cytoplasm; F:glycolipid transporter activity; F:glycolipid binding; P:glycolipid transport	1.72884	0.00162248602125376	0.00715998
Phatr3_J34933|B7FX39	ppia partial	EC:5.2.1.8	4	F:peptidyl-prolyl cis-trans isomerase activity; P:protein peptidyl-prolyl isomerization; P:response to hypoxia; P:protein folding	1.73636	5.63929804311941e-05	0.000435591
Phatr3_J43443|B7FS92	alba dna rna-binding protein	-	1	F:nucleic acid binding	1.74303	0.00128248825498541	0.00592254
Phatr3_J15138|B7G7Z2	chaperone protein dnaj 10-like	-	1	C:cytosol	1.75252	0.000207466238353218	0.00130171
Phatr3_EG00427	transcriptional regulator	-	3	F:DNA binding; P:transcription, DNA-templated; P:regulation of transcription, DNA-templated	1.75416	3.61690570962262e-05	0.000303145
Phatr3_EG01788	protein fam173b	-	1	C:integral component of membrane	1.75582	8.05922799787682e-05	0.000585846
Phatr3_J35784|B7FZ90	protein	-		-	1.76221	0.000505362380981373	0.00272573
Phatr3_J48507|B7G7I0	predicted protein	-		-	1.77113	0.00123898601682466	0.0057524
Phatr3_J11006|B7FUM6	light-harvesting protein	-	6	C:chloroplast; C:photosystem II; C:integral component of membrane; F:chlorophyll binding; P:photosynthesis, light harvesting; P:protein-chromophore linkage	1.77594	0.000290883501616697	0.00172215
Phatr3_J33198|B5Y4M0	predicted protein	-		-	1.77651	0.00114618986316016	0.00538163
Phatr3_J36555|B7G1P1	achain crystal structure of engineered northeast structural genomics consortium target	-		-	1.77756	0.00132070176770442	0.00605668
Phatr3_J46563|B7G1N4	protein	-		-	1.77916	0.000127478947673031	0.000857829
Phatr3_J43509|B7FSG7	protein	EC:5.2.1.8	9	F:DNA binding; F:peptidyl-prolyl cis-trans isomerase activity; F:ATP-dependent DNA helicase activity; F:ATP binding; F:oxidoreductase activity, acting on a sulfur group of donors, NAD(P) as acceptor; P:protein peptidyl-prolyl isomerization; P:protein folding; P:DNA duplex unwinding; P:oxidation-reduction process	1.78392	0.000161097363982692	0.00104765
Phatr3_J45896|B7FZ29	predicted protein	-		-	1.78393	0.00147119809656903	0.00663309
Phatr3_J49850|B7GC27	predicted protein	-		-	1.79062	0.000120633875623669	0.00082012
Phatr3_J10830|B7FTT9	#NAME?	EC:1.3.7.2	4	F:15,16-dihydrobiliverdin:ferredoxin oxidoreductase activity; F:cobalt ion binding; P:phytochromobilin biosynthetic process; P:oxidation-reduction process	1.79438	0.00131754537599591	0.00604681
Phatr3_J39869|B7G9U7	predicted protein	-		-	1.8086	0.000287203611216132	0.00170666
Phatr3_J26293|B7FUR5	photosystem ii 12 kda extrinsic protein	-	7	C:chloroplast thylakoid membrane; C:photosystem II oxygen evolving complex; C:extrinsic component of membrane; F:nucleotidyltransferase activity; P:photosynthesis; P:photosystem II stabilization; P:oxidation-reduction process	1.81833	0.000469719869833887	0.00256213
Phatr3_EG00322	protein	-	13	C:nucleus; C:protein complex; F:transcription factor activity, sequence-specific DNA binding; F:GTPase activity; F:protein kinase activity; F:ATP binding; F:GTP binding; F:sequence-specific DNA binding; P:obsolete GTP catabolic process; P:regulation of transcription, DNA-templated; P:protein phosphorylation; P:response to stress; P:protein polymerization	1.84347	4.47971134449474e-05	0.000362999
Phatr3_J40689|B7GC54	protein	EC:3.1.4.17	5	F:3',5'-cyclic-nucleotide phosphodiesterase activity; F:hydrolase activity, acting on carbon-nitrogen (but not peptide) bonds; F:phosphorus-oxygen lyase activity; P:cyclic nucleotide biosynthetic process; P:intracellular signal transduction	1.85942	0.00109120610744389	0.00517321
Phatr3_J48036|B7G5R7	protein	-		-	1.86742	0.00229975167929508	0.00956257
Phatr3_J28533|B7G2Q6	small cysteine rich protein scr76	-	3	C:proton-transporting V-type ATPase, V0 domain; F:hydrogen ion transmembrane transporter activity; P:ATP hydrolysis coupled proton transport	1.89243	0.000300211643329321	0.0017662
Phatr3_J42487|B7FRG5	predicted protein	-		-	1.90446	0.00156042596497935	0.00695442
Phatr3_J18049|B7FRW5	protein fucoxanthin chlorophyll a c protein	-	7	C:photosystem II; C:chloroplast thylakoid membrane; C:integral component of membrane; C:light-harvesting complex; F:chlorophyll binding; P:photosynthesis, light harvesting; P:protein-chromophore linkage	1.90824	0.000313615529233593	0.00182498
Phatr3_J49102|B7G9H8	tpr repeat-containing protein	EC:2.7.11	6	C:kinesin complex; F:microtubule motor activity; F:protein serine/threonine kinase activity; F:ATP binding; P:protein phosphorylation; P:signal transduction	1.9172	2.57774347963468e-05	0.000228498
Phatr3_J44056|B5Y578_Q8GTB5	-	-	-	-	1.91993	0.00113553018790904	0.00534275
Phatr3_J22597|B7G7Y8	dna-directed rna polymerases ii and v subunit 8a-like	EC:2.7.7.6	5	C:DNA-directed RNA polymerase IV complex; C:DNA-directed RNA polymerase V complex; C:DNA-directed RNA polymerase II, core complex; F:DNA-directed RNA polymerase activity; P:transcription, DNA-templated	1.93115	0.00104869372154512	0.00500472
Phatr3_J25172|B7FRW4	protein fucoxanthin chlorophyll a c protein	-	7	C:photosystem II; C:chloroplast thylakoid membrane; C:integral component of membrane; C:light-harvesting complex; F:chlorophyll binding; P:photosynthesis, light harvesting; P:protein-chromophore linkage	1.93588	0.000218669291433886	0.00136135
Phatr3_J34582|B7FV89	diaminopimelate epimerase	EC:5.1.1.7	3	C:chloroplast stroma; F:diaminopimelate epimerase activity; P:lysine biosynthetic process via diaminopimelate	1.95637	0.0011970811827712	0.00558555
Phatr3_J26382|B7FVE3	oxidoreductase	-		-	1.95687	3.5088214716959e-05	0.000295853
Phatr3_J36424|B7G1B3	predicted protein	-		-	1.96511	1.9863889233199e-05	0.000182712
Phatr3_J14294|B7G4F9	translation initiation inhibitor	-		-	1.96608	0.00160570525140681	0.00710547
Phatr3_EG01673	riken cdna isoform cra_e	-	1	F:poly(A) RNA binding	2.00642	0.00026992350057193	0.00162054
Phatr3_J48558|B7G7N8	protein	-	4	C:nucleus; F:transcription factor activity, sequence-specific DNA binding; F:sequence-specific DNA binding; P:regulation of transcription, DNA-templated	2.01486	0.000312268748229383	0.00181903
Phatr3_J46792|B5Y3T0	predicted protein	-		-	2.04854	2.94150829310528e-06	3.51074e-05
Phatr3_J27166|B7FY73	3-phosphoglycerate dehydrogenase	EC:1.1.1.95	5	F:phosphoglycerate dehydrogenase activity; F:ATP binding; F:amino acid binding; F:NAD binding; P:oxidation-reduction process	2.05648	0.000543819630902666	0.00288914
Phatr3_J37463|B7G3W0	predicted protein	-		-	2.05982	0.000701267572958235	0.0035914
Phatr3_J23324|B7GB09	60s ribosomal protein l11	-	3	C:ribosome; F:structural constituent of ribosome; P:translation	2.06338	0.000562695708686575	0.00296836
Phatr3_J50705|P93498_B7FRW2	-	-	-	-	2.08496	0.00121387745032779	0.00565052
Phatr3_J49464|B7GAP1	2fe-2s ferredoxin	-	3	F:electron carrier activity; F:metal ion binding; F:2 iron, 2 sulfur cluster binding	2.0966	0.00130839520655154	0.00602237
Phatr3_J45559|B7FY34	protein	-	5	C:nucleus; F:transcription factor activity, sequence-specific DNA binding; F:sequence-specific DNA binding; P:regulation of transcription, DNA-templated; P:response to stress	2.11551	5.71782472654676e-05	0.000439541
Phatr3_J43826	protein	EC:3.1.4.17	6	F:3',5'-cyclic-nucleotide phosphodiesterase activity; F:hydrolase activity, acting on carbon-nitrogen (but not peptide) bonds; F:phosphorus-oxygen lyase activity; F:metal ion binding; P:cyclic nucleotide biosynthetic process; P:intracellular signal transduction	2.1204	0.00112573002563048	0.00531222
Phatr3_J48555|B7G7N4	piggybac transposable element-derived protein 5	-		-	2.13334	0.00223052245864775	0.0093412
Phatr3_J7346|B7G6Z4	ribosome biogenesis protein rlp24	-	2	C:ribosome; P:ribosome biogenesis	2.15488	0.000633573543282239	0.00329429
Phatr3_EG00460	hypothetical protein THAOC_07017, partial	-	2	C:integral component of membrane; P:transport	2.17716	2.89701193119806e-05	0.000252611
Phatr3_J35030|B7FXD4	predicted protein	-		-	2.19342	0.0014471802686254	0.0065353
Phatr3_J21073|B5Y3P7	s25 ribosomal protein	-	1	C:ribosome	2.22482	0.000161468576098898	0.00104885
Phatr3_EG01342	---NA---	-		-	2.24381	0.00151694406083037	0.00680112
Phatr3_Jdraft297|B7S3I6	cdgsh iron-sulfur domain-containing protein 1	-	2	C:intracellular membrane-bounded organelle; F:2 iron, 2 sulfur cluster binding	2.25258	0.00237109040162032	0.00981922
Phatr3_J9070|B7FPU1	u-snrnp-associated cyclophilin family protein	EC:5.2.1.8	3	F:peptidyl-prolyl cis-trans isomerase activity; P:protein peptidyl-prolyl isomerization; P:protein folding	2.27011	0.00077908386100664	0.0039202
Phatr3_J40538	predicted protein	-		-	2.2729	0.000199798869181764	0.00126003
Phatr3_J43229|B7FR23	protein	-		-	2.27371	4.16647178991068e-07	6.57214e-06
Phatr3_J18872|B7FTQ8	mg-protoporphyrin ix methyl transferase	EC:2.1.1.11; EC:2.1.1	6	C:chloroplast thylakoid; C:chloroplast envelope; F:protein methyltransferase activity; F:magnesium protoporphyrin IX methyltransferase activity; P:protein methylation; P:chlorophyll biosynthetic process	2.30972	0.000758376120993707	0.00383836
Phatr3_J15757|B7GA09	u3 small nucleolar ribonucleoprotein imp3	-	5	C:viral nucleocapsid; C:cytosolic small ribosomal subunit; F:structural constituent of ribosome; F:rRNA binding; P:translation	2.31563	0.000798454673651495	0.00398022
Phatr3_J19152|B7FUP5	60s ribosomal protein l24	-	1	C:ribosome	2.32306	0.000235789991605	0.00145503
Phatr3_J50081|B7GCV1	atypical abc1 abc1-c protein kinase	-	4	F:protein kinase activity; F:ATP binding; F:hydrolase activity; P:protein phosphorylation	2.3261	0.00110126863091192	0.00520992
Phatr3_J51271|B7GDL9	peptidyl-prolyl cis-trans isomerase fkbp12	EC:5.2.1.8	4	C:cytosol; F:peptidyl-prolyl cis-trans isomerase activity; P:protein peptidyl-prolyl isomerization; P:protein folding	2.37521	0.000150952165930684	0.00099259
Phatr3_EG02030	predicted protein	-		-	2.37883	0.000982021331048049	0.00472338
Phatr3_EG01607	---NA---	-		-	2.38386	3.04703044244658e-05	0.000263646
Phatr3_J19586	protein	-	2	C:integral component of membrane; P:transmembrane transport	2.40475	0.000838417668912363	0.00415179
Phatr3_J15740|B7GA61	ribosomal protein 60s	-	5	C:ribosome; C:integral component of membrane; F:structural constituent of ribosome; P:translational elongation; P:transport	2.41214	0.000304898527098763	0.00178629
Phatr3_J48046|B7G5T0	protein	EC:2.7.11	3	F:protein serine/threonine kinase activity; F:ATP binding; P:protein phosphorylation	2.42148	7.70047461363567e-05	0.000563047
Phatr3_J41555|B7GEI8	predicted protein	-		-	2.48933	0.00025529107339924	0.00154899
Phatr3_J49551|B7GB05	predicted protein	-		-	2.49095	0.00065021198757608	0.00336833
Phatr3_J34425|B7FW04	bile acid:na+ symporter family	-	4	C:membrane; F:bile acid:sodium symporter activity; P:sodium ion transport; P:bile acid and bile salt transport	2.51207	0.000289332095957691	0.00171658
Phatr3_EG01275	predicted protein	-		-	2.53587	0.00131743783192727	0.00604681
Phatr3_J39905|B7G6M6_B7FRV7	-	-	-	-	2.56622	0.000777865872446277	0.00391583
Phatr3_J46370|B7G0Z9	predicted protein	-		-	2.58511	3.28639782794938e-06	3.86083e-05
Phatr3_J6066|B7GC01	gaf domain-containing protein	-	2	F:nucleic acid binding; F:zinc ion binding	2.60404	0.000257124160217689	0.00155674
Phatr3_J52685|B7GDE1	beta-glucan elicitor receptor	-	4	C:kinesin complex; F:microtubule motor activity; P:signal transduction; P:metabolic process	2.66074	5.55312906558137e-08	1.14017e-06
Phatr3_EG02626|B5Y5I3	protein	-		-	2.69218	1.80398864159722e-07	3.22108e-06
Phatr3_J44925|B7FW48	predicted protein	-		-	2.70868	7.1767707809276e-05	0.000529234
Phatr3_EG01249	protein	-	2	F:alternative oxidase activity; P:oxidation-reduction process	2.7732	0.000254338924733596	0.00154482
Phatr3_J37719|B7G3J7	acetamidase	EC:3.5.1.49	2	F:formamidase activity; P:metabolic process	2.80112	0.000964869158677223	0.00465483
Phatr3_EG01278	---NA---	-		-	2.82083	0.00159404391123762	0.00706221
Phatr3_J21557|B7G354	ribosome biogenesis brx1-like protein	-	4	F:GTPase activator activity; F:zinc ion binding; P:regulation of GTPase activity; P:positive regulation of GTPase activity	2.8518	0.000466778070301892	0.00254856
Phatr3_J38709|B7G6M2	protein	-	2	F:nucleic acid binding; P:DNA integration	2.87148	0.0015264107689642	0.00683265
Phatr3_J35853|B7G6M6_B7FRV7	-	-	-	-	2.8748	0.000989401351923883	0.00475277
Phatr3_J35518|B7FZM8	secreted protein	-	2	C:integral component of membrane; P:cell communication	2.99544	0.000819682257736707	0.00407519
Phatr3_J48394|B7G6Z5	protein	-	8	C:nucleus; F:transcription factor activity, sequence-specific DNA binding; F:protein kinase activity; F:ATP binding; F:sequence-specific DNA binding; P:regulation of transcription, DNA-templated; P:protein phosphorylation; P:response to stress	3.01505	1.74638791854836e-07	3.13318e-06
Phatr3_EG01739	predicted protein	-	3	C:nucleus; C:Smc5-Smc6 complex; P:DNA repair	3.03448	0.000184094461887983	0.00117342
Phatr3_J37575|B7G358	predicted protein	-		-	3.0878	0.000118057625146502	0.000804554
Phatr3_J50184|B7GD82	predicted protein	-		-	3.09935	0.000241139054210066	0.00147991
Phatr3_J45928|B7FZ67	phytanoyl- dioxygenase	-	4	F:phosphoric diester hydrolase activity; F:metal ion binding; F:dioxygenase activity; P:oxidation-reduction process	3.66807	6.66588291622952e-08	1.34407e-06
	up-regulated in Oval
	down-regulated in Oval

## Sheet: 1124 exclusively in OT
Gene ID (EnsemblProtists)	Description	EC Number	#GOs	GOs	Log2FoldChange OT	pvalue OT	Adjusted pvalue OT
Phatr3_EG00723	---NA---	-		-	-4.22152	1.66097045929554e-05	0.000115193
Phatr3_J44393|B7FTY3	predicted protein	-		-	-3.83603	4.06465467881923e-09	7.03114e-08
Phatr3_EG00126	---NA---	-		-	-3.79436	6.51123451474056e-05	0.000378394
Phatr3_EG00437	---NA---	-		-	-3.74897	2.02645288745874e-05	0.00013709
Phatr3_EG00535	---NA---	-		-	-3.66126	0.000245201684474579	0.00117745
Phatr3_J33639|B5Y5V3	protein	EC:3.1.1.3	3	F:nucleic acid binding; F:triglyceride lipase activity; P:lipid metabolic process	-3.6333	0.000156681323387422	0.000805323
Phatr3_EG02538|B7S4D4	protein	EC:3.1.4.4	8	C:plasma membrane; C:integral component of membrane; F:inorganic anion exchanger activity; F:zinc ion binding; F:N-acylphosphatidylethanolamine-specific phospholipase D activity; P:anion transport; P:metabolic process; P:regulation of intracellular pH	-3.53706	0.00032424576484186	0.00149279
Phatr3_J10757|B7FUX7	aspartate-semialdehyde dehydrogenase	EC:1.2.1.38; EC:1.2.1.11	12	C:cytoplasm; F:N-acetyl-gamma-glutamyl-phosphate reductase activity; F:aspartate-semialdehyde dehydrogenase activity; F:protein dimerization activity; F:NADP binding; F:NAD binding; P:threonine biosynthetic process; P:lysine biosynthetic process via diaminopimelate; P:isoleucine biosynthetic process; P:diaminopimelate biosynthetic process; P:oxidation-reduction process; P:'de novo' L-methionine b…	-3.52505	0.000362286129744789	0.00164299
Phatr3_EG01386	---NA---	-		-	-3.51973	0.000231571025311139	0.00112339
Phatr3_EG00517	s-adenosyl-l-methionine-dependent methyltransferase	-	1	F:methyltransferase activity	-3.50436	0.000122200266560983	0.000649316
Phatr3_EG00763	---NA---	-		-	-3.45763	0.000387541916458814	0.00174085
Phatr3_EG01395	---NA---	-		-	-3.45057	0.00046499615709681	0.0020347
Phatr3_J14785|B7G6K3	glutathione peroxidase	EC:1.11.1.15; EC:1.11.1.7	3	F:peroxidase activity; F:peroxiredoxin activity; P:oxidation-reduction process	-3.43269	1.83530112259444e-07	2.25965e-06
Phatr3_Jdraft920|B7S475	tpa: dead-box atp-dependent rna helicase family protein	-	4	F:nucleic acid binding; F:ATP-dependent RNA helicase activity; F:ATP binding; P:obsolete ATP catabolic process	-3.4079	6.93531444296867e-05	0.000399701
Phatr3_EG00846	---NA---	-		-	-3.37152	7.94765719179262e-05	0.000448862
Phatr3_J46908|B5Y461		-	2	P:lipid metabolic process; F:phosphoric diester hydrolase activity	-3.3622	6.71912040236644e-08	9.14852e-07
Phatr3_J23079|B7GA10	50s ribosomal protein l7ae	-	2	C:ribosome; P:ribosome biogenesis	-3.233	2.63349212000761e-07	3.0851e-06
Phatr3_EG00798	---NA---	-		-	-3.2284	0.00242189084598658	0.00827008
Phatr3_EG01515	---NA---	-		-	-3.2124	0.00108025208360481	0.00420999
Phatr3_J40950|B7GCV5	predicted protein	-		-	-3.2071	2.15015289971456e-05	0.000144303
Phatr3_EG00905	---NA---	-		-	-3.20546	0.000417461888666079	0.00186042
Phatr3_J13331|B5Y3E3	carboxyl-terminal processing protease	-	4	C:extracellular region; F:serine-type peptidase activity; P:proteolysis; F:protein binding	-3.15158	1.40237592218453e-05	9.9717e-05
Phatr3_Jdraft348|B7S3L8_B7GDA6		-	3	P:oxidation-reduction process; F:ketol-acid reductoisomerase activity; P:branched-chain amino acid biosynthetic process	-3.11915	1.79516569098455e-07	2.21716e-06
Phatr3_EG01569	---NA---	-		-	-3.11543	6.7681753609212e-05	0.000391403
Phatr3_EG01854	---NA---	-		-	-3.09723	0.000730046460885052	0.0030091
Phatr3_J45650|B7FYE4	nuclear pore protein	-	3	C:nuclear pore; F:zinc ion binding; P:intracellular transport	-3.08097	2.19023660702162e-05	0.00014666
Phatr3_EG00458	---NA---	-		-	-3.05417	0.000408146906623693	0.00182165
Phatr3_EG01092	---NA---	-		-	-3.02809	0.00301248387691428	0.00995634
Phatr3_EG01388	hypothetical protein THAOC_15065	-		-	-3.01498	7.29391449687592e-07	7.56368e-06
Phatr3_J47290|B7G3V9	rna methyltransferase	EC:2.1.1	4	F:RNA methyltransferase activity; F:metal ion binding; F:4 iron, 4 sulfur cluster binding; P:rRNA methylation	-2.97987	0.000520777184372613	0.00224067
Phatr3_EG00532	hypothetical protein	-		-	-2.9475	0.000131008769101087	0.00069139
Phatr3_J1840|B7GER7	amidophosphoribosyltransferase	EC:2.4.2.14	5	F:amidophosphoribosyltransferase activity; F:metal ion binding; P:'de novo' IMP biosynthetic process; P:purine nucleobase biosynthetic process; P:nucleoside metabolic process	-2.90869	2.15325896150971e-06	1.96585e-05
Phatr3_J23472	#NAME?	EC:2.1.1	3	F:RNA binding; F:tRNA (guanine-N2-)-methyltransferase activity; P:tRNA methylation	-2.89975	0.000428113217861876	0.0018993
Phatr3_J32692|B7FSC9	protein	-		-	-2.8987	0.00170550031019183	0.00615416
Phatr3_J45057|B7FWB8	predicted protein	-		-	-2.87408	2.73408081779359e-09	4.82831e-08
Phatr3_J50304|B7GDM6	protein	-	1	F:zinc ion binding	-2.87319	0.00102355503376336	0.00403018
Phatr3_EG00318	---NA---	-		-	-2.86965	4.00458491103464e-05	0.00024938
Phatr3_J31650|B7FNY8	solute carrier family 23 member 1-like	-	7	C:cell wall; C:vacuole; C:endoplasmic reticulum; C:plasmodesma; C:membrane; F:transporter activity; P:transmembrane transport	-2.85918	0.000115734859591591	0.000618787
Phatr3_J24195|B7GEG8	carbamoyl-phosphate large subunit	EC:6.3.5.5	6	F:carbamoyl-phosphate synthase (glutamine-hydrolyzing) activity; F:ATP binding; F:metal ion binding; P:glutamine catabolic process; P:carbamoyl phosphate biosynthetic process; P:'de novo' pyrimidine nucleobase biosynthetic process	-2.85833	9.04561435875221e-08	1.19936e-06
Phatr3_J47446|B7G3E5	molecular chaperone	-	5	C:plasma membrane; C:integral component of membrane; F:DNA binding; F:chaperone binding; P:response to stress	-2.85475	0.000495325499993944	0.00214786
Phatr3_EG01933	protein	-	8	C:nucleus; F:transcription factor activity, sequence-specific DNA binding; F:protein kinase activity; F:ATP binding; F:sequence-specific DNA binding; P:regulation of transcription, DNA-templated; P:protein phosphorylation; P:response to stress	-2.84774	3.48992041672925e-06	3.01627e-05
Phatr3_J35859|B7FZG2	predicted protein	-	1	F:protein dimerization activity	-2.84456	1.43223033682432e-05	0.000101353
Phatr3_J44291|B7FTL4	60s ribosomal protein l34	-	3	C:ribosome; F:structural constituent of ribosome; P:translation	-2.84382	5.01389082118762e-07	5.54989e-06
Phatr3_J14068	predicted protein	-		-	-2.83603	0.00151746741469619	0.00556907
Phatr3_Jdraft1760|B7S4G1	protein	-	2	F:alternative oxidase activity; P:oxidation-reduction process	-2.83575	0.000593940405579499	0.00251072
Phatr3_EG01452	cellobiose phosphorylase	-	3	C:cytoplasm; F:translation release factor activity, codon specific; P:translational termination	-2.81206	1.12255201470813e-07	1.45636e-06
Phatr3_J49604|B7GB68	protein	EC:2.7.11	6	F:protein serine/threonine kinase activity; F:ATP binding; F:metallopeptidase activity; P:protein phosphorylation; P:proteolysis; P:cell adhesion	-2.80764	0.00234761605909505	0.00804431
Phatr3_EG02599|B7FT97	eukaryotic translation initiation factor 3	-	5	C:cytoplasm; F:translation initiation factor activity; P:translational initiation; P:intracellular distribution of mitochondria; F:protein binding	-2.80731	9.7103904423988e-05	0.000533148
Phatr3_J36270	protein	EC:3.1.4.17	7	F:3',5'-cyclic-nucleotide phosphodiesterase activity; F:hydrolase activity, acting on carbon-nitrogen (but not peptide) bonds; F:phosphorus-oxygen lyase activity; F:metal ion binding; P:cyclic nucleotide biosynthetic process; P:intracellular signal transduction; F:protein binding	-2.80104	2.73300510589157e-06	2.4277e-05
Phatr3_J48882|B7G8Q1	light-harvesting partial	-	6	C:chloroplast; C:photosystem II; C:integral component of membrane; F:chlorophyll binding; P:photosynthesis, light harvesting; P:protein-chromophore linkage	-2.78105	4.31016394716605e-05	0.000265801
Phatr3_EG01478	---NA---	-		-	-2.7692	0.000338911424431627	0.00155006
Phatr3_EG01151	---NA---	-		-	-2.75997	0.00294722242134325	0.00980043
Phatr3_J15016|B7G6Q9	v-myb myeloblastosis viral oncogene homologue	-	19	C:nuclear matrix; F:RNA polymerase II core promoter proximal region sequence-specific DNA binding; F:transcriptional activator activity, RNA polymerase II core promoter proximal region sequence-specific binding; F:chromatin binding; F:protein binding; P:G1/S transition of mitotic cell cycle; P:negative regulation of transcription from RNA polymerase II promoter; P:in utero embryonic development; …	-2.7396	0.000171469110182147	0.00086809
Phatr3_EG00860	large subunit ribosomal protein l3e	-	1	C:ribosome	-2.7304	1.57385697784325e-06	1.49453e-05
Phatr3_EG01567	hypothetical protein BN129_881	-		-	-2.72486	0.000269192992277826	0.00127149
Phatr3_J9929|B7FRX9	rna-binding protein pno1-like	-	2	C:nucleolus; F:RNA binding	-2.71247	0.000229627383361697	0.00111442
Phatr3_J47289|B7G3V8	major facilitator superfamily	-	2	C:integral component of membrane; P:transmembrane transport	-2.69144	0.00126134161566107	0.00478938
Phatr3_J43046|B7FQF8	protein	EC:2.3.1	8	C:nucleus; C:cytoplasm; F:octanoyltransferase activity; F:ligase activity; F:protein kinase binding; P:regulation of cyclin-dependent protein serine/threonine kinase activity; P:lipoate biosynthetic process; P:cell division	-2.68836	3.96227258986797e-05	0.000246875
Phatr3_J3140|B5Y4H0	phosphoribosyl-atp diphosphatase	EC:1.1.1.23; EC:3.6.1.31; EC:3.5.4.19	7	F:histidinol dehydrogenase activity; F:phosphoribosyl-AMP cyclohydrolase activity; F:phosphoribosyl-ATP diphosphatase activity; F:zinc ion binding; F:NAD binding; P:histidine biosynthetic process; P:oxidation-reduction process	-2.65513	2.24049325328185e-06	2.03294e-05
Phatr3_EG00724	---NA---	-		-	-2.65081	3.63385393336635e-05	0.000229311
Phatr3_J22868|B7G8X7	notchless family protein	-	2	C:nucleus; F:protein binding	-2.63931	9.66645517277784e-05	0.000530982
Phatr3_J38020|B7G4Q2	predicted protein	-		-	-2.61566	0.000767922313583962	0.00314288
Phatr3_J39274|B7G868	k(+) efflux antiporter chloroplastic-like	-	6	C:plastid; C:integral component of membrane; F:calcium ion binding; F:solute:proton antiporter activity; P:potassium ion transport; P:hydrogen ion transmembrane transport	-2.61225	0.00265506432219438	0.00894145
Phatr3_J42495|B7FRH6	wd40-repeat protein	-	3	C:small-subunit processome; P:rRNA processing; F:protein binding	-2.61092	0.000165733106094592	0.000842696
Phatr3_EG00209	---NA---	-		-	-2.60903	0.000775430342106833	0.00316813
Phatr3_J45083|B7FWE6	predicted protein	-		-	-2.60735	2.62931081901855e-05	0.000171216
Phatr3_EG00409	predicted protein	-		-	-2.59232	8.41968304283241e-05	0.000472365
Phatr3_J17344|B7FP05	aza-guanine resistant1	-	5	C:membrane; F:purine nucleobase transmembrane transporter activity; P:adenine transport; P:guanine transport; P:transmembrane transport	-2.58304	3.3491855442568e-05	0.000212594
Phatr3_J3046|B7FWQ7	sodium-dependent transporter	-	4	C:membrane; F:bile acid:sodium symporter activity; P:sodium ion transport; P:bile acid and bile salt transport	-2.57036	3.17711040458558e-05	0.000202432
Phatr3_J47341|B7G311	protein	EC:1.14.11	7	C:microtubule associated complex; F:iron ion binding; F:lipid binding; F:oxidoreductase activity, acting on paired donors, with incorporation or reduction of molecular oxygen, 2-oxoglutarate as one donor, and incorporation of one atom each of oxygen into both donors; F:L-ascorbic acid binding; P:microtubule-based process; P:oxidation-reduction process	-2.56568	1.26657542726938e-05	9.14345e-05
Phatr3_J50964|B7G117	o-acetylhomoserine aminocarboxypropyltransferase	EC:2.5.1.49; EC:2.5.1.47	6	F:O-acetylhomoserine aminocarboxypropyltransferase activity; F:cysteine synthase activity; F:hydrolase activity; F:pyridoxal phosphate binding; P:cysteine biosynthetic process; P:'de novo' L-methionine biosynthetic process	-2.55265	4.10892554129523e-06	3.49008e-05
Phatr3_J52619|B7GBV6		-	4	C:membrane; P:transmembrane transport; F:purine nucleobase transmembrane transporter activity; P:purine nucleobase transport	-2.54914	0.000135662657995777	0.000710877
Phatr3_EG00970	elongation factor 2	-	2	F:translation elongation factor activity; P:translational elongation	-2.54686	0.000166056460966075	0.000843978
Phatr3_J52058|C6JVY4	protein	-	7	C:myosin complex; F:motor activity; F:protein kinase activity; F:ATP binding; F:metal ion binding; P:protein phosphorylation; F:protein binding	-2.53381	3.98784677455729e-06	3.40189e-05
Phatr3_J46502|B7G1G0	predicted protein	-		-	-2.52609	0.000107776904900855	0.000582823
Phatr3_J43690|B7FT49	predicted protein	-	1	F:nucleic acid binding	-2.52309	0.000252225684720634	0.0012053
Phatr3_J37291|B7G2P0	3 -5 exoribonuclease csl4	-	3	C:exosome (RNase complex); F:RNA binding; P:pathogenesis	-2.51249	0.000398165727264837	0.00178316
Phatr3_EG00367	hypothetical protein THAOC_04619	-		-	-2.50262	0.000253799318803507	0.00121136
Phatr3_J46846|B5Y3Y8	glioma tumor suppressor candidate region gene 2 protein	-	1	C:nucleolus	-2.4743	0.00086283696171338	0.00347721
Phatr3_J13123|B7G1D5	pyruvate dehydrogenase kinase	EC:2.7.11.2	3	F:pyruvate dehydrogenase (acetyl-transferring) kinase activity; F:ATP binding; P:protein phosphorylation	-2.47234	6.00592147131659e-05	0.000354071
Phatr3_EG01722	protein	-		-	-2.47135	0.000378066561329412	0.00170541
Phatr3_J38777|B7G6T6	predicted protein	-		-	-2.46439	1.22780811073288e-05	8.90161e-05
Phatr3_J44165|B5Y5J8	structural maintenance of chromosomes protein 4	-	5	C:nucleus; C:chromosome; F:ATP binding; P:chromosome organization; F:protein binding	-2.45173	5.03907134640901e-05	0.00030373
Phatr3_J14607	dna mismatch repair mlh2 pms1 pms2 partial	-	8	C:mismatch repair complex; F:ATP binding; F:mismatched DNA binding; F:metal ion binding; P:mismatch repair; P:DNA recombination; P:pollen development; P:seed development	-2.45003	0.00011650531219712	0.000622344
Phatr3_J50429|B7GE34	polysaccharide pyruvyl transferase	-	2	F:transferase activity, transferring glycosyl groups; P:metabolic process	-2.43734	5.45110025063764e-05	0.000326074
Phatr3_J8866|B7FRA1	protein kinase domain containing protein	EC:2.7.11.17	9	C:plasmodesma; F:calmodulin-dependent protein kinase activity; F:calcium ion binding; F:calmodulin binding; F:ATP binding; P:leaf senescence; P:heat acclimation; P:protein autophosphorylation; P:cellular response to abscisic acid stimulus	-2.43325	1.46597740797944e-05	0.000103485
Phatr3_EG02121	40s ribosomal protein	-	9	C:nucleolus; C:vacuolar membrane; C:plasmodesma; C:chloroplast; C:cytosolic small ribosomal subunit; F:RNA binding; F:structural constituent of ribosome; P:translation; P:response to salt stress	-2.4308	2.58461500378308e-07	3.03686e-06
Phatr3_J48647|B7G7Z6	predicted protein	-		-	-2.41749	0.000433334112442134	0.00191815
Phatr3_J27923|B7G162	v-type a subunit	-	5	C:proton-transporting V-type ATPase, V1 domain; F:ATP binding; F:proton-transporting ATPase activity, rotational mechanism; P:ATP hydrolysis coupled proton transport; P:ATP metabolic process	-2.4083	8.08320967682465e-07	8.2734e-06
Phatr3_J35839|B7FZE3	predicted protein	-	5	C:membrane; F:receptor activity; F:zinc ion binding; P:cell adhesion; P:multicellular organismal development	-2.4021	0.000591688897881676	0.00250406
Phatr3_J43775|B7FTF2	predicted protein	-		-	-2.40023	9.07566037894075e-05	0.00050226
Phatr3_J45345|B7FXD0	protein	-	4	C:CIA complex; F:nucleic acid binding; P:iron-sulfur cluster assembly; F:protein binding	-2.39868	0.000514866770830467	0.00222008
Phatr3_EG00776	protein	-		-	-2.39404	1.02417648335893e-05	7.59277e-05
Phatr3_J21116|B5Y3V3	argininosuccinate synthase	EC:6.3.4.5	3	F:argininosuccinate synthase activity; F:ATP binding; P:arginine biosynthetic process	-2.39113	0.000592714182110417	0.00250643
Phatr3_EG01415	---NA---	-		-	-2.39005	0.00174080035007657	0.00626053
Phatr3_J43822|B5Y4F7	rrp15-like protein	-	2	C:nucleolus; C:mitochondrion	-2.38815	0.000679475263520089	0.00282784
Phatr3_J20787|B7G150	mitochondrial-processing peptidase subunit beta	EC:3.4.24	3	F:metalloendopeptidase activity; F:metal ion binding; P:proteolysis	-2.38602	2.25082003036056e-05	0.000150207
Phatr3_EG00821	hypothetical protein AGDE_05914	-	10	C:cytoplasm; C:microtubule; C:plasma membrane; F:GTPase activity; F:structural constituent of cytoskeleton; F:GTP binding; P:neuron migration; P:obsolete GTP catabolic process; P:microtubule-based process; P:protein polymerization	-2.37973	0.00291481841509892	0.00970403
Phatr3_J18559|B5Y4X4	40s ribosomal protein s6	-	28	C:nucleolus; C:polysome; C:membrane; C:cytosolic small ribosomal subunit; C:dendrite; C:cytoplasmic ribonucleoprotein granule; C:cell body; C:perinuclear region of cytoplasm; F:structural constituent of ribosome; F:protein kinase binding; F:poly(A) RNA binding; P:G1/S transition of mitotic cell cycle; P:placenta development; P:T cell proliferation involved in immune response; P:rRNA processing; P…	-2.37113	1.01924261680791e-09	1.96092e-08
Phatr3_J2444|B7G667	kinesin motor protein	-	10	C:cytoplasm; C:kinesin complex; C:microtubule; C:plasmodesma; F:microtubule motor activity; F:ATP binding; F:microtubule binding; P:microtubule-based movement; P:metabolic process; P:cellulose microfibril organization	-2.36123	0.000104660466615281	0.000568047
Phatr3_J8475|B7FWV8	trna pseudouridine synthase a	EC:5.4.99.12	3	F:RNA binding; F:pseudouridine synthase activity; P:tRNA pseudouridine synthesis	-2.36049	0.000888755080520815	0.00356587
Phatr3_J33150|B5Y4H5	protein	-		-	-2.35827	0.000190532438155349	0.000948813
Phatr3_EG00725	---NA---	-		-	-2.35702	0.00147002955368266	0.00542357
Phatr3_J48693|B7G7E0	predicted protein	-		-	-2.35289	6.55198675783443e-05	0.000380015
Phatr3_EG01322	---NA---	-		-	-2.34473	7.86171382436176e-05	0.000445284
Phatr3_J36620|B7G1V6	transmembrane protein 97	-	6	C:lysosome; C:rough endoplasmic reticulum; C:plasma membrane; C:integral component of membrane; C:nuclear membrane; P:cholesterol homeostasis	-2.34402	2.29658309701716e-05	0.00015283
Phatr3_J22774|B7G8J0	60s ribosomal protein l7	-	6	C:cytosolic large ribosomal subunit; F:DNA binding; F:mRNA binding; F:protein homodimerization activity; P:rRNA processing; P:ribosomal large subunit biogenesis	-2.34152	0.000270316946949068	0.00127578
Phatr3_EG02527|B5Y460	v-type h(+)-translocating pyrophosphatase	EC:3.6.1.1	6	C:membrane; F:inorganic diphosphatase activity; F:hydrogen-translocating pyrophosphatase activity; P:metabolic process; P:proton transport; P:transmembrane transport	-2.33154	5.43899109483565e-06	4.41689e-05
Phatr3_EG00859	---NA---	-		-	-2.33059	0.00114717741647958	0.00442852
Phatr3_EG02306|B7FZP0_B7FZP1		-	3	P:proteolysis involved in cellular protein catabolic process; C:proteasome core complex; F:threonine-type endopeptidase activity	-2.32087	6.19993864659801e-05	0.000363085
Phatr3_EG01084	---NA---	-		-	-2.32087	0.00169779800992937	0.0061301
Phatr3_EG01163	---NA---	-		-	-2.31886	3.78924645477073e-05	0.000237722
Phatr3_EG02531|B7G1K4	predicted protein	-		-	-2.31111	0.000621426044895902	0.00261569
Phatr3_J33588|B5Y5Q1	predicted protein	-		-	-2.30966	2.93163626922697e-07	3.38411e-06
Phatr3_J27821|B7G0R3	nucleolar rna helicase ii gu	-	9	C:nucleus; C:chloroplast stroma; C:chloroplast envelope; C:membrane; F:RNA binding; F:ATP binding; F:ATP-dependent helicase activity; F:zinc ion binding; P:obsolete ATP catabolic process	-2.30765	0.000730148277581729	0.0030091
Phatr3_EG00305	---NA---	-		-	-2.29355	0.000331342624955474	0.00151896
Phatr3_J35240|B7FXY5	fatty acid oxidation alpha mitochondrial	EC:1.1.1.35; EC:4.2.1.17	5	C:mitochondrial fatty acid beta-oxidation multienzyme complex; F:3-hydroxyacyl-CoA dehydrogenase activity; F:enoyl-CoA hydratase activity; F:coenzyme binding; P:fatty acid beta-oxidation	-2.28559	0.000457136615051806	0.00200402
Phatr3_EG00989	---NA---	-		-	-2.2793	0.000213278307351679	0.0010484
Phatr3_EG02057|B7G1Y6	protein	-	9	C:cell wall; C:nucleolus; C:vacuolar membrane; C:plasma membrane; C:plasmodesma; C:chloroplast; C:cytosolic large ribosomal subunit; F:structural constituent of ribosome; P:translation	-2.2786	1.53376253184715e-06	1.45997e-05
Phatr3_J48817|B7G8H3	predicted protein	-	1	F:protein dimerization activity	-2.27837	0.000976824742363139	0.00386807
Phatr3_J34965|B7FX71	lysine -aminomutase	EC:5.4.3.2; EC:6.2.1.16	5	F:transaminase activity; F:pyridoxal phosphate binding; F:acetoacetate-CoA ligase activity; F:lysine 2,3-aminomutase activity; P:lipid metabolic process	-2.2746	0.000320716783734876	0.00147942
Phatr3_J13682|B7G2B6	ribosomal protein s2	-	4	C:cytosolic small ribosomal subunit; F:structural constituent of ribosome; P:ribosomal small subunit assembly; P:translation	-2.27451	1.87319838715277e-07	2.29914e-06
Phatr3_J35525|B7FZN5	protein	-	2	F:sulfotransferase activity; P:metabolic process	-2.2685	2.10894932497946e-05	0.000142021
Phatr3_EG00088	protein	-	4	F:protein kinase activity; F:ATP binding; F:sulfotransferase activity; P:protein phosphorylation	-2.26353	0.000115938745010347	0.000619597
Phatr3_Jdraft977|B7S3I7	protein	-	9	C:cell wall; C:nucleolus; C:vacuolar membrane; C:plasma membrane; C:plasmodesma; C:chloroplast; C:cytosolic large ribosomal subunit; F:structural constituent of ribosome; P:translation	-2.25498	9.50019784398909e-07	9.52596e-06
Phatr3_J6847|B7FXJ2		-	4	P:translation; C:small ribosomal subunit; F:structural constituent of ribosome; F:rRNA binding	-2.25492	1.78474031401845e-10	3.84646e-09
Phatr3_J45552|B7FY27	predicted protein	-	3	C:spindle; C:microtubule; P:mitotic nuclear division	-2.24705	6.13042042549035e-05	0.000359797
Phatr3_EG00611	uncharacterised protein	-		-	-2.24507	0.000212541688608308	0.00104528
Phatr3_J48435|B7G745	protein	-	5	C:integral component of membrane; F:ATP-dependent peptidase activity; P:obsolete ATP catabolic process; P:proteolysis; P:transmembrane transport	-2.24378	0.00114857554777694	0.00443247
Phatr3_J13073|B7G1R8	3-oxoacyl-(acyl-carrier-protein) reductase	EC:1.1.1.100	4	F:3-oxoacyl-[acyl-carrier-protein] reductase (NADPH) activity; F:NAD binding; P:fatty acid biosynthetic process; P:oxidation-reduction process	-2.23935	1.76944918227112e-06	1.64851e-05
Phatr3_EG02017	protein	-	10	C:nucleus; C:transcription factor complex; F:DNA binding; F:transcription factor activity, sequence-specific DNA binding; P:positive regulation of cell proliferation; P:response to auxin; P:trichome morphogenesis; P:positive regulation of transcription, DNA-templated; P:regulation of cell division; P:positive regulation of meiotic cell cycle	-2.23453	0.000161734518242979	0.0008277
Phatr3_J3131|B7G1P8	protein	-	4	F:GTP binding; F:carbohydrate binding; P:cell adhesion; F:protein binding	-2.22458	0.00026474803241189	0.0012545
Phatr3_J42793	predicted protein	-		-	-2.21584	0.000112647743211273	0.000606116
Phatr3_J42546|B7FRN9	predicted protein	-		-	-2.21502	2.20476078791588e-05	0.000147466
Phatr3_J46735|B5Y3L9	60s ribosomal protein l21-a	-	3	C:ribosome; F:structural constituent of ribosome; P:translation	-2.21471	3.30340545225093e-06	2.87396e-05
Phatr3_J49956|B7GCF6	predicted protein	-		-	-2.21213	0.000260500177645361	0.00123735
Phatr3_J12346	plastidal glycolate glycerate translocator chloroplastic	-	10	C:plasma membrane; C:chloroplast inner membrane; F:glycolate transmembrane transporter activity; F:glycerate transmembrane transporter activity; P:chloroplast organization; P:thylakoid membrane organization; P:cellular cation homeostasis; P:divalent metal ion transport; P:glycolate transmembrane transport; P:glycerate transmembrane transport	-2.20806	1.92393127051728e-05	0.000130677
Phatr3_EG00855	secreted protein	-		-	-2.20751	2.40544999733821e-05	0.000158736
Phatr3_J52094	dna-directed rna polymerases i and iii subunit rpac1	-	8	C:DNA-directed RNA polymerase III complex; C:DNA-directed RNA polymerase I complex; F:RNA polymerase I activity; F:RNA polymerase III activity; F:DNA binding; F:zinc ion binding; F:protein dimerization activity; P:transcription, DNA-templated	-2.20377	0.00221275455350322	0.00766522
Phatr3_J14688	probable serine threonine-protein kinase abkc	-	4	C:plasma membrane; F:protein kinase activity; F:ATP binding; P:protein phosphorylation	-2.20352	4.78911166010795e-05	0.000290589
Phatr3_J23582|B7GC72	ran binding protein 4-like protein	-	4	C:nucleus; C:cytosol; F:Ran GTPase binding; P:intracellular protein transport	-2.20252	0.00186182130136373	0.00664126
Phatr3_J44947|B7FW74		-	3	P:protein phosphorylation; F:ATP binding; F:protein kinase activity	-2.19975	7.83002490636005e-05	0.000443914
Phatr3_J8538|B7GED5	protein	-	2	F:alternative oxidase activity; P:oxidation-reduction process	-2.19767	0.000785269408882994	0.003205
Phatr3_J49327|B7GA83	protein	EC:5.4.99.12; EC:1.14.11	7	F:RNA binding; F:iron ion binding; F:pseudouridine synthase activity; F:oxidoreductase activity, acting on paired donors, with incorporation or reduction of molecular oxygen, 2-oxoglutarate as one donor, and incorporation of one atom each of oxygen into both donors; F:L-ascorbic acid binding; P:pseudouridine synthesis; P:oxidation-reduction process	-2.19577	0.00019492826880707	0.000967446
Phatr3_J28737|B7G3C4_Q5EUA2		-	5	F:GTP binding; F:GTPase activity; C:cytoplasm; P:translational elongation; F:translation elongation factor activity	-2.19308	0.000499074417647021	0.00216223
Phatr3_J49957	predicted protein	-		-	-2.18392	0.00131595847411216	0.00495339
Phatr3_J12783|A0A024QYR4_B7FZY5		-	1	F:protein binding	-2.1835	8.7661284694555e-05	0.000488558
Phatr3_J54229|B7FTV5	formin homology 2 containing protein	-	2	C:WASH complex; F:zinc ion binding	-2.18155	0.000325640904140795	0.00149689
Phatr3_J47461|B7G3G2	-	-	-	-	-2.17951	0.000330867688074564	0.00151796
Phatr3_J43667|B7FT20	glyoxalase ii	EC:3.1.2.6	4	C:cytosol; F:hydroxyacylglutathione hydrolase activity; F:zinc ion binding; P:glutathione biosynthetic process	-2.17616	7.17483841255202e-06	5.57039e-05
Phatr3_J47045|B7G295	predicted protein	-		-	-2.17543	4.73299309497436e-05	0.000288366
Phatr3_J28585|B7G3Q9	protein	EC:2.6.1.42	5	C:chloroplast stroma; F:L-leucine transaminase activity; F:L-valine transaminase activity; F:L-isoleucine transaminase activity; P:branched-chain amino acid biosynthetic process	-2.16889	7.05399809319565e-05	0.000405948
Phatr3_J16421|B7GCR1	possible transporter	-	4	P:transmembrane transport; C:integral component of membrane; P:molybdate ion transport; F:molybdate ion transmembrane transporter activity	-2.16103	0.00014840939739281	0.000769243
Phatr3_J35678|B7FYY6	protein serine threonine	-		-	-2.16085	1.71810885849009e-06	1.60955e-05
Phatr3_J49659	sulfatase domain containing partial	-	2	F:sulfuric ester hydrolase activity; P:metabolic process	-2.16024	4.78677760003004e-05	0.000290589
Phatr3_EG02516	phosphatidylinositol 3-kinase -like protein	-	6	F:ATP binding; F:drug binding; F:kinase activity; F:phosphotransferase activity, alcohol group as acceptor; P:phosphorylation; F:protein binding	-2.15795	0.000118062753914337	0.000629243
Phatr3_J48608|B7G7V2	protein	-		-	-2.15706	5.04100494844606e-06	4.14389e-05
Phatr3_J48322|B7G6R0	cobalamin acquisition protein partial	-	3	F:transferase activity, transferring glycosyl groups; F:acid-amino acid ligase activity; P:metabolic process	-2.15693	8.89737362766914e-06	6.73512e-05
Phatr3_EG00338	protein	-	3	F:nucleotide binding; F:nucleic acid binding; F:metal ion binding	-2.1545	0.00110346735598756	0.00428213
Phatr3_EG00430	---NA---	-		-	-2.15279	0.00166810683834568	0.00603949
Phatr3_Jdraft1453|B7FW02	protein	EC:3.4.23	5	F:nucleic acid binding; F:aspartic-type endopeptidase activity; F:zinc ion binding; P:proteolysis; P:DNA integration	-2.15047	0.000204272704782305	0.00100959
Phatr3_J47868|B7G569	predicted protein	-		-	-2.1503	0.000403617062845836	0.00180484
Phatr3_J49578|B7GB38	predicted protein	-		-	-2.14559	3.59055729826492e-05	0.000226942
Phatr3_J48655|B7G806	protein	-	2	F:isomerase activity; P:metabolic process	-2.13703	0.0022331400932804	0.0077304
Phatr3_J13088|B7G170	eukaryotic translation initiation factor 3 subunit d	-	9	C:membrane; C:eukaryotic 43S preinitiation complex; C:eukaryotic 48S preinitiation complex; C:eukaryotic translation initiation factor 3 complex, eIF3m; F:translation initiation factor activity; F:poly(A) RNA binding; P:formation of translation preinitiation complex; P:formation of cytoplasmic translation initiation complex; P:regulation of translational initiation	-2.13542	1.7351412767709e-06	1.62038e-05
Phatr3_J30660|B7GBL1	60s acidic ribosomal protein p0	-	6	C:ribosome; C:integral component of membrane; F:structural constituent of ribosome; P:translational elongation; P:transport; P:ribosome biogenesis	-2.13495	4.33905080573526e-06	3.63853e-05
Phatr3_EG01572	hypothetical protein BN136_1461	-		-	-2.13437	0.000269008116425523	0.00127113
Phatr3_J26290|B7FUR4	bifunctional aconitate hydratase 2 2-methylisocitrate dehydratase	EC:4.2.1.99; EC:4.2.1.3	5	C:cytosol; F:aconitate hydratase activity; F:2-methylisocitrate dehydratase activity; F:4 iron, 4 sulfur cluster binding; P:tricarboxylic acid cycle	-2.13242	0.00119051325086813	0.00456158
Phatr3_J8598|B7G0M4	protein	EC:2.7.1	6	C:nucleus; F:cyclin-dependent protein serine/threonine kinase regulator activity; F:protein kinase binding; P:regulation of cyclin-dependent protein serine/threonine kinase activity; P:stomatal lineage progression; P:cell division	-2.1322	0.00231653948722889	0.00795625
Phatr3_J54969|B7G8X8	acylamide amidohydrolase	EC:3.5.1.4	2	F:amidase activity; P:nitrogen compound metabolic process	-2.13044	2.40977692571371e-05	0.000158932
Phatr3_EG01560	---NA---	-		-	-2.12382	0.000880752963097954	0.00353856
Phatr3_J43105|B7FQM6	nucleolar gtp-binding protein 1-like isoform x1	-	4	C:integral component of membrane; F:GTP binding; F:ferrous iron transmembrane transporter activity; P:ferrous iron transport	-2.12292	0.00228658737411515	0.00787166
Phatr3_EG02028|B7FZL4	p68 rna helicase	-	4	F:nucleic acid binding; F:ATP binding; F:ATP-dependent helicase activity; P:obsolete ATP catabolic process	-2.12238	0.00143496641387622	0.00531742
Phatr3_EG00203	protein	-		-	-2.12231	0.00100701431357188	0.00397166
Phatr3_EG01841	protein	-		-	-2.12175	4.78037351909252e-05	0.000290356
Phatr3_EG02365|B7FWZ6_B7FWZ5		-	2	P:spermidine biosynthetic process; F:adenosylmethionine decarboxylase activity	-2.11668	0.000188410987609437	0.000939922
Phatr3_J47167|B7G2Q7	predicted protein	-		-	-2.11046	8.507331810549e-05	0.000476604
Phatr3_Jdraft1723|B7S4A5	predicted protein	-		-	-2.11039	0.000705385180954416	0.00292538
Phatr3_J22739|B7G8F9	udp-n-acetylglucosamine transporter	-	8	C:Golgi membrane; C:integral component of membrane; F:nucleotide-sugar transmembrane transporter activity; F:sugar:proton symporter activity; P:carbohydrate transport; P:UDP-N-acetylglucosamine transport; P:proton transport; P:nucleotide transmembrane transport	-2.10221	0.000232195266879946	0.0011255
Phatr3_J49245|B7G9Z3	protein arginine n-methyltransferase 7 isoform x1	EC:2.1.1.125; EC:2.1.1.126	10	C:nucleus; C:cytosol; F:histone-arginine N-methyltransferase activity; F:[myelin basic protein]-arginine N-methyltransferase activity; F:protein-arginine omega-N monomethyltransferase activity; F:protein-arginine omega-N symmetric methyltransferase activity; F:ribonucleoprotein complex binding; P:spliceosomal snRNP assembly; P:peptidyl-arginine methylation, to symmetrical-dimethyl arginine; P:his…	-2.10195	1.25201280395902e-05	9.06044e-05
Phatr3_J48944|B7G8Y7	protein	-		-	-2.1019	1.00867265376764e-05	7.49191e-05
Phatr3_J45990|B7FZE8	protein	-		-	-2.09069	2.54864656731048e-05	0.000166652
Phatr3_J46710|B5Y3J4	predicted protein	-		-	-2.08298	0.00133294458716208	0.00500841
Phatr3_J45887|B7FZ18	protein	-	6	C:plasma membrane; C:chloroplast inner membrane; P:chloroplast organization; P:thylakoid membrane organization; P:cellular cation homeostasis; P:divalent metal ion transport	-2.0805	0.00117757886409455	0.00452392
Phatr3_J47106|B7G2H1	cytosol aminopeptidase	EC:3.4.11	9	C:vacuole; C:cytosol; C:chloroplast stroma; F:aminopeptidase activity; F:metalloexopeptidase activity; F:manganese ion binding; P:proteolysis; P:leaf senescence; P:response to cadmium ion	-2.07949	0.000268889880085849	0.00127108
Phatr3_EG02190|B7FPU4	mitochondrial inner membrane protein oxa1l-like	-	5	C:mitochondrial inner membrane; C:integral component of membrane; F:protein transporter activity; P:respiratory chain complex IV assembly; P:protein insertion into membrane	-2.07747	0.00017404471649805	0.000878915
Phatr3_J39772|B7G9K5	urea transporter	-	3	C:integral component of membrane; F:urea transmembrane transporter activity; P:urea transmembrane transport	-2.07538	0.000355263490201758	0.001613
Phatr3_J4344	protein	-	1	F:protein binding	-2.07347	0.00214922867489608	0.00749033
Phatr3_J46610|B7G1V0	predicted protein	-	1	F:DNA binding	-2.0687	0.000171534275676424	0.00086809
Phatr3_J16911	sam-dependent methyltransferase	EC:2.1.1.35	3	F:S-adenosylmethionine-dependent tRNA (m5U54) methyltransferase activity; P:RNA methylation; P:tRNA processing	-2.06742	0.000453180031305599	0.00198888
Phatr3_EG01836	---NA---	-		-	-2.06384	0.000259367636242174	0.0012337
Phatr3_J44554|B7FUH5	protein	-		-	-2.06158	0.000905192397673631	0.00362077
Phatr3_J45976|B7FZD2	-	-	-	-	-2.06011	0.00140593940914516	0.00522806
Phatr3_EG00179	protein	-	2	F:DNA binding; F:zinc ion binding	-2.05857	0.000571941083549707	0.00243512
Phatr3_J29736|B7G802	urate oxidase	EC:1.7.3.3	5	C:peroxisome; F:urate oxidase activity; P:purine nucleobase metabolic process; P:urate catabolic process; P:oxidation-reduction process	-2.05624	0.00206021129856829	0.00724195
Phatr3_J27976|B7G1G6_F1SXA2		-	3	P:carbon fixation; F:phosphoenolpyruvate carboxylase activity; P:tricarboxylic acid cycle	-2.05348	0.000103357355511591	0.00056149
Phatr3_J46729|B5Y3L4	predicted protein	-	1	F:nucleotide binding	-2.04699	0.00105966788745553	0.00414529
Phatr3_J22357|B7G6Q6	glutamine synthetase	EC:6.3.1.2	2	F:glutamate-ammonia ligase activity; P:nitrogen compound metabolic process	-2.04611	0.000581199373412589	0.00246744
Phatr3_EG01855	---NA---	-		-	-2.04601	0.00229064654708046	0.00788334
Phatr3_J50498|B7GEA4	c2 domain-containing protein	-	1	F:protein binding	-2.04554	0.000367133615085526	0.00166243
Phatr3_EG01281	---NA---	-		-	-2.04481	0.000403453611364732	0.00180479
Phatr3_J20837	actin-related protein 4-like	-	9	C:Swr1 complex; C:nucleolus; C:Ino80 complex; C:NuA4 histone acetyltransferase complex; P:DNA repair; P:chromatin remodeling; P:regulation of transcription, DNA-templated; P:pollen sperm cell differentiation; P:long-day photoperiodism, flowering	-2.03779	0.00150646493090076	0.00553728
Phatr3_J46212|B7G0G8	somatic embryogenesis receptor kinase 2-like	-	7	F:protein kinase activity; F:ATP binding; F:receptor serine/threonine kinase binding; P:protein phosphorylation; P:microsporogenesis; P:brassinosteroid mediated signaling pathway; P:pollen maturation	-2.03634	5.69149546369671e-05	0.000338401
Phatr3_J10362|B5Y5J5	serine protease family s09x	-	2	F:peptidase activity; P:proteolysis	-2.03037	0.000910407527145593	0.00363548
Phatr3_J17401|B7FP61	dihydrolipoyllysine-residue acetyltransferase component of pyruvate dehydrogenase mitochondrial	EC:2.3.1.12	4	C:mitochondrial matrix; C:pyruvate dehydrogenase complex; F:dihydrolipoyllysine-residue acetyltransferase activity; P:pyruvate metabolic process	-2.02886	0.00021566059082887	0.00105792
Phatr3_J34423	protein	EC:3.4.23	5	F:nucleic acid binding; F:aspartic-type endopeptidase activity; F:zinc ion binding; P:proteolysis; P:DNA integration	-2.02501	0.00218531858731515	0.00758483
Phatr3_J52174|B7G2L6	dna topoisomerase ii	EC:5.99.1.3	6	C:nucleus; F:DNA binding; F:DNA topoisomerase type II (ATP-hydrolyzing) activity; F:ATP binding; P:obsolete ATP catabolic process; P:DNA topological change	-2.02424	0.00116317034256524	0.00447711
Phatr3_J23959	polyadenylate-binding protein 1-b	-	19	C:cytosol; C:cytoplasmic stress granule; C:membrane; C:catalytic step 2 spliceosome; F:nucleotide binding; F:protein C-terminus binding; F:poly(A) binding; F:poly(U) RNA binding; F:translation activator activity; F:poly(A) RNA binding; P:mRNA splicing, via spliceosome; P:mRNA polyadenylation; P:translational initiation; P:gene silencing by RNA; P:positive regulation of translation; P:mRNA stabili…	-2.02232	0.000667829727015668	0.00278722
Phatr3_EG01763	---NA---	-		-	-2.02109	4.42034851377438e-05	0.000272121
Phatr3_J44711|B7FV05	protein	-		-	-2.02017	0.00177819033561786	0.00638336
Phatr3_J19659|B7FWP2	hydroxyacid-oxoacid mitochondrial isoform x1	EC:1.1.99.24; EC:1.1.1.61; EC:1.1.1.1	7	C:mitochondrion; F:alcohol dehydrogenase (NAD) activity; F:metal ion binding; F:4-hydroxybutyrate dehydrogenase activity; F:hydroxyacid-oxoacid transhydrogenase activity; P:molecular hydrogen transport; P:oxidation-reduction process	-2.02002	3.93925477200015e-05	0.000245959
Phatr3_J49507|B7GAU5	condensin-2 complex subunit d3	-	5	C:nuclear condensin complex; C:nuclear pericentric heterochromatin; C:germinal vesicle; F:methylated histone binding; P:mitotic chromosome condensation	-2.01956	0.00128344395269059	0.00485943
Phatr3_EG00562	---NA---	-		-	-2.01012	0.00156057287339094	0.00570039
Phatr3_J49291|B7GA43	protein	-	3	F:protein kinase activity; F:ATP binding; P:protein phosphorylation	-2.00825	0.00207727546172581	0.00729327
Phatr3_J43299|B7FRS8	abc transporter	-	5	C:integral component of membrane; F:ATP binding; F:ATPase activity, coupled to transmembrane movement of substances; P:obsolete ATP catabolic process; P:transmembrane transport	-2.005	4.35638485408072e-08	6.13628e-07
Phatr3_Jdraft1431|B7S4B1	l-fucose kinase	-	5	C:cytoplasm; F:ATP binding; F:kinase activity; F:phosphotransferase activity, alcohol group as acceptor; P:phosphorylation	-2.00309	0.00193948690852489	0.0068789
Phatr3_J46095|B7G019	protein	-	4	C:nucleus; F:protein kinase binding; P:regulation of cyclin-dependent protein serine/threonine kinase activity; P:cell division	-1.99789	0.000615703369071076	0.00259345
Phatr3_Jdraft1392|B7S478	metalloprotease family	EC:3.4.24	2	F:metalloendopeptidase activity; P:proteolysis	-1.993	0.0016220360227642	0.00589115
Phatr3_J24978|B7FQQ8	v-type proton atpase subunit isoform	EC:3.6.3.6	5	C:proton-transporting V-type ATPase, V1 domain; F:ATP binding; F:hydrogen-exporting ATPase activity, phosphorylative mechanism; P:obsolete ATP catabolic process; P:ATP hydrolysis coupled proton transport	-1.98299	1.59031308400267e-05	0.000110751
Phatr3_J45017|B7FVA8	isocitrate dehydrogenase	EC:1.1.1.42	3	F:isocitrate dehydrogenase (NADP+) activity; F:metal ion binding; P:tricarboxylic acid cycle	-1.98038	0.00102871560406598	0.00404378
Phatr3_J47513|B7G3M8	protein	EC:1.14.11	4	F:iron ion binding; F:oxidoreductase activity, acting on paired donors, with incorporation or reduction of molecular oxygen, 2-oxoglutarate as one donor, and incorporation of one atom each of oxygen into both donors; F:L-ascorbic acid binding; P:oxidation-reduction process	-1.97735	0.000515099568370299	0.00222028
Phatr3_EG00750	---NA---	-		-	-1.97572	0.0014835055621264	0.00546477
Phatr3_EG01107	---NA---	-		-	-1.97495	0.00165930214625713	0.00600945
Phatr3_J43423|B7FS69	tetratricopeptide repeat protein	-	2	C:integral component of membrane; F:ATP binding	-1.97409	0.000468087621710609	0.00204596
Phatr3_J42588|B7FNU6	leishmanolysin metalloprotease zn-binding site	EC:3.4.24	4	C:membrane; F:metalloendopeptidase activity; P:proteolysis; P:cell adhesion	-1.96627	4.58099249799913e-05	0.00028055
Phatr3_J43474|B7FSC7		-	4	F:DNA-directed RNA polymerase activity; F:DNA binding; C:DNA-directed RNA polymerase III complex; P:transcription from RNA polymerase III promoter	-1.96249	0.00137103309138013	0.0051206
Phatr3_J31819|B7FPF5	thioesterase thiol ester dehydrase-isomerase	-	3	F:oxidoreductase activity; F:isomerase activity; P:oxidation-reduction process	-1.96219	0.0029248291035346	0.00973462
Phatr3_J15619|B7G9G2	60s ribosomal protein l13	-	3	C:ribosome; F:structural constituent of ribosome; P:translation	-1.96133	3.03939469811763e-05	0.000194706
Phatr3_J13894	pyruvate dehydrogenase complex dihydrolipoamide acetyltransferase	EC:2.7.11; EC:2.3.1.12	7	C:mitochondrial matrix; C:pyruvate dehydrogenase complex; F:protein serine/threonine kinase activity; F:dihydrolipoyllysine-residue acetyltransferase activity; F:ATP binding; P:pyruvate metabolic process; P:protein phosphorylation	-1.95747	0.00118925929171904	0.00455973
Phatr3_J43945|B5Y4V2		-	4	F:calcium ion binding; C:extrinsic component of membrane; C:photosystem II oxygen evolving complex; P:photosynthesis	-1.95056	0.000431532514304209	0.00191232
Phatr3_J46595|B7G1S9	ceramide synthase 2	-	6	C:nucleus; C:integral component of membrane; F:transcription factor activity, sequence-specific DNA binding; F:sequence-specific DNA binding; P:regulation of transcription, DNA-templated; C:endoplasmic reticulum	-1.95035	0.000389618046318997	0.00174839
Phatr3_EG01576	---NA---	-		-	-1.94778	0.00138758996439121	0.00517264
Phatr3_J47947|B7G5G5	g-protein beta-subunit	-	2	C:nucleus; F:protein binding	-1.94508	0.00161685263222101	0.00587549
Phatr3_J19835	dna-directed rna polymerase	-	5	C:DNA-directed RNA polymerase III complex; F:RNA polymerase III activity; F:DNA binding; F:RNA binding; P:transcription initiation from RNA polymerase III promoter	-1.94496	0.000117671370681129	0.000627439
Phatr3_J48726|B7G858	predicted protein	-		-	-1.94488	0.000389664456646489	0.00174839
Phatr3_J44376|B7FTW6	predicted protein	-		-	-1.94143	0.0010790859357266	0.00420684
Phatr3_J15031	phosphatidylinositol 3-kinase vps34	EC:2.7.1.137	21	F:protein kinase activity; F:ATP binding; F:1-phosphatidylinositol-3-kinase activity; P:nuclear division; P:protein phosphorylation; P:vacuolar protein processing; P:endocytosis; P:autophagy; P:vacuole organization; P:vacuolar transport; P:cellular response to starvation; P:pathogenesis; P:nuclear migration along microtubule; P:cellular response to drug; P:phosphatidylinositol-3-phosphate biosynt…	-1.93682	0.000270423616332362	0.00127578
Phatr3_J46461|B7G1B0	homoserine kinase	EC:2.7.1.39	5	F:homoserine kinase activity; F:ATP binding; F:pyridoxal phosphate binding; P:threonine metabolic process; P:phosphorylation	-1.92965	8.07787580031349e-05	0.000455359
Phatr3_EG00544	---NA---	-	1	F:protein binding	-1.92943	0.0018120789001301	0.00648534
Phatr3_J44814|B7FVQ9	predicted protein	-		-	-1.92473	0.000619191063323794	0.00260721
Phatr3_J51005|B5Y3V2	dna ligase 1	EC:6.5.1.1	7	F:DNA binding; F:DNA ligase (ATP) activity; F:ATP binding; P:DNA replication; P:DNA recombination; P:DNA ligation involved in DNA repair; P:DNA biosynthetic process	-1.92136	8.68904587396411e-05	0.000485035
Phatr3_J48411|B7G715	40s ribosomal protein s2	-	6	C:nuclear chromosome; C:nucleolus; C:cytosolic small ribosomal subunit; F:RNA binding; F:structural constituent of ribosome; P:translation	-1.92134	0.000154191022608673	0.00079494
Phatr3_J22658|B7G844	rna 3 -terminal phosphate cyclase-like protein	-	8	C:nucleolus; C:cytoskeleton; C:plasma membrane; C:methylosome; C:pICln-Sm protein complex; F:catalytic activity; P:spliceosomal snRNP assembly; P:ribosome biogenesis	-1.92114	0.00126356865924098	0.00479433
Phatr3_EG01653	elongation factor 1-alpha	-	2	F:translation elongation factor activity; P:translational elongation	-1.9144	0.000380841769924974	0.00171433
Phatr3_J49955|B7GCF5	protein	-		-	-1.91197	0.00133493424775016	0.00501268
Phatr3_J16141	protein arginine n-methyltransferase 5-like	EC:2.1.1	6	C:cytosol; F:protein methyltransferase activity; P:regulation of flower development; P:positive regulation of vernalization response; P:regulation of skeletal muscle fiber development; P:peptidyl-arginine N-methylation	-1.91126	0.00218446915511463	0.00758411
Phatr3_J18549	regulatory associated protein of partial	-	3	C:TORC1 complex; P:TOR signaling; F:protein binding	-1.91002	9.94504047794892e-05	0.000544263
Phatr3_J49802|B7GBY4	protein	-		-	-1.90926	0.000303428551983596	0.00140846
Phatr3_EG00123	histidine kinase	EC:2.7.3	8	C:membrane; F:phosphorelay sensor kinase activity; F:phosphorelay response regulator activity; F:transporter activity; F:ATP binding; P:phosphorelay signal transduction system; P:transport; P:signal transduction by protein phosphorylation	-1.90678	5.92732697345906e-09	9.86387e-08
Phatr3_J44318|B7FTP2	histone h1-like	-	4	C:nucleosome; C:nucleus; F:DNA binding; P:nucleosome assembly	-1.90664	0.00147261633525901	0.00543142
Phatr3_EG01598	2 3 -cyclic nucleotide 2 -phosphodiesterase	-	2	C:collagen trimer; F:calcium ion binding	-1.89433	0.000424683190564839	0.0018855
Phatr3_J48736|B7G873	predicted protein	-		-	-1.89418	9.59584777433387e-05	0.000527593
Phatr3_J3425	trna (5-methylaminomethyl-2-thiouridylate)-methyltransferase	-	7	C:cytoplasm; F:tRNA binding; F:ATP binding; F:methyltransferase activity; F:sulfurtransferase activity; P:tRNA modification; P:methylation	-1.89106	0.00162238987901211	0.00589115
Phatr3_J38937|B7G793	predicted protein	-	3	F:molecular_function; P:biological_process; C:cellular_component	-1.89069	0.00216860407418099	0.00754009
Phatr3_J18945|B7FTZ4	molybdate-anion transporter	-	6	C:endosome; C:trans-Golgi network; C:plasma membrane; C:integral component of membrane; P:molybdate ion transport; F:molybdate ion transmembrane transporter activity	-1.88991	0.000526983684089544	0.00226326
Phatr3_Jdraft1697|B7S468	predicted protein	-		-	-1.88919	0.0012160104584047	0.00463974
Phatr3_J48071|B7G5W4	protein	-		-	-1.8891	0.00133038287207989	0.00500353
Phatr3_J39894|B7G9X1	predicted protein	-		-	-1.88787	0.000294275774459354	0.00137082
Phatr3_EG02100	protein	-	4	F:transferase activity, transferring phosphorus-containing groups; F:intramolecular lyase activity; F:ubiquitinyl hydrolase activity; P:ubiquitin-dependent protein catabolic process	-1.8865	0.00145227666755714	0.00536812
Phatr3_J44321|B7FTQ0	transglutaminase-like protein	-	2	F:oxidoreductase activity; P:oxidation-reduction process	-1.88618	0.000188587472606079	0.000940315
Phatr3_J49933	protein	-		-	-1.88558	0.000106901752521203	0.000579149
Phatr3_J48302|B7G6N9	bifunctional coenzyme a synthase	EC:2.7.7.3	3	F:pantetheine-phosphate adenylyltransferase activity; F:ATP binding; P:coenzyme A biosynthetic process	-1.88485	0.000990648275361943	0.00391364
Phatr3_J46969|B7G1Z9	cytoplasmic dynein intermediate chain-like protein	-	1	F:protein binding	-1.88341	0.000233733417468617	0.00113156
Phatr3_EG00228	aara_dicdi ame: full=protein aardvark ame: full=suppressor of amib protein 16	-	3	F:ubiquitin-protein transferase activity; F:zinc ion binding; P:protein ubiquitination	-1.8757	6.84349316187342e-05	0.000394986
Phatr3_J49502|B7GAU0	mitochondrial dna replication protein yhm2	-	2	C:integral component of membrane; P:transport	-1.87307	0.000707471436128712	0.00293159
Phatr3_EG01965|B7G6R2	protein	-	5	C:nucleus; F:transcription factor activity, sequence-specific DNA binding; F:sequence-specific DNA binding; P:regulation of transcription, DNA-templated; P:response to stress	-1.86774	0.000274230784389329	0.00129014
Phatr3_EG02540|B7G1K6	domain-containing partial	-		-	-1.85753	0.00198516326244649	0.00701357
Phatr3_J17862|B7FQS8	dead-box rna helicase	-	5	C:cytosol; F:nucleic acid binding; F:ATP binding; F:ATP-dependent helicase activity; P:obsolete ATP catabolic process	-1.85347	2.42590968322136e-05	0.000159818
Phatr3_J42697|B7FP81	predicted protein	-		-	-1.85056	0.000514226955651021	0.00221813
Phatr3_J39093|B7G7T4	aspartate aminotransferase	-	3	F:transaminase activity; F:pyridoxal phosphate binding; P:biosynthetic process	-1.84903	7.36916288537978e-05	0.000421421
Phatr3_J47579|B7G457	protein	EC:2.7.11	4	C:plastid; F:protein serine/threonine kinase activity; F:ATP binding; P:protein phosphorylation	-1.84513	0.0011430981670555	0.00441421
Phatr3_J16711|B7GDJ2	lysosomal pro-x	-	3	F:carboxypeptidase activity; F:serine-type peptidase activity; P:proteolysis	-1.84395	0.00135210643713504	0.0050643
Phatr3_J13856	mitochondrial carnitine acylcarnitine carrier protein	-	2	C:integral component of membrane; P:transmembrane transport	-1.84385	0.00114124789934272	0.0044085
Phatr3_J44011|B5Y527	probable lrr receptor-like serine threonine-protein kinase at4g08850	EC:2.7.10	5	C:integral component of membrane; F:protein tyrosine kinase activity; F:ATP binding; P:peptidyl-tyrosine phosphorylation; F:protein binding	-1.84238	8.03718951619767e-05	0.000453486
Phatr3_J45062|B7FWC3	predicted protein	-		-	-1.84047	0.000173059931681704	0.000874315
Phatr3_J6817|B7FWB3	myb-like dna-binding domain containing protein	-	2	F:DNA binding; F:chromatin binding	-1.83796	0.0023311054208325	0.00799468
Phatr3_J28359|B7G216	60s ribosomal protein l10a	-	11	C:nucleolus; C:plasma membrane; C:plasmodesma; C:cytosolic large ribosomal subunit; F:RNA binding; F:structural constituent of ribosome; F:methyltransferase activity; P:translation; P:adaxial/abaxial pattern specification; P:methylation; P:post-embryonic organ development	-1.8341	6.06387196722517e-05	0.000356729
Phatr3_J3664|B7FWH6	morn motif precursor	-		-	-1.83371	0.000162867926423994	0.000832061
Phatr3_EG02652	laminin domain-containing 2	EC:3.4.21	5	C:extracellular region; F:serine-type endopeptidase activity; F:chitin binding; P:chitin metabolic process; P:proteolysis	-1.83359	0.00216780998358159	0.00753954
Phatr3_J42868|B7FPU6	predicted protein	-	2	C:integral component of membrane; P:transmembrane transport	-1.83329	1.39389331773494e-05	9.92331e-05
Phatr3_J15140|B7G836	trehalose-phosphatase	EC:2.4.1.15	3	F:alpha,alpha-trehalose-phosphate synthase (UDP-forming) activity; F:starch binding; P:trehalose biosynthetic process	-1.8328	2.153759465847e-05	0.000144402
Phatr3_J47152|B7G2N7	dtdp-glucose -dehydratase	EC:4.2.1.76; EC:1.1.1.133; EC:4.2.1.46	11	C:cytosol; C:plasmodesma; F:dTDP-glucose 4,6-dehydratase activity; F:dTDP-4-dehydrorhamnose reductase activity; F:UDP-glucose 4,6-dehydratase activity; F:coenzyme binding; P:mucilage biosynthetic process; P:seed coat development; P:UDP-rhamnose biosynthetic process; P:extracellular polysaccharide biosynthetic process; P:oxidation-reduction process	-1.83275	0.000289413883368813	0.00135083
Phatr3_J42677|B7FP54	major facilitator superfamily	-	8	C:endosome; C:vacuolar membrane; C:trans-Golgi network; C:plasma membrane; F:nucleic acid binding; P:molybdate ion transport; F:molybdate ion transmembrane transporter activity; C:integral component of membrane	-1.83131	0.000113831447906212	0.000611507
Phatr3_J41038|B7GD45	-	-	-	-	-1.83029	0.00210768868614531	0.00736944
Phatr3_J47170|B7G2R1	nucleolar protein 8	-	2	F:nucleotide binding; F:nucleic acid binding	-1.82664	0.001064805448681	0.00415939
Phatr3_J21682|B7G3J1	trna wybutosine-synthesizing protein 1 partial	-	7	C:mitochondrion; F:iron ion binding; F:electron carrier activity; F:FMN binding; F:oxidoreductase activity; F:iron-sulfur cluster binding; P:oxidation-reduction process	-1.82598	0.00151603882746521	0.00556555
Phatr3_J12366|B7FZ63	serine arginine-rich sc35-like splicing factor scl33 isoform x1	-	2	F:nucleotide binding; F:nucleic acid binding	-1.82232	7.20077623447849e-05	0.000412389
Phatr3_J8737|B7FQ17	non-histone chromosomal protein 6	-	2	C:nucleus; F:DNA binding	-1.82138	0.00229900801423636	0.00790642
Phatr3_J20857|B7G1H5	predicted protein	-	4	C:nucleus; F:nucleotide binding; F:RNA binding; P:mRNA processing	-1.82131	0.000508784588456593	0.00219626
Phatr3_EG01793	hypothetical protein THAOC_29673, partial	-	4	C:ribosome; F:RNA binding; F:structural constituent of ribosome; P:translation	-1.81993	0.000740579606572221	0.00304572
Phatr3_J47297|B7G3W9	nudix hydrolase 13	-	2	F:hydrolase activity; P:metabolic process	-1.8132	2.20882924565376e-07	2.63119e-06
Phatr3_J47502|B7G3L1	protein	-	7	C:ribosome; C:integral component of membrane; F:structural constituent of ribosome; F:serine-type peptidase activity; F:metallopeptidase activity; P:translation; P:proteolysis	-1.81204	0.00265784068418869	0.00894413
Phatr3_J46314|B7G0T1_B7G0T2	-	-	-	-	-1.80719	0.000794647918733482	0.00323881
Phatr3_J44246|B5Y5U9	protein	-		-	-1.80623	0.00148754931966182	0.00547625
Phatr3_J44505|B7FUC4	predicted protein	-	3	F:methyltransferase activity; P:peptidyl-amino acid modification; P:methylation	-1.80326	0.00117418539611723	0.00451363
Phatr3_EG02335|C6JVY2	myosin 29	-	5	C:myosin complex; F:motor activity; F:ATP binding; P:intein-mediated protein splicing; F:protein binding	-1.80323	0.00264904024908139	0.00892721
Phatr3_J43207|B7FQZ8	predicted protein	-		-	-1.80319	0.000267811381225827	0.00126648
Phatr3_J46522|B7G1I2	ras gtpase-activating protein-binding protein 1-like	EC:2.7.11	6	C:plastid; F:nucleic acid binding; F:protein serine/threonine kinase activity; F:ATP binding; P:protein phosphorylation; P:transport	-1.79409	0.000802776958654083	0.00326407
Phatr3_J44394|B7FTY4	ribosomal rna processing protein 1	-	8	C:euchromatin; C:heterochromatin; C:nucleolus; C:cytosol; C:preribosome, small subunit precursor; F:poly(A) RNA binding; P:rRNA processing; P:negative regulation of phosphatase activity	-1.78568	0.00263665303714424	0.0088956
Phatr3_J48151|B7G659	metacaspase	EC:3.4.22	2	F:cysteine-type endopeptidase activity; P:proteolysis	-1.78359	0.00104537604054202	0.00409973
Phatr3_J26176|B7FUD3	elongation factor 1-	-	4	F:translation elongation factor activity; F:transferase activity; P:translational elongation; F:protein binding	-1.77345	7.31977988218748e-05	0.000418799
Phatr3_J48199|B7G6B6	predicted protein	-		-	-1.77174	0.00242445836492676	0.00827407
Phatr3_J37749|B7G3N0	set domain-containing protein	EC:2.1.1.127	2	F:[ribulose-bisphosphate carboxylase]-lysine N-methyltransferase activity; P:methylation	-1.76738	0.000153699949190743	0.000793446
Phatr3_EG01208	branchpointbridging protein	-	2	F:RNA binding; F:zinc ion binding	-1.76025	0.000757602407256402	0.00310817
Phatr3_J16120	upf0553 family protein	-		-	-1.75962	0.000981137355546664	0.00388159
Phatr3_J54791|B7G4R4	cytochrome c biogenesis protein	-	5	C:integral component of membrane; F:hydrolase activity, hydrolyzing O-glycosyl compounds; P:carbohydrate metabolic process; P:cytochrome complex assembly; P:oxidation-reduction process	-1.75884	0.00165207871216142	0.00598879
Phatr3_EG02243|B7G9H2	c-myc promoter-binding	-	2	P:termination of G-protein coupled receptor signaling pathway; F:protein binding	-1.75643	0.00135268044871817	0.00506485
Phatr3_J47514|B7G3M9	elongator complex protein 4 isoform x1	EC:2.7.1; EC:2.3.1.48	9	C:cytoplasm; C:transcription elongation factor complex; C:DNA-directed RNA polymerase II, holoenzyme; C:Elongator holoenzyme complex; F:histone acetyltransferase activity; F:phosphorylase kinase regulator activity; P:regulation of transcription from RNA polymerase II promoter; P:histone acetylation; P:regulation of protein kinase activity	-1.75241	0.000720881642495171	0.00297817
Phatr3_J23672|B7GCN7	mitochondrial basic amino acids transporter-like	-	12	C:integral component of membrane; F:L-ornithine transmembrane transporter activity; F:L-histidine transmembrane transporter activity; F:arginine transmembrane transporter activity; F:L-lysine transmembrane transporter activity; P:proline biosynthetic process; P:hyperosmotic response; P:histidine transport; P:lysine transport; P:ornithine transport; P:L-arginine import; P:transmembrane transport	-1.75027	0.000909207413303678	0.00363244
Phatr3_EG02280|B7G6G4_B7G6G5		-	5	F:microtubule binding; F:ATP binding; P:microtubule-based movement; F:microtubule motor activity; C:kinesin complex	-1.74366	0.00161103945843656	0.00585977
Phatr3_J48851|B7G8K9	predicted protein	-		-	-1.73979	0.00237414501167704	0.0081258
Phatr3_J51291|B7GED8	40s ribosomal protein s20	-	8	C:cell wall; C:nucleolus; C:plasmodesma; C:membrane; C:cytosolic small ribosomal subunit; F:RNA binding; F:structural constituent of ribosome; P:translation	-1.73944	1.52434177670623e-05	0.000107039
Phatr3_J40354|B7GB74	predicted protein	-		-	-1.73804	0.00127852434211031	0.00484481
Phatr3_J48702|B7G7F4	protein	-	12	C:nucleus; C:protein complex; F:transcription factor activity, sequence-specific DNA binding; F:GTPase activity; F:protein kinase activity; F:ATP binding; F:GTP binding; F:sequence-specific DNA binding; P:obsolete GTP catabolic process; P:regulation of transcription, DNA-templated; P:protein phosphorylation; P:protein polymerization	-1.73772	0.00137596038199262	0.00513203
Phatr3_J16262|B7GBY1	chromodomain- partial	-	8	C:nucleus; F:DNA binding; F:chromatin binding; F:transcription factor activity, sequence-specific DNA binding; F:helicase activity; F:ATP binding; F:zinc ion binding; P:regulation of transcription, DNA-templated	-1.73723	0.000861070780606507	0.00347246
Phatr3_J47520|B7G3N5	protein	-	1	F:lipid binding	-1.73412	0.000142158209900099	0.000739998
Phatr3_J29702|B7G7W5_Q850L3		-	3	F:urease activity; F:nickel cation binding; P:urea catabolic process	-1.73344	0.000422355521647963	0.00188081
Phatr3_J21122|B5Y3W7_Q5G928		-	6	C:microtubule; P:microtubule-based process; F:structural constituent of cytoskeleton; F:GTP binding; F:GTPase activity; P:protein polymerization	-1.72913	0.000256404984363793	0.00122182
Phatr3_J44159|B5Y5I9	-	-	-	-	-1.72744	0.000413721511426492	0.00184444
Phatr3_EG00942	---NA---	-	1	F:protein binding	-1.72628	0.00117267982085282	0.00450931
Phatr3_J48416|B7G720	multisite-specific trna:(cytosine-c5)-methyltransferase	EC:2.1.1	7	C:ribosome; F:RNA binding; F:structural constituent of ribosome; F:zinc ion binding; F:tRNA (cytosine-5-)-methyltransferase activity; P:translation; P:tRNA methylation	-1.72601	0.000896561811036711	0.00359232
Phatr3_J44961|B7FV20	n-terminal region -like protein	-	1	P:Mo-molybdopterin cofactor biosynthetic process	-1.72564	4.60339674358435e-05	0.000281776
Phatr3_J45154|B7FWM7	armadillo betacatenin-like repeat domain containing protein	-	4	F:ubiquitin-protein transferase activity; F:zinc ion binding; P:protein ubiquitination; F:protein binding	-1.72482	3.94891609435404e-05	0.000246173
Phatr3_EG00547	abnormal spindle-like microcephaly-associated protein	-	20	C:spindle pole; C:nucleus; C:cytoplasm; C:myosin complex; C:midbody; F:motor activity; F:calmodulin binding; F:ATP binding; P:neuron migration; P:positive regulation of neuroblast proliferation; P:mitotic nuclear division; P:spermatogenesis; P:metabolic process; P:forebrain neuroblast division; P:negative regulation of neuron differentiation; P:negative regulation of asymmetric cell division; P:o…	-1.72475	0.00277069502356953	0.0092843
Phatr3_J49976|B7GCH6	predicted protein	-		-	-1.72464	0.00263842258974314	0.00889904
Phatr3_J46531|B7G1J3	protein	-		-	-1.72407	0.00142021856642506	0.00527102
Phatr3_J15960	pseudouridine synthase	EC:5.4.99.12	4	F:RNA binding; F:pseudouridine synthase activity; F:lyase activity; P:pseudouridine synthesis	-1.72289	0.000241279411348319	0.00116002
Phatr3_J45679|B7FYI1	protein	EC:2.7.10; EC:2.7.11	5	C:integral component of membrane; F:protein serine/threonine kinase activity; F:protein tyrosine kinase activity; F:ATP binding; P:peptidyl-tyrosine phosphorylation	-1.72077	0.000707625222187002	0.00293159
Phatr3_J51283|B7GE03		-	2	F:nucleic acid binding; F:nucleotide binding	-1.71864	2.29642822131355e-05	0.00015283
Phatr3_J26256	adenylosuccinate synthetase	EC:6.3.4.4	5	C:cytoplasm; F:magnesium ion binding; F:adenylosuccinate synthase activity; F:GTP binding; P:'de novo' AMP biosynthetic process	-1.71525	0.000714110196052588	0.00295535
Phatr3_J44426|B7FU22	peptidyl-prolyl cis-trans isomerase-like protein	EC:5.2.1.8	5	F:nucleotide binding; F:nucleic acid binding; F:peptidyl-prolyl cis-trans isomerase activity; P:protein peptidyl-prolyl isomerization; P:protein folding	-1.71327	8.45259850596619e-06	6.43572e-05
Phatr3_J25714|B5Y502	60s ribosomal protein	-	6	C:nucleolus; C:vacuolar membrane; C:plasma membrane; C:cytosolic large ribosomal subunit; F:structural constituent of ribosome; P:translation	-1.70732	2.75449417392942e-10	5.77858e-09
Phatr3_J49114|B7G9J0		-	3	F:ATP binding; F:unfolded protein binding; P:protein folding	-1.70473	0.00249780417126081	0.00848766
Phatr3_J39520|B7G8W1	predicted protein	-		-	-1.70279	0.00297654548242119	0.00986512
Phatr3_EG01914	predicted protein	-		-	-1.69876	0.00047576448894933	0.00207339
Phatr3_J43956|B5Y4W4	condensin-like protein	-	2	P:mitotic chromosome condensation; F:binding	-1.69867	0.00247111231684412	0.00842085
Phatr3_J40078|B7GAE7	predicted protein	-		-	-1.69861	3.84508747324859e-06	3.28959e-05
Phatr3_J2936		-	2	F:ubiquitin-specific protease activity; P:ubiquitin-dependent protein catabolic process	-1.69813	0.00120743889780681	0.00461448
Phatr3_EG02498|B7G5Q5	predicted protein	-	2	F:zinc ion binding; P:cellular metabolic process	-1.69702	0.00187215512634602	0.00667008
Phatr3_J46029|B7FZT7		-	1	C:WASH complex	-1.69538	0.000215619712155292	0.00105792
Phatr3_J45833|B7FYU4	predicted protein	-		-	-1.69435	8.67190321714298e-05	0.000484676
Phatr3_J50132|B7GD25	regulator of nonsense transcripts upf2-like	-	7	F:RNA binding; P:response to wounding; P:salicylic acid mediated signaling pathway; P:jasmonic acid mediated signaling pathway; P:defense response to bacterium; P:long-day photoperiodism; F:protein binding	-1.69314	0.00247991640464582	0.0084378
Phatr3_J8270|B7FXB9	pab1p	-	19	C:nucleus; C:ribosome; C:chloroplast thylakoid membrane; C:chloroplast stroma; C:chloroplast envelope; C:stromule; C:cytoplasmic stress granule; C:viral nucleocapsid; F:nucleotide binding; F:mRNA binding; F:poly(A) binding; F:poly(U) RNA binding; F:ribonuclease inhibitor activity; P:regulation of translational initiation; P:response to cold; P:response to abscisic acid; P:innate immune response; …	-1.69054	7.75703730309293e-05	0.000441044
Phatr3_J46547|B7G1L3	protein	-		-	-1.68943	0.000693991145433098	0.00288318
Phatr3_J42494|B7FRH5	protein	-	3	F:protein kinase activity; F:ATP binding; P:protein phosphorylation	-1.68853	0.000393594175634267	0.00176423
Phatr3_J1971	patatin family	-	1	P:lipid metabolic process	-1.68695	0.00122013941663076	0.004651
Phatr3_J48602|B7G7U4	protein	-	3	F:nucleotide binding; F:nucleic acid binding; F:metal ion binding	-1.68246	0.0018967038194616	0.00674536
Phatr3_J45148|B7FWM1	apicomplexan specific region near n-terminus	-	4	C:intracellular; F:signal transducer activity; P:signal transduction; P:multicellular organismal development	-1.67354	0.00153620216709601	0.00562561
Phatr3_J44614|B7FUP2	predicted protein	-		-	-1.67093	0.000819024245415209	0.00331873
Phatr3_J47216|B7G2V9	predicted protein	-		-	-1.67057	0.00137400722925206	0.00512685
Phatr3_J44493|B7FUB0		-	1	F:calcium ion binding	-1.66796	0.000275637057055526	0.00129491
Phatr3_EG02611|B7GE53	metal abc transporter atpase	EC:3.6.3.6	7	C:integral component of membrane; F:ATP binding; F:hydrogen-exporting ATPase activity, phosphorylative mechanism; F:metal ion binding; P:obsolete ATP catabolic process; P:ATP biosynthetic process; P:hydrogen ion transmembrane transport	-1.66646	0.0012060161684344	0.00461202
Phatr3_J44310|B7FTN4	protein	-	5	C:vacuolar membrane; C:plasma membrane; C:plasmodesma; F:calcium ion binding; P:transmembrane transport	-1.66297	0.000653685782905586	0.00273688
Phatr3_J44743|B7FVH1	predicted protein	-		-	-1.6565	0.000702535401163528	0.00291548
Phatr3_J18087|B7FS29	adenylosuccinate lyase	EC:4.3.2.2	3	F:N6-(1,2-dicarboxyethyl)AMP AMP-lyase (fumarate-forming) activity; F:(S)-2-(5-amino-1-(5-phospho-D-ribosyl)imidazole-4-carboxamido)succinate AMP-lyase (fumarate-forming) activity; P:purine ribonucleotide biosynthetic process	-1.65487	0.000562717878950375	0.00239758
Phatr3_J55073|B7GB75	heat shock factor	-	7	C:nucleus; F:chromatin binding; F:transcription factor activity, sequence-specific DNA binding; F:zinc ion binding; F:sequence-specific DNA binding; P:regulation of transcription, DNA-templated; P:response to stress	-1.65379	5.7053410310229e-05	0.000339054
Phatr3_J46753|B5Y3P0	lipase class 3	EC:3.1.1.3	3	F:triglyceride lipase activity; F:nucleotidyltransferase activity; P:lipid metabolic process	-1.65366	0.000613462614250958	0.00258493
Phatr3_J42672|B7FP48	predicted protein	-	3	F:catalytic activity; F:carbohydrate binding; P:carbohydrate metabolic process	-1.65195	0.00205025524415172	0.0072091
Phatr3_J43348|B7FRY4	predicted protein	-		-	-1.64938	0.000208922028125882	0.00102913
Phatr3_EG01868	---NA---	-		-	-1.64859	0.000865838802908783	0.00348693
Phatr3_J44898|B7FW20	letm1-like protein	-		-	-1.64545	6.7638285038466e-05	0.000391343
Phatr3_EG00448	predicted protein	-	3	C:nuclear pore; P:transport; F:zinc ion binding	-1.64523	0.000662487901015944	0.00276797
Phatr3_J46089	---NA---	-		-	-1.63895	0.000464565886157339	0.00203357
Phatr3_J49835|B7GC05	predicted protein	-		-	-1.63589	0.00256994754609761	0.00869534
Phatr3_J46492|B7G1E9	neutral endopolygalacturonase sspg6	EC:3.2.1.15	3	C:extracellular region; F:polygalacturonase activity; P:carbohydrate metabolic process	-1.63306	6.22947594117233e-06	4.96074e-05
Phatr3_EG02405|B7FQ88_B7FQ87		-	5	C:cAMP-dependent protein kinase complex; P:regulation of protein phosphorylation; F:cAMP-dependent protein kinase regulator activity; F:ATP binding; F:protein serine/threonine kinase activity	-1.63195	0.000455081320707495	0.00199649
Phatr3_J54151|B5Y4D9_U5TRJ3		-	2	F:catalytic activity; P:metabolic process	-1.62473	0.0014399283513945	0.00533247
Phatr3_EG01709	---NA---	-		-	-1.6236	0.00139117879316974	0.00518439
Phatr3_J17029|B7GEJ9	rna polymerase sigma factor	-	6	C:cytoplasm; F:DNA binding; F:transcription factor activity, sequence-specific DNA binding; F:sigma factor activity; P:transcription initiation from bacterial-type RNA polymerase promoter; P:regulation of transcription, DNA-templated	-1.62271	3.66269097022248e-05	0.000230761
Phatr3_J45731|B7FZL1	predicted protein	-	1	F:nucleic acid binding	-1.62003	0.00247940429350128	0.0084378
Phatr3_J43446|B7FS94	ppr zf methyltransferase domain-containing protein	EC:2.1.1.33	6	F:nucleotide binding; F:nucleic acid binding; F:tRNA (guanine-N7-)-methyltransferase activity; F:metal ion binding; P:tRNA modification; P:RNA (guanine-N7)-methylation	-1.61762	0.00277790883208926	0.00930057
Phatr3_J46160|B7G092	protein	-	3	F:protein serine/threonine phosphatase activity; F:metal ion binding; P:protein dephosphorylation	-1.61762	0.0010257956925089	0.00403632
Phatr3_J45888|B7FZ19	nucleolar complex protein 4 homolog	-	1	P:ribosome biogenesis	-1.6169	0.00174159375081945	0.00626148
Phatr3_EG01222	protein	-		-	-1.61676	0.00194134077041564	0.00688341
Phatr3_J46430|B7G167	predicted protein	-		-	-1.61575	0.0014822330148674	0.00546348
Phatr3_J40430|B7GBE7	dihydrolipoamide succinyltransferase	EC:2.3.1.61; EC:2.3.1.12; EC:2.7.1.2	8	C:oxoglutarate dehydrogenase complex; F:dihydrolipoyllysine-residue succinyltransferase activity; F:glucokinase activity; F:dihydrolipoyllysine-residue acetyltransferase activity; F:ATP binding; P:glycolytic process; P:tricarboxylic acid cycle; P:glucose 6-phosphate metabolic process	-1.61145	0.00229935565857655	0.00790642
Phatr3_EG02222|B7GC37_B7GC36		-	5	P:proton transport; P:oxidation-reduction process; F:NAD(P)+ transhydrogenase (AB-specific) activity; C:integral component of membrane; F:NADP binding	-1.61091	0.000102738022331446	0.000558638
Phatr3_J47970|B7G5J4	peptidyl-prolyl cis-trans isomerase fkbp17- chloroplastic isoform x1	EC:5.2.1.8	3	F:peptidyl-prolyl cis-trans isomerase activity; P:protein peptidyl-prolyl isomerization; P:protein folding	-1.60969	0.00135841557815843	0.0050831
Phatr3_J47965|B7G5I8	protein	-	4	P:signal transduction; P:determination of left/right symmetry; P:Kupffer's vesicle development; F:protein binding	-1.60709	0.000532784199920896	0.0022832
Phatr3_J28234|B5Y3U9	60s ribosomal protein	-	6	C:chloroplast; C:large ribosomal subunit; F:structural constituent of ribosome; F:transferase activity; F:rRNA binding; P:translation	-1.60418	0.000965534225272688	0.00382977
Phatr3_J49176	armadillo betacatenin-like repeat domain containing protein	-	1	F:protein binding	-1.59852	0.00254606543140838	0.0086244
Phatr3_J46819|B5Y3W0	protein	-		-	-1.59373	4.30663939237859e-05	0.000265801
Phatr3_J46562|B7G1N2	protease	-	3	F:serine-type peptidase activity; P:proteolysis; F:protein binding	-1.5891	0.00165270827453141	0.00598923
Phatr3_J46565|B7G1N7	protease	-	3	F:serine-type peptidase activity; P:proteolysis; F:protein binding	-1.58869	0.0013952666734383	0.00519635
Phatr3_J44878|B7FVZ0	transcription initiation factor tfiid subunit	-	5	F:translation initiation factor activity; F:metallopeptidase activity; F:zinc ion binding; P:translational initiation; P:proteolysis	-1.58861	0.00153051452900794	0.00560825
Phatr3_J47542|B7G414	predicted protein	-	1	F:protein binding	-1.58706	0.00196474163637977	0.00695596
Phatr3_J42743|B7FPD5	protein	EC:3.4.21	7	C:plasma membrane; C:plasmodesma; C:integral component of membrane; F:nucleotide binding; F:nucleic acid binding; F:serine-type endopeptidase activity; P:proteolysis	-1.58636	0.000849600253407825	0.00342971
Phatr3_J36356|B7G143	had family hydrolase	-	2	F:hydrolase activity; P:metabolic process	-1.58341	5.93235604750395e-06	4.76522e-05
Phatr3_J45854|B7FYX5	nuclear pore complex protein nup96 homolog	-	2	C:nuclear pore; P:transport	-1.58115	0.000516546541455246	0.00222489
Phatr3_J22404|Q2TSX0_B8XA72_B7G6Z9		-	4	F:pyruvate kinase activity; F:magnesium ion binding; F:potassium ion binding; P:glycolytic process	-1.58107	0.00022208538372826	0.00108404
Phatr3_J42169|B7G563	serine threonine-protein phosphatase pp-x isozyme 2	EC:3.1.3.16	4	C:nucleus; C:cytoplasm; F:phosphoprotein phosphatase activity; P:dephosphorylation	-1.57917	0.00148413175092999	0.00546537
Phatr3_EG00531	---NA---	-		-	-1.57902	0.000298233424926527	0.00138707
Phatr3_J49166|B7G9Q0	pentatricopeptide repeat-containing protein at5g47460	-	3	C:mitochondrion; P:sugar mediated signaling pathway; P:mitochondrial mRNA modification	-1.57781	0.000923109256220922	0.00368
Phatr3_EG00786	---NA---	-		-	-1.57728	0.00243571214992773	0.00831008
Phatr3_EG00743	exocyst complex component sec5b-like	-	7	C:exocyst; C:cytosol; C:plasma membrane; C:plasmodesma; P:Golgi to plasma membrane transport; P:pollen germination; P:pollen tube growth	-1.57691	2.15406906986155e-05	0.000144402
Phatr3_J13890	aspartyl glutamyl-trna(asn gln) a subunit	EC:6.3.5.7	7	C:mitochondrion; C:glutamyl-tRNA(Gln) amidotransferase complex; F:ATP binding; F:transferase activity; F:glutaminyl-tRNA synthase (glutamine-hydrolyzing) activity; P:mitochondrial translation; P:glutaminyl-tRNAGln biosynthesis via transamidation	-1.5752	0.000521525401780207	0.00224307
Phatr3_J46872|B5Y419	peptidase s8	EC:3.4.21	6	C:extracellular region; F:serine-type endopeptidase activity; F:hydrolase activity, hydrolyzing O-glycosyl compounds; F:carbohydrate binding; P:carbohydrate metabolic process; P:proteolysis	-1.57467	0.00214675850364629	0.00748466
Phatr3_J43352|B7FRY8	alpha beta hydrolase	-	2	F:hydrolase activity; P:metabolic process	-1.56875	0.00185685691371077	0.00662555
Phatr3_J54510|B7FZU7	formin like protein	-	2	C:WASH complex; F:zinc ion binding	-1.5672	0.000171736961755427	0.000868744
Phatr3_J36398|B7G186	agmatine deiminase	EC:3.5.3.12; EC:3.5.3.15	3	F:protein-arginine deiminase activity; F:agmatine deiminase activity; P:putrescine biosynthetic process from arginine	-1.56617	0.000281519377651349	0.00131814
Phatr3_J48306|B7G6P3	eukaryotic translation initiation factor 2a	-	3	F:translation initiation factor activity; P:translational initiation; F:protein binding	-1.56615	0.000172881476795841	0.000873786
Phatr3_J12424|B7FZN2	xenotropic and polytropic murine leukemia virus receptor xpr1	-	1	C:integral component of membrane	-1.56287	0.00048109078262221	0.00209428
Phatr3_J18475|B5Y4J2	elongation factor 1-alpha	-	6	C:cytoplasm; F:translation elongation factor activity; F:GTPase activity; F:GTP binding; P:obsolete GTP catabolic process; P:translational elongation	-1.56018	0.00193738516734416	0.00687557
Phatr3_J44168|B5Y5K1	protein	EC:1.14.11	4	F:iron ion binding; F:oxidoreductase activity, acting on paired donors, with incorporation or reduction of molecular oxygen, 2-oxoglutarate as one donor, and incorporation of one atom each of oxygen into both donors; F:L-ascorbic acid binding; P:oxidation-reduction process	-1.55869	0.00204301050144421	0.0071879
Phatr3_J25417|B7FSX7	gdp-mannose -dehydratase	EC:4.2.1.47	4	C:intracellular; F:GDP-mannose 4,6-dehydratase activity; F:NADP+ binding; P:GDP-mannose metabolic process	-1.55853	1.28740253914223e-06	1.25371e-05
Phatr3_J44397|B7FTY7	protein	-	3	F:phosphoric diester hydrolase activity; F:metal ion binding; P:metabolic process	-1.5565	0.00240694001062784	0.00822377
Phatr3_J48992|B7G948	predicted protein	-		-	-1.54974	0.00020011029753361	0.000991917
Phatr3_J48258|B7G6I6		-	1	F:protein binding	-1.5417	0.0014174627352207	0.0052641
Phatr3_Jdraft1192	enolase	EC:4.2.1.11	4	C:phosphopyruvate hydratase complex; F:magnesium ion binding; F:phosphopyruvate hydratase activity; P:glycolytic process	-1.53927	5.88608999757136e-05	0.000347873
Phatr3_EG01781	---NA---	-		-	-1.53917	5.10376780733103e-07	5.6227e-06
Phatr3_J46440|B7G183	nuclear pore complex protein nup107	-	3	C:nuclear pore; P:mRNA export from nucleus; P:nuclear pore complex assembly	-1.53851	0.0013938985784181	0.00519289
Phatr3_J47820|B7G513	predicted protein	-		-	-1.53821	0.000792741631597159	0.00323327
Phatr3_EG02239|B7G8A6	kinesin family-like protein	-	8	C:kinesin complex; C:microtubule; F:microtubule motor activity; F:ATP binding; F:microtubule binding; F:isomerase activity; P:microtubule-based movement; P:metabolic process	-1.53814	0.00254582402428985	0.0086244
Phatr3_EG00087	---NA---	-		-	-1.53546	0.000908993506013513	0.00363244
Phatr3_J17324|B7FNY3	40s ribosomal protein x isoform	-	4	C:ribosome; F:RNA binding; F:structural constituent of ribosome; P:translation	-1.53423	3.20955600910275e-06	2.79936e-05
Phatr3_J46417|B7G151	interferon-related developmental regulator 1	-	1	F:binding	-1.53369	0.0030079449763975	0.0099469
Phatr3_J46613|B7G1V4		-	4	P:xanthine metabolic process; P:purine-containing compound salvage; F:transferase activity, transferring pentosyl groups; P:nucleoside metabolic process	-1.53155	0.00255266071566262	0.00864427
Phatr3_EG01360	protein	-	3	C:integral component of membrane; F:sulfotransferase activity; P:metabolic process	-1.52704	6.52800260689618e-05	0.000378996
Phatr3_J12384	trna-dihydrouridine synthase 2-like protein	-	4	F:tRNA dihydrouridine synthase activity; F:flavin adenine dinucleotide binding; P:tRNA dihydrouridine synthesis; P:oxidation-reduction process	-1.52326	0.000259418711518128	0.0012337
Phatr3_J13078|B7G1X1	membrane protein	-		-	-1.52059	0.000721375971405276	0.00297844
Phatr3_J47992|B7G5L6	protein kinase	EC:2.7.11	4	F:protein serine/threonine kinase activity; F:ATP binding; P:protein phosphorylation; F:protein binding	-1.52026	0.000447895573892929	0.00196861
Phatr3_J35766|B7FZ72	translation elongation factor aef-2	-	5	F:translation elongation factor activity; F:GTPase activity; F:GTP binding; P:obsolete GTP catabolic process; P:translational elongation	-1.51435	0.0018291392210316	0.00654244
Phatr3_J30572	serine-trna ligase	EC:6.1.1.11	4	C:cytoplasm; F:serine-tRNA ligase activity; F:ATP binding; P:seryl-tRNA aminoacylation	-1.51354	0.00250178325685539	0.00849532
Phatr3_J47533|B7G404	protein	-	2	F:sulfotransferase activity; P:metabolic process	-1.51089	0.000865621217123147	0.00348693
Phatr3_J45275|B7FX36	protein	-		-	-1.50821	0.000271080471395525	0.00127786
Phatr3_J12544|B7FYR6	dioxygenase domain protein	EC:1.14.11	2	F:oxidoreductase activity, acting on paired donors, with incorporation or reduction of molecular oxygen, 2-oxoglutarate as one donor, and incorporation of one atom each of oxygen into both donors; P:oxidation-reduction process	-1.50766	0.000280665244627896	0.00131518
Phatr3_J42830|B7FPQ1	e3 ubiquitin-protein ligase ring1-like protein	-	4	F:zinc ion binding; F:ligase activity; P:metabolic process; F:protein binding	-1.50473	0.000135551545568994	0.00071061
Phatr3_EG00834	4-carboxymuconolactone decarboxylase	EC:1.11.1.15	2	F:peroxiredoxin activity; P:oxidation-reduction process	-1.50111	0.00145976502230884	0.00538887
Phatr3_J9321|B7FNT9	tpr repeat-containing thioredoxin partial	-	1	F:protein binding	-1.49543	0.00188254989743189	0.0067051
Phatr3_EG00174	protein	-	1	P:intracellular signal transduction	-1.49352	0.00183659232174323	0.00656314
Phatr3_J47365|B7G340	dead-box atp-dependent rna helicase 50	-	5	C:chloroplast; F:nucleic acid binding; F:helicase activity; F:ATP binding; P:metabolic process	-1.48903	0.00213299115409745	0.0074469
Phatr3_J42466|B7FRE4	predicted protein	EC:5.2.1.8	3	F:peptidyl-prolyl cis-trans isomerase activity; P:protein peptidyl-prolyl isomerization; P:protein folding	-1.48868	0.000258338154473463	0.00123004
Phatr3_J29217|B7G5M4	dna-binding 42 kda	EC:3.4.11	8	C:nucleolus; C:plasma membrane; F:DNA binding; F:aminopeptidase activity; F:metalloexopeptidase activity; F:molybdenum ion binding; F:pyridoxal phosphate binding; P:proteolysis	-1.48171	0.00047428241414141	0.00206808
Phatr3_J9910|B7FT78	26s proteasome non-atpase regulatory subunit 6	-	2	C:proteasome complex; F:protein binding	-1.47992	0.000737135187971211	0.00303366
Phatr3_J9617|B7FQP6	glycosyl family 48	EC:2.4.1.34	3	C:1,3-beta-D-glucan synthase complex; F:1,3-beta-D-glucan synthase activity; P:(1->3)-beta-D-glucan biosynthetic process	-1.47883	6.21992692048126e-05	0.000363787
Phatr3_J43598|B7FSS6	predicted protein	-		-	-1.4751	0.000628905593608756	0.00264154
Phatr3_J50162|B7GD56	upf0420 protein c16orf58 homolog isoform x2	-	1	C:integral component of membrane	-1.47442	0.000440731896460523	0.00194652
Phatr3_J14981	bifunctional lysine-specific demethylase and histidyl-hydroxylase no66	EC:1.14.11; EC:1.14.11.27; EC:1.8.4; EC:1.8.4.11	22	C:nucleoplasm; C:nucleolar preribosome; F:sulfonate dioxygenase activity; F:RNA binding; F:iron ion binding; F:protein binding; F:peptide-methionine (S)-S-oxide reductase activity; F:2,4-dichlorophenoxyacetate alpha-ketoglutarate dioxygenase activity; F:procollagen-proline dioxygenase activity; F:histone demethylase activity (H3-K4 specific); F:hypophosphite dioxygenase activity; F:DNA-N1-methyla…	-1.46814	0.000721450468564956	0.00297844
Phatr3_J11403|B7FW40	wnk protein kinase	EC:2.7.11	3	F:protein serine/threonine kinase activity; F:ATP binding; P:protein phosphorylation	-1.46325	0.00152196091987404	0.00557864
Phatr3_J24238|B7GEM7	carbamate kinase	EC:2.7.2.2	3	F:carbamate kinase activity; P:arginine metabolic process; P:phosphorylation	-1.46288	0.00159492615658736	0.00581492
Phatr3_EG01409	dhhc zinc finger domain-containing protein	EC:2.3.1.225	4	C:integral component of membrane; F:zinc ion binding; F:protein-cysteine S-palmitoyltransferase activity; P:metabolic process	-1.46189	0.00108548597981196	0.00422483
Phatr3_J42758	rna polymerase-associated protein ctr9 homolog	-	3	C:intracellular; P:RNA processing; F:protein binding	-1.46009	0.00260840289261171	0.00881286
Phatr3_J30315|B7GAG0	60s ribosomal protein	-	7	C:vacuolar membrane; C:plasma membrane; C:plasmodesma; C:chloroplast; C:cytosolic large ribosomal subunit; F:structural constituent of ribosome; P:translation	-1.4597	7.11350703646938e-06	5.53366e-05
Phatr3_J49278|B7GA29	vacuolar amino acid transporter 5	-	1	C:integral component of membrane	-1.45836	0.00161365905604623	0.00586749
Phatr3_J5928|B7FQV6	zeaxanthin epoxidase	EC:1.14.13.90	11	C:chloroplast envelope; C:membrane; F:zeaxanthin epoxidase [overall] activity; F:zeaxanthin epoxidase activity; F:antheraxanthin epoxidase activity; P:response to heat; P:response to water deprivation; P:abscisic acid biosynthetic process; P:response to red light; P:xanthophyll biosynthetic process; P:oxidation-reduction process	-1.44874	0.000144617365946352	0.000751807
Phatr3_J35643|B7FYV2	ornithine cyclodeaminase	EC:4.3.1.12	2	F:ornithine cyclodeaminase activity; P:metabolic process	-1.44427	0.000444639080944858	0.00196008
Phatr3_J17198|B7FRF4	isoleucyl-trna synthetase	EC:6.1.1.5	7	C:cytoplasm; F:aminoacyl-tRNA editing activity; F:isoleucine-tRNA ligase activity; F:ATP binding; F:zinc ion binding; P:isoleucyl-tRNA aminoacylation; P:regulation of translational fidelity	-1.43622	0.00050512213208471	0.00218363
Phatr3_J46285|B7G0Q1	ubiquitin-protein ligase e3 rbbp6 family involved in mrna cleavage	-	7	C:ubiquitin ligase complex; C:nucleus; F:nucleic acid binding; F:ubiquitin-protein transferase activity; F:zinc ion binding; F:ligase activity; P:protein ubiquitination	-1.435	0.00255747927615778	0.00865811
Phatr3_J432|C6JVY6	myosin d	-	6	C:myosin complex; F:motor activity; F:ATP binding; F:metal ion binding; P:metabolic process; F:protein binding	-1.43463	1.29066158832626e-05	9.289e-05
Phatr3_EG02520|B5Y537	two-pore potassium channel 5-like	-	4	C:integral component of membrane; F:potassium channel activity; F:calcium ion binding; P:potassium ion transmembrane transport	-1.43292	0.000770334795270737	0.00315057
Phatr3_J19615|B7FWJ5	60s ribosomal protein l35	-	7	C:membrane; C:cytosolic large ribosomal subunit; F:structural constituent of ribosome; F:poly(A) RNA binding; P:translation; P:embryo development; P:regulation of cell cycle	-1.43288	0.00261710666601712	0.0088347
Phatr3_Jdraft1572|B7S3N7	enolase	EC:4.2.1.11	4	C:phosphopyruvate hydratase complex; F:magnesium ion binding; F:phosphopyruvate hydratase activity; P:glycolytic process	-1.43179	0.000203309023181188	0.00100525
Phatr3_J46564|B7G1N6_B7G1N1		-	2	F:aspartic-type endopeptidase activity; P:proteolysis	-1.4278	0.000474371034288208	0.00206808
Phatr3_J40578|B7GBX5	ubiquitin ligase partial	-	5	F:ubiquitin-protein transferase activity; F:zinc ion binding; F:ligase activity; P:protein ubiquitination; P:protein catabolic process	-1.42131	0.00245717867669363	0.00837607
Phatr3_J45551|I6R0X4_B7FY25	-	-	-	-	-1.4123	0.00130450767625375	0.00491872
Phatr3_J44888|B7FW08	mate efflux family protein chloroplastic isoform x1	-	10	C:integral component of membrane; F:citrate transmembrane transporter activity; F:drug transmembrane transporter activity; F:antiporter activity; P:drug transmembrane transport; P:cellular iron ion homeostasis; P:citrate transport; P:cellular response to iron ion; P:cellular response to ethylene stimulus; P:cellular response to nitric oxide	-1.40829	0.00211735942760627	0.00739888
Phatr3_J13361|B5Y405	60s ribosomal protein	-	3	C:ribosome; F:structural constituent of ribosome; P:translation	-1.40773	0.000281400280050455	0.0013181
Phatr3_J49838|B7GC08	predicted protein	-	2	F:DNA binding; F:chromatin binding	-1.40529	0.000132500370472919	0.000697395
Phatr3_J13192|B7G1S3	cell division cycle 5-like protein	-	8	C:Prp19 complex; C:nucleolus; C:nuclear speck; C:catalytic step 2 spliceosome; F:DNA binding; F:chromatin binding; F:WD40-repeat domain binding; P:cell division	-1.40282	0.00131562162173452	0.00495339
Phatr3_J43546|B7FSL3	-	-	-	-	-1.39974	0.00228148980378611	0.00785723
Phatr3_J47856|B7G556	nuclear inhibitor of protein phosphatase 1-like	-	1	F:protein binding	-1.39686	0.00110552292706692	0.00428589
Phatr3_Jdraft1649|B7S406	protein	-		-	-1.39604	3.72980289980914e-05	0.000234241
Phatr3_J39015|B7G7K6	protein	-	2	F:metallopeptidase activity; P:proteolysis	-1.38731	0.000250788989385466	0.00119943
Phatr3_J45894|B7FZ26	protein	-	5	F:electron carrier activity; F:protein disulfide oxidoreductase activity; P:protein targeting to Golgi; P:cell redox homeostasis; P:oxidation-reduction process	-1.38729	5.65301511154082e-07	6.10835e-06
Phatr3_J42858|B7FPT6	exocyst complex component 6	-	2	C:exocyst; P:vesicle docking involved in exocytosis	-1.38629	0.000707048074155306	0.00293125
Phatr3_J13169	kinesin-like protein kifc3	EC:3.6.4.5	8	C:kinesin complex; C:microtubule; F:ATP binding; F:microtubule binding; F:ATP-dependent microtubule motor activity, minus-end-directed; F:starch binding; P:microtubule-based movement; P:metabolic process	-1.38581	0.00258529906468739	0.00873979
Phatr3_J48699|B7G7F1	60s ribosomal protein l10	-	3	C:ribosome; F:structural constituent of ribosome; P:translation	-1.38321	8.52654586546108e-06	6.47952e-05
Phatr3_J45582|B7FY59	predicted protein	-		-	-1.38237	0.00196267542291529	0.00695073
Phatr3_J46843|B5Y3Y3	predicted protein	-		-	-1.38146	0.000221087957370897	0.00108006
Phatr3_EG01724	protein	-		-	-1.37822	0.000739165453884294	0.00304096
Phatr3_J52286|B7G4U3	tryptophan synthase subunit beta	EC:4.2.1.20	2	F:tryptophan synthase activity; P:tryptophan biosynthetic process	-1.3774	0.00225224493984103	0.00777606
Phatr3_J50052|B7GCR8	protein	-	4	C:chloroplast; F:protein kinase activity; F:ATP binding; P:protein phosphorylation	-1.37484	5.65836348434896e-05	0.0003366
Phatr3_J51608|B5Y585	glyoxal reductase	EC:1.1.1.274; EC:1.1.1.283	3	F:methylglyoxal reductase (NADPH-dependent) activity; F:2,5-didehydrogluconate reductase activity; P:oxidation-reduction process	-1.37278	0.000318783881537561	0.00147108
Phatr3_J48661|B7G814	transmembrane protein	-	1	C:integral component of membrane	-1.37184	0.000244025709572006	0.00117227
Phatr3_J45110|B7FWH7	macrocin o-methyltransferase domain-containing protein	-	4	F:methyltransferase activity; F:metal ion binding; P:methylation; P:novobiocin biosynthetic process	-1.36936	0.00232737172437328	0.0079865
Phatr3_J49436|B7GAK8	predicted protein	-		-	-1.36916	0.00277249103457511	0.00928769
Phatr3_EG01501	gcn5 family acetyltransferase	EC:2.3.1	2	F:N-acetyltransferase activity; P:metabolic process	-1.36878	0.00150949589189698	0.00554669
Phatr3_J35054|B7FXF7	protein	EC:2.7.10; EC:2.7.11	4	F:protein serine/threonine kinase activity; F:protein tyrosine kinase activity; F:ATP binding; P:peptidyl-tyrosine phosphorylation	-1.36725	0.00104271366932808	0.004092
Phatr3_J17628|B7FPX7	queuine trna-ribosyltransferase	EC:2.4.2.29	2	F:queuine tRNA-ribosyltransferase activity; P:queuosine biosynthetic process	-1.36444	0.00216402801293395	0.00753082
Phatr3_J47949|B7G5G8	predicted protein	-		-	-1.35787	0.00214567208953615	0.00748455
Phatr3_J676|B7G606	cadmium-transporting atpase	EC:3.6.3.3	16	C:plasmodesma; C:integral component of membrane; F:zinc ion transmembrane transporter activity; F:calmodulin binding; F:ATP binding; F:cadmium-exporting ATPase activity; F:metal ion binding; P:defense response; P:metabolic process; P:response to biotic stimulus; P:response to zinc ion; P:response to cobalt ion; P:response to cadmium ion; P:zinc ion homeostasis; P:cadmium ion transmembrane transpo…	-1.35763	0.00158020690618758	0.0057689
Phatr3_J34060|B7FUL8	protein	-	3	C:CIA complex; F:nucleic acid binding; P:iron-sulfur cluster assembly	-1.35557	0.00208007612697375	0.00730094
Phatr3_J16074|B7GBF6	dna-binding protein	-	2	F:DNA binding; P:chromosome condensation	-1.35535	0.0023577814015308	0.00807446
Phatr3_Jdraft1692|B7S457	glycerol uptake facilitator	EC:3.5.1	5	C:integral component of membrane; F:histone deacetylase activity; F:transporter activity; P:transport; P:histone deacetylation	-1.35189	1.12676237747637e-05	8.26013e-05
Phatr3_J45367|B7FXF5	predicted protein	-		-	-1.34929	0.000155199739053704	0.000798054
Phatr3_J20342|B7FZB0	glutamate synthase subunit beta	EC:1.4.1.13	5	F:glutamate synthase (NADPH) activity; F:flavin adenine dinucleotide binding; F:iron-sulfur cluster binding; P:glutamate biosynthetic process; P:oxidation-reduction process	-1.34652	0.00104644985676296	0.00410258
Phatr3_J46545	denn domain-containing protein 4c	-	2	F:Rab guanyl-nucleotide exchange factor activity; P:positive regulation of GTPase activity	-1.34567	0.0019693088690274	0.00696172
Phatr3_J44485|B7FUA1	predicted protein	-		-	-1.3453	0.0026562890123714	0.00894145
Phatr3_EG02431|B7G909	26s protease regulatory subunit 6b	EC:3.6.1.15	8	C:cytoplasm; F:ATP binding; F:peptidase activity; F:nucleoside-triphosphatase activity; P:proteolysis; P:exocytosis; P:protein catabolic process; P:vesicle docking	-1.34461	0.00104012774875871	0.00408456
Phatr3_EG01468	---NA---	-		-	-1.34306	0.00265607639246887	0.00894145
Phatr3_J42900|B7FPY9	predicted protein	EC:5.2.1.8; EC:2.1.1.43; EC:2.3.1	10	C:nucleus; F:DNA binding; F:peptidyl-prolyl cis-trans isomerase activity; F:N-acetyltransferase activity; F:zinc ion binding; F:histone-lysine N-methyltransferase activity; P:protein peptidyl-prolyl isomerization; P:protein folding; P:histone lysine methylation; P:termination of G-protein coupled receptor signaling pathway	-1.34183	3.33643526429368e-06	2.89631e-05
Phatr3_J44886|B7FW06	protein	EC:5.2.1.8	6	F:peptidyl-prolyl cis-trans isomerase activity; F:serine-type peptidase activity; P:protein peptidyl-prolyl isomerization; P:protein folding; P:proteolysis; F:protein binding	-1.33266	0.00294673419265807	0.00980043
Phatr3_J43431|B7FS78	trna (guanine-n -)-methyltransferase non-catalytic subunit wuho	-	5	C:nucleus; F:methyltransferase activity; P:tRNA methylation; P:RNA (guanine-N7)-methylation; F:protein binding	-1.33262	0.00216370367740205	0.00753082
Phatr3_J33535|B5Y5J9	abc transporter substrate-binding protein	-	1	P:thiamine biosynthetic process	-1.33034	0.000350264038253185	0.00159458
Phatr3_J54088|B7FS60	chemotaxis protein	-	5	C:integral component of membrane; F:signal transducer activity; F:metal ion binding; P:signal transduction; F:protein binding	-1.33028	0.000362482839132517	0.00164326
Phatr3_EG01984|B7G4Y3	clathrin heavy chain	-	6	C:clathrin coat of trans-Golgi network vesicle; C:clathrin coat of coated pit; F:structural molecule activity; P:intracellular protein transport; P:vesicle-mediated transport; F:protein binding	-1.32179	0.00203905740584826	0.00717826
Phatr3_EG01845	protein	-		-	-1.31852	0.00156095969809562	0.00570039
Phatr3_J44762|B7FVJ5	predicted protein	-		-	-1.31723	0.00248027821993943	0.0084378
Phatr3_J44571|B7FUJ4	cullin-4a	-	5	C:Cul4A-RING E3 ubiquitin ligase complex; F:ubiquitin protein ligase binding; P:ubiquitin-dependent protein catabolic process; P:regulation of protein metabolic process; P:positive regulation of G1/S transition of mitotic cell cycle	-1.31689	0.00233028668237597	0.00799419
Phatr3_J14307|B7G4M9	iron abc transporter substrate-binding protein	-	3	F:electron carrier activity; F:metal ion binding; F:iron-sulfur cluster binding	-1.31677	0.00188898826428736	0.00671994
Phatr3_J9894|B7FTF4		-	3	C:ribosome; F:structural constituent of ribosome; P:translation	-1.31615	0.000873609426394701	0.00351225
Phatr3_EG02292|B7G115_B7G116		-	3	F:oxidoreductase activity; P:oxidation-reduction process; F:protein binding	-1.3143	0.000966776979008541	0.00383341
Phatr3_J23687|B7GCP8	50s ribosomal protein l35ae	-	3	C:ribosome; F:structural constituent of ribosome; P:translation	-1.31329	0.00159526871144548	0.00581492
Phatr3_J12984|B7G1A7	polysaccharide biosynthesis family protein	-	4	F:racemase and epimerase activity, acting on carbohydrates and derivatives; F:coenzyme binding; P:carbohydrate metabolic process; P:cellular metabolic process	-1.30954	5.04705029048788e-08	6.97625e-07
Phatr3_J44722|B7FVE4	pentatricopeptide repeat-containing protein mitochondrial	-		-	-1.30431	0.00190273511553102	0.00676274
Phatr3_J42934|B7FQ28	arylsulfatase b	EC:3.1.6.1; EC:3.1.6.12	14	C:mitochondrion; C:lysosome; C:rough endoplasmic reticulum; C:Golgi apparatus; C:extracellular exosome; F:N-acetylgalactosamine-4-sulfatase activity; F:arylsulfatase activity; F:metal ion binding; P:autophagy; P:central nervous system development; P:response to nutrient; P:response to pH; P:response to estrogen; P:response to methylmercury	-1.30362	0.00209760755355581	0.00734722
Phatr3_J49766|B7GBU1	auxin transport protein big	-	15	C:cytosol; C:plasmodesma; C:integral component of membrane; C:cytoplasmic membrane-bounded vesicle; F:ubiquitin-protein transferase activity; F:zinc ion binding; F:ligase activity; P:response to fungus; P:photomorphogenesis; P:auxin-activated signaling pathway; P:unidimensional cell growth; P:auxin polar transport; P:lateral root formation; P:protein ubiquitination; P:inflorescence morphogenesis	-1.29741	0.00296028959158058	0.00982776
Phatr3_J46608|B7G1U8	cullin-associated nedd8-dissociated protein 1	-	7	C:cell wall; C:cytosol; C:plasma membrane; P:response to auxin; P:xylem and phloem pattern formation; P:vegetative to reproductive phase transition of meristem; F:binding	-1.29578	0.000235037583328361	0.00113601
Phatr3_J55162|B7GDF5	protein	EC:1.14.11	8	C:integral component of membrane; F:ATP binding; F:oxidoreductase activity, acting on paired donors, with incorporation or reduction of molecular oxygen, 2-oxoglutarate as one donor, and incorporation of one atom each of oxygen into both donors; F:ATPase activity, coupled to transmembrane movement of substances; P:obsolete ATP catabolic process; P:transmembrane transport; P:oxidation-reduction pr…	-1.29522	0.00038267862850019	0.00172031
Phatr3_J48132|B7G633	predicted protein	-		-	-1.29431	0.00266686943304967	0.00897196
Phatr3_J20262|B7FYY3	cmgc cdk protein kinase	EC:2.7.11.23	4	F:ATP binding; F:RNA polymerase II carboxy-terminal domain kinase activity; P:protein phosphorylation; P:cell division	-1.29283	0.00131239803710777	0.00494374
Phatr3_J28794	v-type h-atpase	EC:3.6.3.6	4	C:vacuolar proton-transporting V-type ATPase, V0 domain; F:hydrogen-exporting ATPase activity, phosphorylative mechanism; P:metabolic process; P:ATP hydrolysis coupled proton transport	-1.29185	6.52516747219189e-05	0.000378996
Phatr3_J48406|B7G709	nad dependent epimerase dehydratase protein	-		-	-1.29147	8.69471938915344e-05	0.000485035
Phatr3_J50496|B7GEA2	sam-dependent methyltransferase	-	2	F:methyltransferase activity; P:methylation	-1.28661	0.00238801931162438	0.00816856
Phatr3_J42590|B7FNU8	protein	-	3	F:alternative oxidase activity; P:oxidation-reduction process; F:protein binding	-1.2786	0.000423288375829434	0.00188334
Phatr3_EG02212|B7GD37_B7GD36		-	1	F:ATP binding	-1.27771	0.000663772333592577	0.00277224
Phatr3_J7026	ck1 ttbk protein kinase	EC:2.7.11	3	F:protein serine/threonine kinase activity; F:ATP binding; P:protein phosphorylation	-1.27052	0.000181654499957992	0.000911122
Phatr3_J1103|B5Y3F8	calcium-dependent protein	EC:2.7.11	4	F:protein serine/threonine kinase activity; F:calcium ion binding; F:ATP binding; P:protein phosphorylation	-1.26881	0.000141757458398338	0.000738562
Phatr3_J47022|B7G268	predicted protein	-		-	-1.26255	0.00198640475652166	0.00701586
Phatr3_J44773|B7FVL2	cap binding protein	-	4	C:nuclear cap binding complex; F:RNA cap binding; P:mRNA cis splicing, via spliceosome; P:mRNA transport	-1.26135	0.00224851732775757	0.00776546
Phatr3_EG00097	hypothetical protein THAOC_05475	-		-	-1.26074	0.00177387490516207	0.0063698
Phatr3_J54477|B7FYT1	atp-citrate synthase	EC:6.2.1.5; EC:2.3.3.8	14	C:nucleus; C:mitochondrion; C:plasma membrane; C:extracellular exosome; F:ATP citrate synthase activity; F:succinate-CoA ligase (ADP-forming) activity; F:protein binding; F:ATP binding; F:metal ion binding; F:cofactor binding; P:acetyl-CoA biosynthetic process; P:citrate metabolic process; P:fatty acid biosynthetic process; P:cellular carbohydrate metabolic process	-1.26058	7.37860348491548e-07	7.61812e-06
Phatr3_J15286|B7G8J2	tip41-like protein	-	3	C:cytosol; F:oxidoreductase activity; P:oxidation-reduction process	-1.25737	0.00201134251084018	0.00709124
Phatr3_J30620|B7GBW9	solute carrier family facilitated glucose transporter member 3-like	-	4	C:integral component of membrane; F:glucose transmembrane transporter activity; P:carbohydrate transport; P:transmembrane transport	-1.24922	7.00471262693575e-06	5.4634e-05
Phatr3_J15324|B7G8I9	amino acid transporter	-	3	C:integral component of membrane; F:amino acid transmembrane transporter activity; P:amino acid transmembrane transport	-1.24698	0.000763723910245214	0.00312894
Phatr3_J44639|B7FUS2	atp-binding cassette superfamily	-	4	C:ATP-binding cassette (ABC) transporter complex; F:ATP binding; F:phosphate ion binding; P:phosphate ion transmembrane transport	-1.24337	0.00301222102606172	0.00995634
Phatr3_J45911|B7FZ47	protein	-	7	F:nucleotide binding; F:nucleic acid binding; F:iron ion binding; F:oxidoreductase activity, acting on paired donors, with incorporation or reduction of molecular oxygen; F:L-ascorbic acid binding; P:oxidation-reduction process; F:protein binding	-1.24314	0.00133295277346211	0.00500841
Phatr3_J46975|B7G206	predicted protein	-	1	F:protein binding	-1.24312	0.000675172822082905	0.00281489
Phatr3_J48857|B7G8L9	c2h2 zinc-finger protein	-	2	F:nucleotide binding; F:metal ion binding	-1.24266	0.00155025055801495	0.00566653
Phatr3_EG02413	protein	-	2	F:nucleic acid binding; F:nucleotide binding	-1.24087	0.00260988386093935	0.00881534
Phatr3_J45678|B7FYI0	predicted protein	-		-	-1.24039	0.00221301393980304	0.00766522
Phatr3_EG01923|B7GAE4	lysine-trna ligase	EC:6.1.1.6	13	C:mitochondrion; C:eukaryotic translation elongation factor 1 complex; C:microtubule associated complex; C:aminoacyl-tRNA synthetase multienzyme complex; F:tRNA binding; F:translation elongation factor activity; F:lysine-tRNA ligase activity; F:ATP binding; F:amino acid binding; F:metal ion binding; P:translational elongation; P:lysyl-tRNA aminoacylation; P:diadenosine tetraphosphate biosynthetic…	-1.23824	0.0010044088847511	0.00396403
Phatr3_J35057|B7FXG0	indole-3-glycerol phosphate synthase	EC:4.1.1.48	2	F:indole-3-glycerol-phosphate synthase activity; P:tryptophan biosynthetic process	-1.23654	0.000346821392978647	0.00158074
Phatr3_J50886|B7FXK9	40s ribosomal protein s14	-	7	C:vacuolar membrane; C:plasma membrane; C:plasmodesma; C:chloroplast; C:cytosolic small ribosomal subunit; F:structural constituent of ribosome; P:translation	-1.23553	0.00173689992116221	0.0062484
Phatr3_J21410|B7G2Q9	cmgc mapk protein kinase	EC:2.7.11.24	4	F:MAP kinase activity; F:ATP binding; P:MAPK cascade; P:protein phosphorylation	-1.23537	0.00191041650632719	0.00678596
Phatr3_EG02148	pseudouridine synthase	EC:5.4.99.12; EC:4.2.1.70	4	F:RNA binding; F:pseudouridylate synthase activity; F:pseudouridine synthase activity; P:pseudouridine synthesis	-1.23218	0.000379003032191016	0.00170898
Phatr3_J51279|B7GDW6	cmgc cdk cdc2 protein kinase	EC:2.7.11.22	5	F:cyclin-dependent protein serine/threonine kinase activity; F:ATP binding; P:protein phosphorylation; P:cell division; P:regulation of cell cycle	-1.23101	0.000662434168552051	0.00276797
Phatr3_J10862|B7FTS7	det3-like protein	-	5	C:proton-transporting V-type ATPase, V1 domain; F:hydrogen ion transmembrane transporter activity; F:hydrolase activity; P:metabolic process; P:ATP hydrolysis coupled proton transport	-1.22753	0.00045558646455582	0.00199796
Phatr3_J46790|B5Y3S8	mitochondrial 28s ribosomal s29-like partial	-	2	F:nucleic acid binding; F:zinc ion binding	-1.22592	0.000532253924163611	0.00228175
Phatr3_J40659|B7GC25	predicted protein	-		-	-1.22265	0.00115799455359201	0.00445864
Phatr3_J49771|B7GBU7	protein	EC:3.1.4.11	6	F:phosphatidylinositol phospholipase C activity; F:signal transducer activity; F:calcium ion binding; P:lipid catabolic process; P:intracellular signal transduction; F:protein binding	-1.21991	0.00247823467045479	0.0084378
Phatr3_J48694|B7G7E3	homoserine dehydrogenase	EC:1.1.1.3	7	F:homoserine dehydrogenase activity; F:amino acid binding; F:NADP binding; P:methionine biosynthetic process; P:threonine biosynthetic process; P:isoleucine biosynthetic process; P:oxidation-reduction process	-1.20283	0.00167452447976749	0.00606087
Phatr3_Jdraft1735|B7S4C6	beta-adaptin-like protein c	-	6	C:plasmodesma; C:clathrin adaptor complex; F:protein transporter activity; P:intracellular protein transport; P:vesicle-mediated transport; F:binding	-1.20232	0.000681236860745214	0.00283418
Phatr3_J26925|B7FXA8	cyclin-dependent kinase c- cdkc-2	EC:2.7.11.23	9	C:nucleus; C:cytosol; F:protein binding; F:ATP binding; F:RNA polymerase II carboxy-terminal domain kinase activity; P:protein phosphorylation; P:response to virus; P:vegetative to reproductive phase transition of meristem; P:leaf development	-1.20096	0.00131663295162519	0.00495339
Phatr3_J21513|B7G3Y1	valine--trna ligase-like protein	EC:6.1.1.9	16	C:chloroplast stroma; F:aminoacyl-tRNA editing activity; F:valine-tRNA ligase activity; F:ATP binding; P:rRNA processing; P:valyl-tRNA aminoacylation; P:regulation of translational fidelity; P:chloroplast organization; P:embryo development ending in seed dormancy; P:thylakoid membrane organization; P:stomatal complex morphogenesis; P:vegetative to reproductive phase transition of meristem; P:iron…	-1.19925	0.00251812928435637	0.00854445
Phatr3_J47890|B7G596	ribosome maturation factor rimp	-	4	C:cytoplasm; F:translation elongation factor activity; P:translational elongation; P:ribosome biogenesis	-1.19573	0.000628362144307773	0.00264113
Phatr3_EG00549	tata element modulatory factor	-	15	C:endoplasmic reticulum; C:Golgi apparatus; F:protein dimerization activity; P:acrosome assembly; P:positive regulation of cytokine production; P:spermatid nucleus differentiation; P:negative regulation of gene expression; P:sperm motility; P:luteinizing hormone secretion; P:Leydig cell differentiation; P:defense response to bacterium; P:negative regulation of apoptotic process; P:regulation of p…	-1.19126	0.000765387264930216	0.00313467
Phatr3_J21201|B5Y493	nad-dependent dehydratase	EC:3.13.1.1	3	F:UDPsulfoquinovose synthase activity; F:coenzyme binding; P:cellular metabolic process	-1.1884	0.00118737375478906	0.00455545
Phatr3_J34321|B7FVQ0	prolyl 4-hydroxylase alpha subunit	EC:1.14.11.2	5	F:procollagen-proline 4-dioxygenase activity; F:iron ion binding; F:L-ascorbic acid binding; P:peptidyl-proline hydroxylation; P:oxidation-reduction process	-1.18693	0.000212023799871128	0.00104354
Phatr3_J55229|B7GER4	cell division control protein 48 homolog b	EC:3.6.1.15	4	F:ATP binding; F:nucleoside-triphosphatase activity; P:metabolic process; P:cell division	-1.18641	0.000439113132490977	0.0019401
Phatr3_J28818	cop9 signalosome complex subunit 2	-	14	C:proteasome complex; C:COP9 signalosome; C:repressor ecdysone receptor complex; F:transcription corepressor activity; F:signal transducer activity; F:ligand-dependent nuclear receptor binding; F:nuclear hormone receptor binding; F:protein homodimerization activity; P:phagocytosis; P:mitotic G2 DNA damage checkpoint; P:signal transduction; P:neurogenesis; P:negative regulation of transcription, D…	-1.1798	0.00113382286175744	0.00438268
Phatr3_J11843|B7FX22	potassium:hydrogen antiporter 1	-	4	C:integral component of membrane; F:solute:proton antiporter activity; P:potassium ion transport; P:hydrogen ion transmembrane transport	-1.17748	0.00210431441975047	0.00736263
Phatr3_J48607|B7G7V1	protein	EC:2.7.3	6	C:membrane; F:phosphorelay sensor kinase activity; F:phosphorelay response regulator activity; F:ATP binding; P:phosphorelay signal transduction system; P:signal transduction by protein phosphorylation	-1.17704	0.00242443253692592	0.00827407
Phatr3_J7988|B7GES2	arf-gap protein	-	7	C:nucleus; C:cytosol; F:GTPase activator activity; F:zinc ion binding; F:transaminase activity; P:regulation of GTPase activity; P:positive regulation of GTPase activity	-1.17634	0.00299447594795455	0.00991344
Phatr3_J47713|B7G4M6	ccch zinc finger and smr domain containing protein	-	5	C:membrane; F:receptor activity; F:metal ion binding; P:cell adhesion; P:multicellular organismal development	-1.16643	0.00173043327010255	0.00622703
Phatr3_J47263|B7G3S5	predicted protein	-		-	-1.16575	0.000223917752756102	0.00109118
Phatr3_EG02179	endonuclease iii 8-oxoguanine dna glycosylase isoform 1b	EC:3.2.2.23	5	F:damaged DNA binding; F:oxidized purine nucleobase lesion DNA N-glycosylase activity; P:DNA catabolic process, endonucleolytic; P:base-excision repair; P:nucleotide-excision repair	-1.165	0.00206183192654032	0.0072455
Phatr3_J10024	heterogeneous nuclear ribonucleoprotein h3-like	-	5	C:cytoplasm; C:viral nucleocapsid; C:ribonucleoprotein complex; F:nucleotide binding; F:RNA binding	-1.16401	4.8523115356769e-05	0.000293971
Phatr3_J22974|B7G9F0	acetate- ligase	EC:6.2.1.1	3	F:acetate-CoA ligase activity; F:AMP binding; P:acetyl-CoA biosynthetic process from acetate	-1.1557	0.000879922462012242	0.00353643
Phatr3_J42015|B7G0K7	succinyl- ligase	EC:6.2.1.5; EC:2.3.3.8; EC:6.2.1.4	8	C:cell wall; F:ATP citrate synthase activity; F:succinate-CoA ligase (ADP-forming) activity; F:succinate-CoA ligase (GDP-forming) activity; F:copper ion binding; F:cofactor binding; P:metabolic process; P:response to cadmium ion	-1.15205	0.000715045402730222	0.00295819
Phatr3_J27956|B7G1B1	peptide chain release factor 3	-	6	C:cytoplasm; F:GTPase activity; F:GTP binding; F:translation release factor activity, codon specific; P:obsolete GTP catabolic process; P:regulation of translational termination	-1.15071	0.00133644214237747	0.00501675
Phatr3_J46382|B7G113	protein	-	3	F:hydrolase activity; P:protein targeting to Golgi; P:metabolic process	-1.148	1.03829794515975e-06	1.02866e-05
Phatr3_J48923|B7G8W0	predicted protein	-		-	-1.14033	0.0014997999324695	0.00551621
Phatr3_J12645|B7G0D2	family most like nth1	EC:4.2.99.18	5	F:DNA binding; F:DNA-(apurinic or apyrimidinic site) lyase activity; F:4 iron, 4 sulfur cluster binding; P:DNA catabolic process, endonucleolytic; P:base-excision repair	-1.13881	0.00120293948011857	0.00460323
Phatr3_J48946|B7G8Z0	2-hydroxyacid dehydrogenase	EC:1.1.1.28	3	F:D-lactate dehydrogenase activity; F:NAD binding; P:oxidation-reduction process	-1.13513	0.00017274154449883	0.000873452
Phatr3_J28551	imitation switch isoform alias nucleosome remodeling factor 140 kda subunit	-	8	F:DNA binding; F:helicase activity; F:ATP binding; F:nucleosome binding; P:metabolic process; P:ATP-dependent chromatin remodeling; F:ATPase activity; C:NURF complex	-1.13433	0.00129417959621836	0.00488912
Phatr3_J47598|B7G484	predicted protein	-		-	-1.13425	0.00111593145813009	0.00432341
Phatr3_J54586|B7G1C5	hypothetical protein PHATRDRAFT_54586	EC:2.7.7.59	4	F:[protein-PII] uridylyltransferase activity; F:ADP binding; P:metabolic process; F:protein binding	-1.13112	0.00253042585231843	0.00858125
Phatr3_EG00839	ubiquitin domain-containing protein dsk2b-like	-		-	-1.12758	8.34590428751457e-05	0.000468892
Phatr3_J54442|B7FY75	alpha subunit of tetrameric clathrin adaptor complex ap1	-	9	C:integral component of membrane; C:clathrin adaptor complex; F:protein transporter activity; F:oxidoreductase activity, acting on the CH-CH group of donors; P:lipid metabolic process; P:intracellular protein transport; P:vesicle-mediated transport; P:oxidation-reduction process; F:binding	-1.12569	3.42473193901726e-05	0.000217157
Phatr3_EG02262|B7G707_B7G708	-	-	-	-	-1.12354	0.000423961315304608	0.00188441
Phatr3_J46706|B5Y3J0	biotin lipoate protein ligase-like protein	EC:6.3.4.15	2	F:biotin-[acetyl-CoA-carboxylase] ligase activity; P:cellular protein modification process	-1.12335	7.38982883700181e-05	0.000421584
Phatr3_J45277|B7FX40	3-hydroxyisobutyryl- hydrolase 1-like isoform x1	EC:3.4.17	3	F:metallocarboxypeptidase activity; F:zinc ion binding; P:proteolysis	-1.11817	0.00044507649222961	0.00196059
Phatr3_J13864|B7G3K5	small nuclear ribonucleoprotein d3	-	21	C:nucleoplasm; C:U7 snRNP; C:U1 snRNP; C:U4 snRNP; C:U12-type spliceosomal complex; C:nucleolus; C:cytosol; C:viral nucleocapsid; C:methylosome; C:pICln-Sm protein complex; C:SMN-Sm protein complex; C:extracellular exosome; C:catalytic step 2 spliceosome; F:enzyme binding; F:poly(A) RNA binding; F:histone pre-mRNA DCP binding; P:spliceosomal snRNP assembly; P:termination of RNA polymerase II tran…	-1.11687	6.20484637782544e-05	0.000363085
Phatr3_EG01843	protein	EC:3.1.3.2	2	F:acid phosphatase activity; P:dephosphorylation	-1.11255	0.00106873263696543	0.00417108
Phatr3_J43718|B7FT79	predicted protein	-		-	-1.1098	0.00161495545577426	0.0058704
Phatr3_J48542|B7G7L9	protein	-	1	F:lipid binding	-1.1048	0.00257375380858538	0.00870573
Phatr3_EG00761	predicted protein	-		-	-1.10125	0.00234725218522104	0.00804431
Phatr3_J14915|B7G736	50s ribosomal protein l1	-	5	C:large ribosomal subunit; F:tRNA binding; F:structural constituent of ribosome; F:rRNA binding; P:regulation of translation	-1.10097	0.00128493598313686	0.00486196
Phatr3_J16511|B7GCV3	ribosomal protein l20	-	5	C:chloroplast; C:large ribosomal subunit; F:structural constituent of ribosome; F:rRNA binding; P:translation	-1.08696	0.00172291342431643	0.00620825
Phatr3_J49980|B7GCI0	protein	-	3	C:membrane; F:transferase activity, transferring glycosyl groups; P:metabolic process	-1.07876	0.000177027251646146	0.000890934
Phatr3_J5769|B7G1S0	ribosomal protein l15	-	3	C:large ribosomal subunit; F:structural constituent of ribosome; P:translation	-1.07396	0.000162397607714318	0.000830375
Phatr3_J46478|B7G1D0	protein	-		-	-1.07291	6.97790958573418e-07	7.26784e-06
Phatr3_J9199|B7FNY4	40s ribosomal protein s13	-	11	C:cell wall; C:nucleolus; C:endoplasmic reticulum; C:chloroplast; C:membrane; C:cytosolic small ribosomal subunit; F:structural constituent of ribosome; P:cytokinesis by cell plate formation; P:translation; P:leaf morphogenesis; P:trichome morphogenesis	-1.06961	0.000582462072865367	0.00247103
Phatr3_EG02344|B7S3P2_B7S3P1		-	2	F:protein binding; F:zinc ion binding	-1.06793	0.00238671240685155	0.00816645
Phatr3_J41928|B7FXE5	ubiquitin carboxyl-terminal hydrolase isozyme l3	-	4	C:cytosol; F:ubiquitin-specific protease activity; P:ubiquitin-dependent protein catabolic process; P:Notch signaling pathway	-1.06001	0.00139672249863159	0.00520013
Phatr3_J45125|B7FWJ4	prenyltransferase	EC:2.5.1; EC:2.5.1.42	10	C:plasma membrane; C:integral component of membrane; F:magnesium ion binding; F:nucleic acid binding; F:prenyltransferase activity; F:3'-5' exonuclease activity; F:geranylgeranylglycerol-phosphate geranylgeranyltransferase activity; P:glycerophospholipid metabolic process; P:phospholipid biosynthetic process; P:nucleic acid phosphodiester bond hydrolysis	-1.05873	0.000179655327426016	0.000902625
Phatr3_J15852|B7GA12	copper zinc superoxide dismutase	EC:1.15.1.1	4	F:superoxide dismutase activity; F:metal ion binding; P:removal of superoxide radicals; P:oxidation-reduction process	-1.05402	0.00234918430763036	0.00804735
Phatr3_J45516|B7FXY4	protein	EC:3.1	5	F:DNA binding; F:helicase activity; F:nuclease activity; F:ATP binding; P:nucleic acid phosphodiester bond hydrolysis	-1.04801	0.00101710751689662	0.00400746
Phatr3_J33014|B7FT99	flavin reductase	EC:1.5.1.30; EC:1.5.1.41	3	F:FMN binding; F:riboflavin reductase (NADPH) activity; P:oxidation-reduction process	-1.04085	0.00121455429651579	0.00463718
Phatr3_J10617|B5Y4K4	50s ribosomal protein l3	-	5	C:ribosome; F:structural constituent of ribosome; F:rRNA binding; P:translation; P:ribosome assembly	-1.03576	0.000150813250382947	0.000780246
Phatr3_J3171|B7FP04	mitochondrial import inner membrane translocase subunit tim50	-	4	C:mitochondrial inner membrane presequence translocase complex; C:integral component of membrane; P:protein transport; F:protein binding	-1.03209	0.00249535541578911	0.00848177
Phatr3_J46468	predicted protein	-		-	-1.02929	3.25046070615537e-05	0.000206882
Phatr3_J47546|B7G419	protein	-		-	-1.01115	0.00212266683205352	0.00741523
Phatr3_J45912|B7FZ49	predicted protein	-	1	C:endoplasmic reticulum	-1.00879	0.000749211882711041	0.00308015
Phatr3_EG02325|B7G0B9_B7G0C0		-	3	P:carbohydrate metabolic process; F:racemase and epimerase activity, acting on carbohydrates and derivatives; F:phosphotransferase activity, alcohol group as acceptor	-1.00083	0.00231253953212839	0.00794482
Phatr3_J46635|B5Y3A5	predicted protein	-		-	-0.997942	0.00159751947597967	0.00581954
Phatr3_J13382|B5Y3N7	protein	EC:5.3.1.6	2	F:ribose-5-phosphate isomerase activity; P:pentose-phosphate shunt, non-oxidative branch	-0.995625	0.0029820944381051	0.00987798
Phatr3_J46464|B7G1B6	e3 ubiquitin-protein ligase rha2a-like	-	2	F:zinc ion binding; F:protein binding	-0.985544	0.00188832601204425	0.0067196
Phatr3_J44034|B5Y552	predicted protein	-		-	-0.983179	0.00110421267257397	0.00428258
Phatr3_J49491|B7GAS6	mfs transporter	-	2	C:integral component of membrane; P:transmembrane transport	-0.977287	0.00264447565912514	0.00891691
Phatr3_J47036|B7G286	protein	EC:2.7.10; EC:2.7.11	4	F:protein serine/threonine kinase activity; F:protein tyrosine kinase activity; F:ATP binding; P:peptidyl-tyrosine phosphorylation	-0.976511	0.00208256681102671	0.00730751
Phatr3_J45352|B7FXD8	predicted protein	-		-	-0.974242	0.000147059610383681	0.000763497
Phatr3_J11217	atp-dependent clp atp-binding subunit	EC:3.6.1.15	8	F:ATP binding; F:peptidase activity; F:zinc ion binding; F:nucleoside-triphosphatase activity; F:protein dimerization activity; F:unfolded protein binding; P:protein folding; P:proteolysis	-0.965782	0.00109251633790629	0.0042466
Phatr3_J15125|B7G7K4	gdp-l-fucose synthetase	EC:1.1.1.271	4	F:GDP-L-fucose synthase activity; F:coenzyme binding; P:'de novo' GDP-L-fucose biosynthetic process; P:oxidation-reduction process	-0.962566	7.88589581734075e-05	0.000446226
Phatr3_J48259|B7G6I7	predicted protein	-		-	-0.96192	0.00117842711581222	0.00452553
Phatr3_J13205|B7G122	bromodomain containing 2	-	3	F:translation initiation factor activity; P:translational initiation; F:protein binding	-0.956927	0.00043691821822291	0.00193209
Phatr3_J27518|B7FZS9	coatomer protein subunit beta2	-	5	C:membrane coat; F:structural molecule activity; P:intracellular protein transport; P:vesicle-mediated transport; F:protein binding	-0.937361	0.00210679525895743	0.00736849
Phatr3_J17671|B7FQ48	nadh dehydrogenase	EC:1.1.1.133; EC:1.6.5.3	5	F:NADH dehydrogenase (ubiquinone) activity; F:dTDP-4-dehydrorhamnose reductase activity; F:coenzyme binding; P:extracellular polysaccharide biosynthetic process; P:oxidation-reduction process	-0.931918	0.00216047693094001	0.0075251
Phatr3_EG02146|B5Y4G7	vacuolar protein sorting-associated protein 35	-	3	C:retromer complex; P:protein transport; P:retrograde transport, endosome to Golgi	-0.922792	0.00145071638996357	0.00536402
Phatr3_EG01826	hypothetical protein THAOC_02407	-		-	-0.909964	0.0022028122335217	0.00763659
Phatr3_J32815|B7FSQ1	protein	-		-	-0.90773	0.000676424213770886	0.00281899
Phatr3_J42565|B7FNS2	protein	-	1	C:integral component of membrane	-0.904568	0.00294583136052578	0.00980043
Phatr3_J42957|B7FQ53	protein	-		-	-0.900526	0.00130947614380673	0.00493431
Phatr3_EG02264|B7G762_B7G761		-	4	P:protein phosphorylation; F:protein kinase activity; F:ATP binding; F:metal ion binding	-0.899872	0.00223481380708592	0.00773393
Phatr3_J49781|B7GBV7	tetratricopeptide repeat protein	-	8	C:nucleus; C:kinesin complex; F:transcription factor activity, sequence-specific DNA binding; F:microtubule motor activity; F:ATP binding; F:sequence-specific DNA binding; P:regulation of transcription, DNA-templated; F:protein binding	-0.895267	0.000483396600321903	0.00210278
Phatr3_J36844|B5Y3U2	tetratricopeptide tpr_2 repeat protein	-	3	F:methyltransferase activity; P:methylation; F:protein binding	-0.871752	0.00208427862648815	0.00731135
Phatr3_EG00731	atp binding	EC:2.7.11; EC:2.7.12.1; EC:1.1.1.28	8	C:cytosol; C:plasma membrane; F:protein serine/threonine kinase activity; F:protein serine/threonine/tyrosine kinase activity; F:ATP binding; F:D-lactate dehydrogenase activity; P:protein phosphorylation; P:oxidation-reduction process	-0.85668	0.00115762659564556	0.00445864
Phatr3_J46425	protein	-		-	-0.856646	0.00127701316876037	0.00484128
Phatr3_J22247|B7G696	serine threonine-protein phosphatase 2a catalytic subunit beta isoform	EC:3.1.3.16	2	F:phosphoprotein phosphatase activity; P:dephosphorylation	-0.851894	0.00104825368742551	0.00410693
Phatr3_J50012|B7GCM1	sss family transporter: sodium ion solute	-	4	C:integral component of membrane; F:transporter activity; P:metabolic process; P:transmembrane transport	-0.845074	0.000219981507554489	0.00107555
Phatr3_J49206|B7G9U0	protein	-		-	-0.835488	0.000304982478783677	0.0014129
Phatr3_Jdraft748	protein hid1	-	12	C:Golgi trans cisterna; C:Golgi medial cisterna; C:cytoplasmic microtubule; C:integral component of membrane; C:extracellular exosome; C:extrinsic component of Golgi membrane; F:sugar:proton symporter activity; F:protein binding; P:intracellular protein transport; P:carbohydrate transport; P:proton transport; P:response to brefeldin A	-0.833498	0.00269099928455998	0.00904091
Phatr3_J21485	eukaryotic translation initiation factor 3 subunit e	-	9	C:eukaryotic translation initiation factor 3 complex; C:eukaryotic 43S preinitiation complex; C:PML body; C:eukaryotic 48S preinitiation complex; F:translation initiation factor activity; F:protein N-terminus binding; P:nuclear-transcribed mRNA catabolic process, nonsense-mediated decay; P:formation of translation preinitiation complex; P:regulation of translational initiation	-0.829796	8.80858701387619e-05	0.000489771
Phatr3_EG02310|B7FZQ5_B7FZQ4		-	6	P:tyrosyl-tRNA aminoacylation; C:cytoplasm; F:tyrosine-tRNA ligase activity; F:ATP binding; F:phosphatidylinositol binding; F:RNA binding	-0.821177	0.00123347864091364	0.00469881
Phatr3_J23260|B7GAS7	polyol transporter 5-like	-	4	C:integral component of membrane; F:substrate-specific transmembrane transporter activity; P:carbohydrate transport; P:transmembrane transport	-0.814028	0.00296959554449537	0.00985313
Phatr3_J27972|B7G1G4	glutaredoxin 3-like	-	7	C:cell cortex; F:electron carrier activity; F:protein disulfide oxidoreductase activity; P:hemoglobin metabolic process; P:cell redox homeostasis; P:iron ion homeostasis; P:oxidation-reduction process	-0.796865	0.00167561366382971	0.00606295
Phatr3_J23077|B7GA07	wd repeat-containing protein 5	-	1	F:protein binding	-0.796517	0.00155119018574351	0.00566822
Phatr3_J45626|B7FYB5	predicted protein	EC:3.1.27.9	4	F:tRNA-intron endonuclease activity; F:nucleic acid binding; P:tRNA splicing, via endonucleolytic cleavage and ligation; P:RNA phosphodiester bond hydrolysis, endonucleolytic	-0.79183	0.000189728226121245	0.000945604
Phatr3_J18826	abc transporter	-	5	C:integral component of membrane; F:ATP binding; F:ATPase activity, coupled to transmembrane movement of substances; P:obsolete ATP catabolic process; P:transmembrane transport	-0.786868	0.00162594080537504	0.00590127
Phatr3_J48508|B7G7I1		-	2	F:protein binding; P:SRP-dependent cotranslational protein targeting to membrane	-0.778701	0.00267501893834199	0.00899427
Phatr3_J11633	protein kinase	EC:2.7.11	8	F:ribonuclease activity; F:protein serine/threonine kinase activity; F:ATP binding; F:metal ion binding; P:mRNA processing; P:protein phosphorylation; P:RNA phosphodiester bond hydrolysis; F:protein binding	0.751695	0.00226324239889525	0.00780492
Phatr3_J54265|B7FUM4	camk camk1 protein kinase	EC:2.7.11.18; EC:2.7.11.19	10	C:chromosome, centromeric region; C:nucleus; C:phosphorylase kinase complex; F:myosin light chain kinase activity; F:phosphorylase kinase activity; F:calmodulin binding; F:ATP binding; P:glycogen biosynthetic process; P:protein phosphorylation; P:meiotic chromosome segregation	0.789002	0.00088380823628708	0.00354722
Phatr3_J43763|B7FTD7	predicted protein	-	2	F:catalytic activity; P:metabolic process	0.833768	0.000588549228304274	0.00249327
Phatr3_EG01706	protein	-		-	0.840049	0.00261346499120995	0.00882492
Phatr3_J44792|B7FVN5	low quality protein: ankyrin repeat and zinc finger domain-containing protein 1	-	2	F:metal ion binding; F:protein binding	0.843417	0.00210328524015917	0.00736263
Phatr3_J47143|B7G2M5	nol1 nop2 sun family protein	-		-	0.849863	0.00160658034115817	0.00584714
Phatr3_J41094|B7GD99	protein roadkill isoform x4	-	1	F:protein binding	0.86073	0.00252504277074281	0.00856545
Phatr3_J54192|B5Y5D5	structural maintenance of chromosomes protein 5 puta	-	2	C:Smc5-Smc6 complex; P:double-strand break repair via homologous recombination	0.942695	0.00295454523636972	0.00981328
Phatr3_J42663|B7FP39	predicted protein	-		-	0.952048	0.00124076989596901	0.00472051
Phatr3_J48793|B7G8E0	copper transporter family	-	4	C:integral component of membrane; F:copper ion transmembrane transporter activity; F:metal ion binding; P:copper ion transmembrane transport	0.95398	0.00269118253835512	0.00904091
Phatr3_J41167|B7GDG9	dead deah box helicase	-	5	F:nucleic acid binding; F:ATP binding; F:ATP-dependent helicase activity; P:obsolete ATP catabolic process; F:protein binding	0.968349	0.0022391032282717	0.00774425
Phatr3_J49368|B7GAD2	ctg-2 protein	-	4	C:intracellular; C:integral component of membrane; F:transporter activity; P:transport	0.968374	0.00105651006302295	0.00413517
Phatr3_J50268|B7GDI3	predicted protein	-	2	F:hydrolase activity; P:metabolic process	0.973975	0.00151010490639341	0.00554721
Phatr3_Jdraft1284|B7S3Y2_B7S3Y1		-	4	F:phosphorus-oxygen lyase activity; P:cyclic nucleotide biosynthetic process; P:intracellular signal transduction; F:3',5'-cyclic-nucleotide phosphodiesterase activity	0.980345	0.000758931710224643	0.00311254
Phatr3_J10718|B7FTW8	alpha beta hydrolase	-	2	F:hydrolase activity; P:metabolic process	0.990908	0.000607368516141202	0.00256017
Phatr3_EG01041	protease	EC:3.4.21	3	C:integral component of membrane; F:serine-type endopeptidase activity; P:proteolysis	0.993385	0.00209583716822764	0.00734319
Phatr3_J47655|B7G4F1	endoribonuclease l-psp	-		-	0.995785	0.00276323817051158	0.00926456
Phatr3_J36634|B7G1W9	transcription elongation factor s-ii	-	7	C:nucleus; F:DNA binding; F:translation elongation factor activity; F:zinc ion binding; P:regulation of transcription from RNA polymerase II promoter; P:translational elongation; P:regulation of DNA-templated transcription, elongation	1.00759	0.000944823884605891	0.00375644
Phatr3_J33876|B7FU42	predicted protein	-		-	1.00932	0.000293821775499768	0.00136924
Phatr3_J45196|B7FWT3	protein	-	4	C:nucleus; F:RNA binding; P:defense response signaling pathway, resistance gene-dependent; P:defense response to bacterium	1.01266	0.000914131893853147	0.00364789
Phatr3_J43654|B7FT06	protein	-	1	C:integral component of membrane	1.01614	0.0011182705932645	0.00432964
Phatr3_J43363|B7FS04	protein	-	7	C:nucleus; F:transcription factor activity, sequence-specific DNA binding; F:protein kinase activity; F:ATP binding; F:sequence-specific DNA binding; P:regulation of transcription, DNA-templated; P:protein phosphorylation	1.02226	0.00159120751194568	0.00580369
Phatr3_J44346|B7FTS8	e3 ubiquitin-protein ligase cip8	-	2	F:zinc ion binding; F:protein binding	1.02605	0.0013076393967888	0.00492895
Phatr3_J49447|B7GAM1	cycloeucalenol cycloisomerase	EC:5.5.1.9; EC:3.6.1.15	4	F:ATP binding; F:nucleoside-triphosphatase activity; F:cycloeucalenol cycloisomerase activity; P:metabolic process	1.0261	0.000751464417431063	0.00308727
Phatr3_EG02463|B7FPC1	ac transferase	EC:2.4.1.229	2	F:Skp1-protein-hydroxyproline N-acetylglucosaminyltransferase activity; P:metabolic process	1.02747	0.00302145143453451	0.00998041
Phatr3_J42920	predicted protein	-		-	1.02934	0.00224492238305211	0.00775757
Phatr3_J44272|B7FTJ3	protein	-	6	C:mitochondrial proton-transporting ATP synthase complex, coupling factor F(o); F:hydrogen ion transmembrane transporter activity; F:oxidoreductase activity, acting on the CH-OH group of donors, NAD or NADP as acceptor; F:NADP binding; P:ATP synthesis coupled proton transport; P:oxidation-reduction process	1.04414	0.00145413180418568	0.00537329
Phatr3_EG02336|B7G2H8_B7G2H7		-	3	P:oligosaccharide biosynthetic process; F:transferase activity, transferring hexosyl groups; P:nodulation	1.05169	0.00131650055720965	0.00495339
Phatr3_J35217|B7FXW4	protein	-	1	F:metal ion binding	1.05182	0.00180970956215506	0.00647881
Phatr3_J49633|B7GBA4	membrane protein	-	2	F:oxidoreductase activity; P:oxidation-reduction process	1.05253	0.000259739836471772	0.00123473
Phatr3_J11826|B7FX34	d-xylose-proton symporter-like chloroplastic	-	4	C:integral component of membrane; F:substrate-specific transmembrane transporter activity; P:carbohydrate transport; P:transmembrane transport	1.054	0.00180552661324984	0.00647167
Phatr3_J41667|B7FP76	autophagy-related protein 3	-	3	C:cytoplasm; P:autophagy; P:protein transport	1.05481	0.00106168039341429	0.00415129
Phatr3_J8717|B7FPB5	serine hydroxymethyltransferase	EC:2.1.2.1	14	C:plasma membrane; C:plasmodesma; C:plastid; F:glycine hydroxymethyltransferase activity; F:methyltransferase activity; F:pyridoxal phosphate binding; P:glycine metabolic process; P:L-serine metabolic process; P:circadian rhythm; P:pollen development; P:polar nucleus fusion; P:methylation; P:tetrahydrofolate interconversion; P:response to cadmium ion	1.0582	0.00149810049160302	0.00551167
Phatr3_J44363|B7FTV3	protein	-	3	F:nucleic acid binding; F:exonuclease activity; P:nucleic acid phosphodiester bond hydrolysis	1.05952	0.00225598745406928	0.00778444
Phatr3_J31918|B7FPP9	transmembrane protein 18	-	1	C:integral component of membrane	1.06035	0.000933144147792191	0.00371499
Phatr3_EG00534	predicted protein	-	3	C:integral component of membrane; F:sulfotransferase activity; P:metabolic process	1.06549	0.000774492775317799	0.00316648
Phatr3_J8521|B7FU69	dnaj homolog subfamily b member 12 isoform x2	-	2	C:integral component of membrane; F:calcium ion binding	1.06642	0.00257507246388202	0.0087077
Phatr3_J48520|B7G7J4	predicted protein	-		-	1.07021	0.000919926261862307	0.00366854
Phatr3_J50480|B7GE85	chaperone protein	-	6	F:ATP binding; F:oxidoreductase activity; F:unfolded protein binding; P:protein folding; P:response to stress; P:oxidation-reduction process	1.07402	0.000234152700665051	0.00113245
Phatr3_EG01659	---NA---	-		-	1.07799	0.000133896214808665	0.00070349
Phatr3_EG01483	peptidase m14 carboxypeptidase a	EC:3.4.17	3	F:metallocarboxypeptidase activity; F:zinc ion binding; P:proteolysis	1.07892	0.000866868268481731	0.00348989
Phatr3_J44907|B7FW29	protein	-		-	1.08121	0.000447617616446357	0.0019684
Phatr3_J6697	optic atrophy 3 protein homolog	-	1	C:mitochondrion	1.08324	0.000801313659609207	0.00325924
Phatr3_J49635|B7GBA6	gcn5-related n-acetyltransferase	EC:2.3.1	2	F:N-acetyltransferase activity; P:metabolic process	1.08467	0.000353160801863872	0.00160468
Phatr3_J23694|B7GCQ5	calcium-dependent protein	EC:2.7.11	4	F:protein serine/threonine kinase activity; F:calcium ion binding; F:ATP binding; P:protein phosphorylation	1.08476	0.00281681750581455	0.00942284
Phatr3_J27234	lariat debranching enzyme	EC:3.1	8	C:nucleus; F:RNA lariat debranching enzyme activity; F:phosphoric ester hydrolase activity; F:T/G mismatch-specific endonuclease activity; F:retroviral 3' processing activity; P:RNA splicing, via transesterification reactions; P:mRNA processing; P:RNA phosphodiester bond hydrolysis, endonucleolytic	1.08646	0.00101510549680807	0.00400091
Phatr3_J54378|B7FX46		-	2	P:oxidation-reduction process; F:oxidoreductase activity, acting on the aldehyde or oxo group of donors, NAD or NADP as acceptor	1.08893	0.000909336903845182	0.00363244
Phatr3_J35564|B7FZS5	phospholipase	-	2	F:hydrolase activity; P:metabolic process	1.09665	0.0014457113284929	0.00534719
Phatr3_J45936|B7FZ78	monooxygenase	-	2	F:monooxygenase activity; P:oxidation-reduction process	1.10818	0.000515603337966727	0.00222164
Phatr3_EG02083	---NA---	-		-	1.10965	0.0013496429967777	0.00505825
Phatr3_J16018|B7GAW3	gtp-binding protein	-	9	C:mitochondrial inner membrane; C:mitochondrial matrix; F:translation elongation factor activity; F:GTPase activity; F:GTP binding; F:ribosome binding; P:obsolete GTP catabolic process; P:translational elongation; P:positive regulation of translation	1.11784	0.00285231297268494	0.0095308
Phatr3_J40271|B7GAZ0	protein	-	2	F:oxidoreductase activity; P:oxidation-reduction process	1.11928	0.000724916808442186	0.0029917
Phatr3_Jdraft559	phosphatidate cytidylytransferase-like protein	EC:2.7.7.41	3	C:membrane; F:phosphatidate cytidylyltransferase activity; P:metabolic process	1.12035	0.0029669454095506	0.0098471
Phatr3_J14251|B7G4E9	protein	-	2	F:molecular_function; P:biological_process	1.12227	0.000588377334449994	0.00249327
Phatr3_J47752|B7G4S4	predicted protein	-		-	1.12481	0.0027787440183967	0.00930074
Phatr3_J34280|B7FVL1	pre-mrna-splicing factor isy1	-		-	1.12955	0.000849190568803965	0.00342922
Phatr3_J19513	gamma-glutamyltranspeptidase 1	EC:2.3.2.2; EC:2.3.2.15	10	C:plasma membrane; F:gamma-glutamyltransferase activity; F:glutathione gamma-glutamylcysteinyltransferase activity; P:regulation of immune system process; P:glutathione biosynthetic process; P:glutathione catabolic process; P:spermatogenesis; P:cysteine biosynthetic process; P:glutathione transmembrane transport; P:regulation of inflammatory response	1.13876	0.000504674076455225	0.00218249
Phatr3_J46983|B7G219	transmembrane protein 87a-like	-	2	C:Golgi apparatus; C:integral component of membrane	1.1412	0.000444794218217593	0.00196008
Phatr3_J34088|B7FUP7	protein	EC:2.3.1	2	F:N-acetyltransferase activity; P:metabolic process	1.1447	0.00103866840262768	0.00408019
Phatr3_J10723|B7FUA7	uncharacterized aarf domain-containing protein kinase chloroplastic	-	4	C:chloroplast; F:protein kinase activity; F:ATP binding; P:protein phosphorylation	1.14597	0.00202076465639697	0.00712234
Phatr3_J43931|B5Y4T3	methyltransferase	EC:2.1.1.17	2	F:phosphatidylethanolamine N-methyltransferase activity; P:methylation	1.14864	0.00197677027944834	0.00698601
Phatr3_EG02529	predicted protein	-		-	1.15059	8.69131488233992e-05	0.000485035
Phatr3_EG01077	protein acn9 mitochondrial-like	-	1	C:mitochondrion	1.15458	0.002273234448208	0.00783481
Phatr3_J52551|B7GAD8	phosphatidylinositol n-acetylglucosaminyltransferase subunit q	EC:2.4.1.198	3	C:integral component of membrane; F:phosphatidylinositol N-acetylglucosaminyltransferase activity; P:GPI anchor biosynthetic process	1.15785	0.00133212565225432	0.00500841
Phatr3_J44232|B5Y5T1	clp protease	EC:3.4.21	3	C:cytoplasm; F:serine-type endopeptidase activity; P:proteolysis	1.16143	0.00295509699192061	0.00981328
Phatr3_J55153|B7GD41	pap fibrillin family protein	-	2	C:chloroplast; F:structural molecule activity	1.16264	0.00283252873854001	0.00947004
Phatr3_J47991|B7G5L4	activating signal cointegrator 1 complex subunit 2	-	1	F:protein binding	1.16671	0.000522048778738931	0.00224451
Phatr3_J31878|B7FPL0	50s ribosomal protein l21	-	1	C:ribosome	1.16816	0.00190420069559183	0.00676592
Phatr3_J43517|B7FSH6	e3 ubiquitin-protein ligase trim33-like	-	6	C:intracellular; F:DNA binding; F:zinc ion binding; F:ligase activity; P:metabolic process; F:protein binding	1.16849	0.000403921390622617	0.00180551
Phatr3_J49439|B7GAL1	protein kinase	EC:2.7.11	5	F:nucleic acid binding; F:protein serine/threonine kinase activity; F:ATP binding; F:zinc ion binding; P:protein phosphorylation	1.16983	0.000868698105086862	0.00349607
Phatr3_J8987|B7FQ76	mitochondrial phosphate carrier protein	EC:3.4.21	4	C:integral component of membrane; F:serine-type endopeptidase activity; P:proteolysis; P:transmembrane transport	1.17284	0.00266927774684074	0.00897751
Phatr3_EG02618	tubulin-specific chaperone	-	1	F:protein binding	1.17571	9.33417959559964e-05	0.000514881
Phatr3_Jdraft289|B7S3J3	actin binding protein	-	1	F:carbohydrate binding	1.1826	0.00230309146122247	0.00791696
Phatr3_J49822|B7GBK8	protein	-		-	1.1832	0.00112671390580988	0.00435948
Phatr3_J36801|B5Y3Q2	3-beta-hydroxysteroid-delta -isomerase	EC:5.3.3.5	4	C:endoplasmic reticulum; C:integral component of membrane; F:cholestenol delta-isomerase activity; P:sterol metabolic process	1.1982	4.75349302397592e-05	0.000289318
Phatr3_J25495	dna polymerase kappa	EC:2.7.7.7	5	C:nucleus; F:damaged DNA binding; F:DNA-directed DNA polymerase activity; P:DNA-dependent DNA replication; P:nucleotide-excision repair, DNA gap filling	1.19981	0.000237701454988604	0.00114702
Phatr3_J26750|B7FWL0	ubiquitin-conjugating enzyme e2 2	-	8	C:cytosol; F:acid-amino acid ligase activity; P:ubiquitin-dependent protein catabolic process; P:UV protection; P:negative regulation of flower development; P:leaf morphogenesis; P:vegetative to reproductive phase transition of meristem; P:histone H2B ubiquitination	1.20362	0.00089477758813206	0.00358638
Phatr3_J36662|B5Y3B4	protein	-		-	1.20524	0.00137182321315846	0.00512194
Phatr3_J13566|B7G229	rna polymerase rpb3 rpb11 dimerization domain-containing protein	EC:2.7.7.6	9	C:DNA-directed RNA polymerase IV complex; C:DNA-directed RNA polymerase V complex; C:DNA-directed RNA polymerase II, core complex; C:nucleolus; C:cytoplasm; F:DNA binding; F:DNA-directed RNA polymerase activity; F:protein dimerization activity; P:transcription, DNA-templated	1.20714	0.000934335753222869	0.00371849
Phatr3_J46808|B5Y3V0	peptidyl-prolyl cis-trans isomerase fkbp8 isoform x2	EC:5.2.1.8	14	C:mitochondrial envelope; C:integral component of endoplasmic reticulum membrane; F:peptidyl-prolyl cis-trans isomerase activity; F:FK506 binding; P:protein peptidyl-prolyl isomerization; P:cell fate specification; P:smoothened signaling pathway; P:dorsal/ventral neural tube patterning; P:positive regulation of BMP signaling pathway; P:multicellular organism growth; P:camera-type eye development;…	1.21093	0.000948601201864995	0.00376892
Phatr3_J36840|B5Y3T7	protein	EC:2.7.11	8	C:CCAAT-binding factor complex; F:transcription factor activity, sequence-specific DNA binding; F:protein serine/threonine kinase activity; F:ATP binding; F:sequence-specific DNA binding; F:protein heterodimerization activity; P:regulation of transcription, DNA-templated; P:protein phosphorylation	1.21298	0.00291067262824349	0.00969569
Phatr3_EG01505	rpa-interacting protein a	-		-	1.21738	9.54039438054175e-05	0.000525032
Phatr3_EG00869	d-aminoacid aminotransferase-like plp-dependent enzyme-like protein	EC:1.8.3.2	4	F:transaminase activity; F:thiol oxidase activity; P:cell redox homeostasis; P:oxidation-reduction process	1.21753	0.00287554454212619	0.00960029
Phatr3_EG02171|B7FP25	abc transporter	-	5	C:integral component of membrane; F:ATP binding; F:ATPase activity, coupled to transmembrane movement of substances; P:obsolete ATP catabolic process; P:transmembrane transport	1.22005	0.00066251568491632	0.00276797
Phatr3_EG02470|B7FP87	predicted protein	-		-	1.22227	0.00184975055795654	0.00660617
Phatr3_J45946|B7FZ89	-	-	-	-	1.22238	0.000472227827721695	0.00206101
Phatr3_J31511|B7FRJ0	predicted protein	-	5	F:ubiquitin-specific protease activity; F:calcium ion binding; F:oxidoreductase activity; P:ubiquitin-dependent protein catabolic process; P:oxidation-reduction process	1.2232	0.00277744704709889	0.00930057
Phatr3_EG01385	predicted protein	-		-	1.23381	0.000409158126497273	0.00182479
Phatr3_EG02536|B7FY51	gpn-loop gtpase 2	EC:3.6.1.15	3	F:GTP binding; F:nucleoside-triphosphatase activity; P:metabolic process	1.23638	0.00130358107931483	0.00491679
Phatr3_J33720|B7FTN8	phospholipase carboxylesterase	-	3	C:cytoplasm; F:hydrolase activity; P:fatty acid metabolic process	1.23707	0.000984142847054375	0.00389054
Phatr3_J44785|B7FVM6	-	-	-	-	1.24171	0.00022646085174178	0.00110283
Phatr3_J39040|B7G7N1	predicted protein	-		-	1.24316	0.000982708245894783	0.00388616
Phatr3_J12217|B7FXX3	dnaj homolog subfamily c member 8-like	-	2	P:response to stress; F:protein binding	1.24337	0.00227706807241377	0.00784574
Phatr3_J32247|B7FQM3	alpha- -sialyltransferase	-	4	C:integral component of membrane; F:sulfotransferase activity; F:transferase activity, transferring glycosyl groups; P:metabolic process	1.24375	0.00136814112874703	0.00511303
Phatr3_EG00685	hypothetical protein THAOC_09741	-	1	F:metal ion binding	1.24516	0.00096457844761877	0.00382726
Phatr3_EG02134|B7FTT7	tim44-like protein	-	1	C:ribosome	1.24638	0.000153927259232861	0.000794057
Phatr3_J43304|B7FRT4	predicted protein	-		-	1.24672	0.00174565816171801	0.00627419
Phatr3_J25867|C6JVY8_B5Y5J3		-	4	F:ATP binding; C:myosin complex; F:motor activity; F:protein binding	1.24833	0.000107775049037314	0.000582823
Phatr3_J47757|B7S4I5_B7G4S9	-	-	-	-	1.25081	0.00139733583224505	0.00520078
Phatr3_J45778|B7FYM6	hydrolase	-	3	F:transferase activity, transferring acyl groups; F:hydrolase activity; P:metabolic process	1.25167	0.000794474360025909	0.00323881
Phatr3_J35473|B7FYL6	transmembrane protein partial	-		-	1.25347	0.000393713962809974	0.00176423
Phatr3_J14163|B7G4E9	protein	-	2	F:molecular_function; P:biological_process	1.25627	0.000265952720326226	0.0012592
Phatr3_EG00145	methyltransferase	-	2	F:methyltransferase activity; P:methylation	1.25762	0.000882967693025389	0.00354505
Phatr3_J44342|B7FTS1	inositol monophosphatase 3	-	1	F:protein binding	1.26159	0.00169420451993309	0.006119
Phatr3_J47908|B7G5B9	na+ k+ atpase	-	6	C:integral component of membrane; F:ATP binding; F:cation-transporting ATPase activity; F:metal ion binding; P:cation transport; P:metabolic process	1.26362	3.44237983400395e-05	0.000218159
Phatr3_J49374|B7GAD9	p-loop containing nucleoside triphosphate hydrolase protein	EC:3.6.1.15	4	F:DNA binding; F:ATP binding; F:nucleoside-triphosphatase activity; P:DNA replication	1.26952	0.00285379138533414	0.00953305
Phatr3_J43741|B7FTA9	predicted protein	-		-	1.27293	0.000776630570409527	0.00317193
Phatr3_J49017|B7G977	telomere length regulation protein tel2 homolog	-	7	C:nucleus; C:cytoplasm; C:TORC1 complex; C:TORC2 complex; F:protein complex binding; F:protein complex scaffold; P:regulation of TOR signaling	1.27357	8.08302160731282e-05	0.000455421
Phatr3_J41265|B7GDR7	l-aminoadipate-semialdehyde dehydrogenase-phosphopantetheinyl	EC:2.7.8.7	3	F:magnesium ion binding; F:holo-[acyl-carrier-protein] synthase activity; P:macromolecule biosynthetic process	1.2752	0.00172143118596735	0.00620786
Phatr3_J42955|B7FQ51	predicted protein	-		-	1.27979	7.17417232042582e-06	5.57039e-05
Phatr3_J46890	nucleic acid binding protein zinc ion binding protein	-	5	C:cullin-RING ubiquitin ligase complex; F:nucleic acid binding; F:zinc ion binding; F:ubiquitin protein ligase binding; P:ubiquitin-dependent protein catabolic process	1.28142	0.000117208059256586	0.000625251
Phatr3_Jdraft1771|B7S4I5_B7G4S9	-	-	-	-	1.2818	0.00112181246097282	0.00434193
Phatr3_J34543|B7FV50	beta- -xylanase	-	2	F:hydrolase activity, hydrolyzing O-glycosyl compounds; P:xylan catabolic process	1.28983	3.45229137598334e-05	0.00021867
Phatr3_J36776|B5Y3N2	predicted protein	-	1	F:DNA binding	1.29367	0.001967676797652	0.00696172
Phatr3_EG00093	predicted protein	-		-	1.29623	0.00146016988130223	0.00538887
Phatr3_J32585|B7FS27	metal-dependent phosphohydrolase hd domain protein	-	3	F:phosphoric diester hydrolase activity; F:metal ion binding; P:metabolic process	1.29856	0.000109106006631388	0.000589202
Phatr3_EG01863	predicted protein	-		-	1.29916	0.000732012082571241	0.00301573
Phatr3_J37922|B7G4F1	-	-	-	-	1.29918	0.000322644435044278	0.00148716
Phatr3_Jdraft1591|B7S3R1	polymorphic membrane protein	-	1	F:calcium ion binding	1.30598	0.000568926348604178	0.00242316
Phatr3_J45569|B7FY44	protein low psii accumulation chloroplastic isoform x1	-	2	C:chloroplast; P:chloroplast organization	1.30623	0.00300440030664596	0.00994328
Phatr3_EG01022	predicted protein	-		-	1.31109	0.0014454981080908	0.00534719
Phatr3_J46329|B7G0U9	predicted protein	-		-	1.31187	0.00282918909078362	0.00946155
Phatr3_J16014|B7GAE1	trna (guanine -n1)-methyltransferase	-	5	C:nucleus; F:methyltransferase activity; P:tRNA modification; P:methylation; P:1-methylguanosine metabolic process	1.31373	0.000798005363682732	0.00324914
Phatr3_EG00857	---NA---	-		-	1.31547	0.00140200937367783	0.00521653
Phatr3_J38878|B7G734	duf602-domain-containing protein	-		-	1.32171	0.00240180375684053	0.00821096
Phatr3_J45423|B7FXM6	predicted protein	-		-	1.32369	0.00206297551143157	0.00724737
Phatr3_J45663|B7FYF9	aminotransferase	EC:2.8.1.7	5	F:transaminase activity; F:lyase activity; F:pyridoxal phosphate binding; F:cysteine desulfurase activity; P:metabolic process	1.32389	0.0014117160873491	0.0052477
Phatr3_J16599|B7GCX7	nicotinate-nucleotide diphosphorylase	EC:2.4.2.19	2	F:nicotinate-nucleotide diphosphorylase (carboxylating) activity; P:NAD biosynthetic process	1.33101	0.00191882701328622	0.00681175
Phatr3_J41174|B7GDH6	predicted protein	-	2	F:heat shock protein binding; F:unfolded protein binding	1.33145	0.00216152638777472	0.00752654
Phatr3_J44005	sec23-interacting protein isoform x1	-	1	F:metal ion binding	1.33739	0.000339093939197616	0.00155029
Phatr3_EG00396	acyl- thioester hydrolase ybgc	-	2	F:thiolester hydrolase activity; P:metabolic process	1.35109	0.00104064734134986	0.00408525
Phatr3_J43412|B7FS58	protein	-	3	C:membrane; F:calcium ion binding; P:homophilic cell adhesion via plasma membrane adhesion molecules	1.3582	0.000138615362206316	0.000724105
Phatr3_J21207|B7G1Y2	uncharacterized aarf domain-containing protein kinase chloroplastic-like	-	3	F:protein kinase activity; F:ATP binding; P:protein phosphorylation	1.36028	0.00225333727922522	0.00777756
Phatr3_EG01177	---NA---	-		-	1.36553	0.000892922168424693	0.00358067
Phatr3_EG02556|B7GAH5	peptidyl-prolyl cis-trans isomerase-like 3	EC:5.2.1.8	3	F:peptidyl-prolyl cis-trans isomerase activity; P:protein peptidyl-prolyl isomerization; P:protein folding	1.3656	9.03372271833516e-05	0.000500407
Phatr3_J47287|B7G3V5	tetratricopeptide repeat protein	EC:2.7.11	8	C:kinesin complex; F:microtubule motor activity; F:protein serine/threonine kinase activity; F:ATP binding; F:ADP binding; P:protein phosphorylation; P:signal transduction; F:protein binding	1.36582	0.00079094168754516	0.00322704
Phatr3_J7544|B5Y4Y2	protein involved in biosynthesis of mitomycin antibiotics polyketide fumonisin	-	2	F:dioxygenase activity; P:oxidation-reduction process	1.36609	0.00122536713636018	0.00466942
Phatr3_J17683|B7FQ64	vesicle-associated membrane	-	2	C:integral component of membrane; P:vesicle-mediated transport	1.36764	0.00127876572090376	0.00484481
Phatr3_J11743|B7FWS0	conserved protein	-		-	1.3677	0.00145966870441889	0.00538887
Phatr3_J46024|B7FZT1	predicted protein	-	2	F:hydrolase activity; P:metabolic process	1.36946	0.00077513753679615	0.00316802
Phatr3_J31556|B7FRN2	predicted protein	-		-	1.37689	7.37754926241399e-05	0.000421584
Phatr3_J31665|B7FP03	probable rna methyltransferase cg11342 isoform x1	EC:3.1.3.41	4	F:methyltransferase activity; F:phosphatase activity; P:dephosphorylation; P:methylation	1.3835	0.000103231406477664	0.000561063
Phatr3_J12516|B7FZ09	ring finger protein 113a	-	2	F:zinc ion binding; F:protein binding	1.3875	0.000115223682441991	0.000616698
Phatr3_J48247|B7G6H3	predicted protein	-	2	F:methyltransferase activity; P:methylation	1.39132	0.00108480881060245	0.00422358
Phatr3_EG00578	hypothetical protein THAOC_34426	-	1	F:protein binding	1.39752	0.00230769779796156	0.00793049
Phatr3_J42826|B7FPP5	dna primase	EC:2.7.7	5	C:primosome complex; F:DNA binding; F:DNA primase activity; F:zinc ion binding; P:DNA replication, synthesis of RNA primer	1.39928	0.000199043144917874	0.000987454
Phatr3_J6254|B7FU14	fam18-like partial	-	1	C:integral component of membrane	1.40464	0.000603448972246751	0.00254455
Phatr3_EG02441|B7G537	protein	EC:3.1.1.3	4	F:nucleic acid binding; F:triglyceride lipase activity; P:lipid metabolic process; P:DNA integration	1.40599	0.00088168609874811	0.00354111
Phatr3_J46854|B5Y3Z9	predicted protein	-		-	1.41091	0.000275682686030955	0.00129491
Phatr3_J35903|B7FZU2	predicted protein	-	2	F:hydrolase activity; P:metabolic process	1.41212	0.000330334429928998	0.00151669
Phatr3_J18064|B7FRZ1	enoyl- delta isomerase mitochondrial-like	EC:5.3.3.8	3	C:mitochondrial inner membrane; F:dodecenoyl-CoA delta-isomerase activity; P:metabolic process	1.41734	0.000306560754537508	0.00141966
Phatr3_J42815|B7FPN3	tubulin tyrosine ligase	-	3	F:ATP binding; F:ligase activity; P:cellular protein modification process	1.4175	0.00151229200061251	0.00555352
Phatr3_J14857|B7G5U1	2-c-methyl-d-erythritol 4-phosphate cytidylyltransferase	EC:2.7.7.60	2	F:2-C-methyl-D-erythritol 4-phosphate cytidylyltransferase activity; P:isoprenoid biosynthetic process	1.41951	0.00297436203356386	0.00986065
Phatr3_J12898|B7G0J5	premrnasplicing factor 18	-	2	C:spliceosomal complex; P:RNA splicing	1.42034	1.83932083874369e-05	0.000125652
Phatr3_J50170|B7GD66	predicted protein	-		-	1.4238	0.000447450063860507	0.0019684
Phatr3_J13834|B7G244	rna polymerase ii subunit a c-terminal domain phosphatase ssu72	EC:3.1.3.16	5	C:nucleus; C:chloroplast; F:phosphoprotein phosphatase activity; P:mRNA processing; P:dephosphorylation	1.42397	0.000817041278269644	0.00331297
Phatr3_EG01825	probable glutamate 5-kinase	EC:2.7.2.4	4	F:aspartate kinase activity; F:ATP binding; P:cellular amino acid biosynthetic process; P:phosphorylation	1.42548	0.00297310582556253	0.00985925
Phatr3_J52110|B5Y3N6	ethanolamine-phosphate phospho-lyase	EC:4.2.3.2	6	C:mitochondrion; F:transaminase activity; F:pyridoxal phosphate binding; F:ethanolamine-phosphate phospho-lyase activity; P:metabolic process; P:embryonic hemopoiesis	1.4364	0.000325168509223236	0.00149556
Phatr3_J39288	protein	-	3	C:integral component of membrane; F:sulfotransferase activity; P:metabolic process	1.43649	9.77560398719219e-05	0.000536231
Phatr3_J45310|B7FX86	protein	EC:3.1.4.17	5	F:3',5'-cyclic-nucleotide phosphodiesterase activity; F:hydrolase activity, acting on carbon-nitrogen (but not peptide) bonds; F:phosphorus-oxygen lyase activity; P:cyclic nucleotide biosynthetic process; P:intracellular signal transduction	1.44043	6.12433839505883e-05	0.000359619
Phatr3_J42732|B7FPC3	rna 3 -terminal phosphate cyclase	EC:6.5.1.4	4	C:nucleus; F:RNA-3'-phosphate cyclase activity; F:ATP binding; P:RNA processing	1.44096	0.00092835229329221	0.00369841
Phatr3_J54360|B7FWR8	histone h2b	-	5	C:nucleosome; C:nucleus; F:DNA binding; F:protein heterodimerization activity; P:nucleosome assembly	1.44586	0.000974061844289174	0.00385971
Phatr3_J46657|B5Y3C8	cytochrome b6-f complex iron-sulfur subunit	EC:1.10.9.1; EC:1.10.2.2	15	C:plasma membrane; C:chloroplast thylakoid membrane; C:chloroplast envelope; C:integral component of membrane; F:ubiquinol-cytochrome-c reductase activity; F:plastoquinol--plastocyanin reductase activity; F:electron transporter, transferring electrons within cytochrome b6/f complex of photosystem II activity; F:metal ion binding; F:2 iron, 2 sulfur cluster binding; P:nonphotochemical quenching; P…	1.45224	0.000282606229409413	0.0013227
Phatr3_J44411|B7FU03	protein	-	3	C:cytoplasm; P:exocytosis; P:vesicle docking	1.45275	0.000931795226081743	0.00371087
Phatr3_J46165|B7G097	protein	-		-	1.45327	0.00104977549955259	0.00411153
Phatr3_J4074	nadh kinase-like	EC:2.7.1.23	5	C:cytosol; F:NAD+ kinase activity; P:NADP biosynthetic process; P:phosphorylation; P:NAD metabolic process	1.45392	0.00101908659996035	0.00401393
Phatr3_J7969|B7FXQ5	bromodomain containing protein	-	6	C:nucleus; F:DNA binding; F:helicase activity; F:ATP binding; P:metabolic process; F:protein binding	1.45907	0.000273246350477832	0.00128602
Phatr3_Jdraft315|B7S3J1	uncharacterized aarf domain-containing protein kinase chloroplastic-like	-	3	F:protein kinase activity; F:ATP binding; P:protein phosphorylation	1.45919	0.000509384353900073	0.00219804
Phatr3_J36770|B5Y3M6	predicted protein	-		-	1.45953	0.00187166230760477	0.00667008
Phatr3_J974	ubiquitin carboxyl-terminal hydrolase 4 11 15	EC:3.1.2.15	13	C:nucleus; C:cytoplasm; C:plasma membrane; F:obsolete ubiquitin thiolesterase activity; F:ubiquitin-specific protease activity; F:adenosine receptor binding; F:identical protein binding; F:metal ion binding; P:ubiquitin-dependent protein catabolic process; P:protein deubiquitination; P:negative regulation of protein ubiquitination; P:regulation of protein stability; P:protein localization to cell…	1.46557	0.00141247883979917	0.00524888
Phatr3_J44523|B7FUE4	predicted protein	-		-	1.47165	0.00111561053629269	0.00432341
Phatr3_J33046|B7FTD1	codanin-1 isoform x1	-		-	1.47814	0.000100982539763464	0.000551628
Phatr3_J49636|B7GBA7	hig1 domain family member mitochondrial	-	4	C:mitochondrion; C:integral component of membrane; P:negative regulation of apoptotic process; P:mitochondrial respiratory chain supercomplex assembly	1.48141	0.000337741453217816	0.0015453
Phatr3_J38829|B7G6Y7	protein	-		-	1.48288	0.00289462492310516	0.0096531
Phatr3_J34505|B7FV08	predicted protein	-	1	F:nucleic acid binding	1.48631	0.00135627399174142	0.0050767
Phatr3_J43074|B7FQJ1	protein	-		-	1.49434	5.5076104761294e-05	0.000328955
Phatr3_J27429|B7FZ64	6-4 photolyase	EC:4.1.99.13	3	F:DNA (6-4) photolyase activity; P:DNA repair; P:response to light stimulus	1.50014	0.00175510076255165	0.00630621
Phatr3_J11271|B7FV88	-	-	-	-	1.50021	7.15451450743289e-05	0.000410437
Phatr3_J43792|B5Y5W9	glyoxalase	EC:4.4.1.5	3	F:lactoylglutathione lyase activity; F:dioxygenase activity; P:oxidation-reduction process	1.50271	0.000551826737400327	0.00235542
Phatr3_J47076|B7G2D0	predicted protein	-		-	1.50951	0.000424507745989442	0.00188543
Phatr3_J40031|B7GAA3	-	-	-	-	1.51068	0.00115622752324711	0.00445618
Phatr3_J46315|B7G0T3	protein	-		-	1.51073	2.45590524985052e-05	0.000161525
Phatr3_EG01798	---NA---	-		-	1.51404	0.000138502977234808	0.000724105
Phatr3_J31649|B7FNY7	protein	-	1	C:integral component of membrane	1.51406	0.00204190589389454	0.00718615
Phatr3_J28652	lipoyl apicoplast	EC:2.8.1.8	7	C:mitochondrion; C:apicoplast; F:lipoate synthase activity; F:metal ion binding; F:4 iron, 4 sulfur cluster binding; P:lipoate biosynthetic process; P:protein lipoylation	1.51601	0.0022817300652736	0.00785723
Phatr3_J49184|B7G9R8	predicted protein	-		-	1.51672	0.000380507125470273	0.0017138
Phatr3_J42423|B7FR87	protein	EC:2.3.1	6	C:nucleus; C:cytoplasm; F:octanoyltransferase activity; F:ligase activity; P:cellular protein modification process; P:lipoate biosynthetic process	1.51715	2.90975156248622e-05	0.00018762
Phatr3_J35050|B7FXF3	transmembrane protein 14 b	-	1	C:integral component of membrane	1.51732	0.00224224865854991	0.00775286
Phatr3_J41231|B7GDN4	upf0598 protein c8orf82 homolog	-		-	1.51755	0.00250564555435774	0.00850453
Phatr3_J48718|B7G851	permease	-		-	1.52523	0.000223578776032042	0.00108998
Phatr3_J36744|B5Y3K0	protein	-	2	C:plastid; P:pollen development	1.53063	0.00234386299992908	0.0080361
Phatr3_J11391|B7FW15	tetratricopeptide repeat protein 1-like	-	2	C:plastid; F:Hsp90 protein binding	1.53451	0.000266702257768849	0.00126225
Phatr3_J14366|B7G4K0	s-adenosylmethionine transporter	-	2	C:integral component of membrane; P:transmembrane transport	1.53526	0.000401159572910704	0.0017952
Phatr3_J36891|B5Y3Y6	nf-x1-like transcription factor	-	5	C:nucleus; F:nucleic acid binding; F:transcription factor activity, sequence-specific DNA binding; F:zinc ion binding; P:regulation of transcription, DNA-templated	1.54521	0.00172247395405775	0.00620825
Phatr3_EG00248	predicted protein	-		-	1.54718	0.000334320178662891	0.00153143
Phatr3_EG00125	protein	-		-	1.55091	0.000246481970487256	0.00118168
Phatr3_J34885|B7FWZ0	protein	-		-	1.55326	0.00208913873479174	0.00732406
Phatr3_EG00961	glycosyl transferase family protein	-	2	F:transferase activity, transferring glycosyl groups; P:metabolic process	1.55454	0.000658630541197892	0.00275465
Phatr3_EG01330	t-cell activation mitochondrial isoform x3	-	1	C:mitochondrion	1.56247	0.000344094259705788	0.00157012
Phatr3_EG00391	trna-splicing endonuclease positive effector	EC:3.6.1.15	9	C:nucleus; F:RNA polymerase II transcription factor activity, sequence-specific DNA binding; F:DNA binding; F:endonuclease activity; F:ATP binding; F:zinc ion binding; F:nucleoside-triphosphatase activity; P:regulation of transcription from RNA polymerase II promoter; P:nucleic acid phosphodiester bond hydrolysis	1.56866	0.00217195885382022	0.00754732
Phatr3_J39877	protein	-		-	1.5693	0.000581525404063549	0.00246794
Phatr3_J43308|B7FRT9	protein	-		-	1.56958	0.00133897302198002	0.00502465
Phatr3_J45270|B7FX31	protein	-		-	1.57169	0.000350417247454777	0.00159467
Phatr3_J12740|B7G070	vitamin d3 hydroxylase-associated protein	-	3	F:hydrolase activity, acting on carbon-nitrogen (but not peptide) bonds, in linear amides; F:carbon-nitrogen ligase activity, with glutamine as amido-N-donor; P:metabolic process	1.57603	4.86419431809164e-05	0.00029454
Phatr3_J40774|B7GCD7	protein	-		-	1.5798	0.000296714995647957	0.00138055
Phatr3_J48825|B7G8I2	protein	-	2	F:sulfotransferase activity; P:metabolic process	1.58	0.000535187493142386	0.00229266
Phatr3_J44677|B7FUW7	predicted protein	-		-	1.58634	0.000352051375812474	0.00160026
Phatr3_J14627	casein kinase 2 subunit beta	EC:2.7.11	8	C:nucleus; C:cytoplasm; C:protein kinase CK2 complex; F:protein serine/threonine kinase activity; F:transcription factor binding; F:protein kinase regulator activity; P:positive regulation of circadian rhythm; P:regulation of protein serine/threonine kinase activity	1.59752	0.00218801039780852	0.00759195
Phatr3_J36014|B7G053	competence protein	-	3	F:RNA binding; F:23S rRNA (adenine(2030)-N(6))-methyltransferase activity; P:rRNA base methylation	1.60884	0.000559515090013209	0.00238565
Phatr3_J45109|B7FWH5	predicted protein	-		-	1.61066	0.00254179338214139	0.00861487
Phatr3_J49629|B7GB98	predicted protein	-		-	1.61276	1.53325332043977e-06	1.45997e-05
Phatr3_J44374	protein	-	5	F:protein disulfide oxidoreductase activity; F:oxidoreductase activity, acting on a sulfur group of donors, disulfide as acceptor; P:glycerol ether metabolic process; P:cell redox homeostasis; P:oxidation-reduction process	1.61416	0.000683488784876484	0.00284254
Phatr3_J45611|B7FY97	predicted protein	-		-	1.61795	0.000278205558000329	0.00130521
Phatr3_J50141|B7GD35	predicted protein	-		-	1.63144	7.76609835789425e-05	0.000441253
Phatr3_EG00254	hypothetical protein THAOC_13448	-		-	1.63577	4.25682266946028e-08	6.03194e-07
Phatr3_J16063|B7GB26	dead deah box helicase	EC:3.1	6	F:DNA binding; F:helicase activity; F:nuclease activity; F:ATP binding; F:zinc ion binding; P:nucleic acid phosphodiester bond hydrolysis	1.63847	0.000648845319206754	0.00271757
Phatr3_J35460|B7FYK3	retinol dehydrogenase 12-like	-	2	F:oxidoreductase activity; P:oxidation-reduction process	1.64159	0.000141577917209067	0.000738277
Phatr3_Jdraft1619|B7S3U6	protein	EC:3.1.4.17	8	F:3',5'-cyclic-nucleotide phosphodiesterase activity; F:oxidoreductase activity; F:hydrolase activity, acting on carbon-nitrogen (but not peptide) bonds; F:phosphorus-oxygen lyase activity; F:metal ion binding; P:cyclic nucleotide biosynthetic process; P:intracellular signal transduction; P:oxidation-reduction process	1.64219	4.78309317465001e-06	3.95694e-05
Phatr3_J28202|B5Y3Q6	proteasome subunit alpha type-5-a	EC:3.4.25	5	C:nucleus; C:cytoplasm; C:proteasome core complex, alpha-subunit complex; F:threonine-type endopeptidase activity; P:ubiquitin-dependent protein catabolic process	1.65816	0.000452751880534319	0.00198774
Phatr3_J49877|B7GC63	predicted protein	-		-	1.66147	0.00104784439078258	0.00410669
Phatr3_J7358|B7FUL1	ribosomal protein l11	-	3	C:ribosome; F:structural constituent of ribosome; P:translation	1.67507	0.00110283018155426	0.00428107
Phatr3_J46692|B5Y3H1	probable inorganic phosphate transporter 1-6	-	4	C:integral component of membrane; F:inorganic phosphate transmembrane transporter activity; P:phosphate ion transport; P:transmembrane transport	1.6775	5.45936055860648e-05	0.000326403
Phatr3_J39151|B7G7Y6	pyrimidine-nucleoside phosphorylase	EC:2.4.1.1; EC:2.4.2.2; EC:2.4.2.4	5	F:phosphorylase activity; F:thymidine phosphorylase activity; F:pyrimidine-nucleoside phosphorylase activity; P:pyrimidine nucleobase metabolic process; P:pyrimidine nucleoside metabolic process	1.67754	0.000577591079739266	0.00245653
Phatr3_J33251|B5Y4S2	unnamed product	-		-	1.67937	0.000176091167153188	0.000887355
Phatr3_J8239|B7FX06	-	-	-	-	1.67948	1.62444576778432e-05	0.000112995
Phatr3_J44224|B5Y5S0	protein	EC:2.7.11; EC:4.1.1.48	6	C:integral component of membrane; F:indole-3-glycerol-phosphate synthase activity; F:protein serine/threonine kinase activity; F:ATP binding; F:GTP binding; P:protein phosphorylation	1.6818	0.000100412001430113	0.000549018
Phatr3_J34798|B7FWQ2	histone h2a	-	5	C:nucleosome; C:nucleus; F:DNA binding; F:protein heterodimerization activity; P:nucleosome assembly	1.69119	0.00144079254972072	0.005334
Phatr3_J48130|B7G631	predicted protein	-		-	1.69316	0.000182075949699962	0.000912462
Phatr3_J33208|B5Y4N0	predicted protein	-		-	1.69548	0.00150315531736464	0.00552683
Phatr3_J54818|B7G5E2	protein	-	6	C:integral component of membrane; C:cytoplasmic membrane-bounded vesicle; F:transporter activity; P:sodium ion transport; P:transmembrane transport; P:oxidation-reduction process	1.70358	2.63950900660552e-05	0.000171691
Phatr3_J40273|B7GAZ2	ubiquitin-associated translation elongation factor ef1b	-	7	F:chromatin binding; F:translation elongation factor activity; F:zinc ion binding; F:oxidoreductase activity; P:translational elongation; P:oxidation-reduction process; F:protein binding	1.70895	0.00032522706130503	0.00149556
Phatr3_J51714	glyoxal reductase	EC:1.1.1.274	3	F:2,5-didehydrogluconate reductase activity; P:oxidation-reduction process; F:hydrolase activity	1.71233	7.15628430640268e-05	0.000410437
Phatr3_Jdraft1463|B7S4D8	protein	-	4	C:chloroplast; F:ATP binding; F:kinase activity; P:phosphorylation	1.71249	0.00210449800457384	0.00736263
Phatr3_J35336|B7FY82	cellulase m and related proteins	-		-	1.71451	0.000361252018898023	0.00163904
Phatr3_J48711|B7G842	predicted protein	-		-	1.71725	1.61598408283586e-06	1.52718e-05
Phatr3_J43771|B7FTE8	protein	-		-	1.71818	0.00069702777615156	0.00289478
Phatr3_J34957|B7FX63	selw selh domain protein	-	2	F:selenium binding; P:cell redox homeostasis	1.71939	0.00168797480172073	0.00610322
Phatr3_J43961	transmembrane protein 53	-		-	1.72699	3.51058918774473e-05	0.000222125
Phatr3_J46136|B7G067	phosphatidate cytidylyltransferase	-	4	C:membrane; F:nucleotidyltransferase activity; F:hydrolase activity; P:metabolic process	1.72936	0.000626394046631494	0.00263473
Phatr3_J44630|B7FUR1	carbonyl reductase	EC:1.1.1.184	2	F:carbonyl reductase (NADPH) activity; P:oxidation-reduction process	1.73754	0.00172311482456706	0.00620825
Phatr3_J47790|B7G4X2	rna (guanine-9-)-methyltransferase domain-containing	-	4	F:methyltransferase activity; P:tRNA modification; P:methylation; P:1-methylguanosine metabolic process	1.73754	0.000132417074547844	0.000697395
Phatr3_J43184|B7FQX5	predicted protein	-		-	1.73783	0.00119043329889068	0.00456158
Phatr3_J47899|B7G5A8	adp-ribosylation factor gtpase-	-	6	C:proteasome complex; F:GTPase activator activity; F:zinc ion binding; F:transaminase activity; P:regulation of GTPase activity; P:positive regulation of GTPase activity	1.73996	8.3161915307732e-05	0.000467445
Phatr3_J42447|B7FRC1	fructose- -bisphosphate aldolase	EC:4.1.2.13	2	F:fructose-bisphosphate aldolase activity; P:glycolytic process	1.74205	0.00082942064233336	0.00335511
Phatr3_J45476|B7FXU1	villin-3-like isoform x1	-	4	C:actin filament; F:actin filament binding; P:actin filament severing; P:actin filament bundle assembly	1.74473	0.00020756644874659	0.00102288
Phatr3_J44652|B7FUT8	predicted protein	-	2	F:hydrolase activity; P:metabolic process	1.75732	0.0029118021123115	0.00969672
Phatr3_J14444|B7G4Y9	udp-n-acetylglucosamine transferase subunit alg14 homolog	-	2	F:transferase activity, transferring glycosyl groups; P:metabolic process	1.75905	5.11712000242526e-05	0.000307808
Phatr3_J43807|B5Y4D7	protein	-	2	C:chloroplast envelope; C:membrane	1.76162	0.000329604299421424	0.00151393
Phatr3_J11390|B7FVM7	digalactosyldiacylglycerol synthase 1	EC:2.4.1.241	3	C:mitochondrion; F:digalactosyldiacylglycerol synthase activity; P:galactolipid biosynthetic process	1.76387	0.00121914913631914	0.00465022
Phatr3_J39504|B7G8U5	protein	-		-	1.76454	3.70787977853822e-05	0.000233236
Phatr3_EG00462	---NA---	-		-	1.76594	7.71806451529724e-05	0.00043925
Phatr3_J2739|B7GCW0	protein	EC:2.7.10	9	C:intracellular; C:integral component of membrane; F:protein tyrosine kinase activity; F:calcium ion binding; F:ATP binding; F:GTP binding; P:small GTPase mediated signal transduction; P:peptidyl-tyrosine phosphorylation; F:protein binding	1.77145	2.33796069669947e-05	0.000154973
Phatr3_J49965|B7GCG5	protein	EC:2.4.1.122	3	C:membrane; F:glycoprotein-N-acetylgalactosamine 3-beta-galactosyltransferase activity; P:protein glycosylation	1.77164	9.33526053907917e-08	1.23413e-06
Phatr3_J49279|B7GA30	predicted protein	-		-	1.77287	0.00298366216282728	0.00988041
Phatr3_J27067	abc1 protein at2g40090	-	2	F:transferase activity, transferring phosphorus-containing groups; P:metabolic process	1.77488	0.00105130488238042	0.00411616
Phatr3_J10640|B5Y5R4	coproporphyrinogen iii oxidase	EC:1.3.3.3	5	C:chloroplast stroma; C:apoplast; F:coproporphyrinogen oxidase activity; P:porphyrin-containing compound biosynthetic process; P:oxidation-reduction process	1.77524	0.000143966301167208	0.000749081
Phatr3_J48596|B7G7T7	mfs transporter	-	2	C:integral component of membrane; P:transmembrane transport	1.77658	3.30984665179638e-06	2.87745e-05
Phatr3_J19699|B7FWV4	1-aminocyclopropane-1-carboxylate synthase	EC:2.6.1.57; EC:4.4.1.14; EC:2.6.1.1	16	C:cytoplasm; F:L-aspartate:2-oxoglutarate aminotransferase activity; F:aromatic-amino-acid:2-oxoglutarate aminotransferase activity; F:1-aminocyclopropane-1-carboxylate synthase activity; F:pyridoxal phosphate binding; F:identical protein binding; P:regulation of translation; P:response to oxidative stress; P:response to wounding; P:response to mechanical stimulus; P:ethylene biosynthetic process…	1.7774	0.000472166088136564	0.00206101
Phatr3_J49894|B7GC80	protein	EC:2.3.1	6	C:nucleus; C:cytoplasm; F:octanoyltransferase activity; F:ligase activity; P:cellular protein modification process; P:lipoate biosynthetic process	1.77952	0.000240590721808201	0.00115812
Phatr3_J49650|B7GBC0	predicted protein	-		-	1.78157	0.00109853755502744	0.0042672
Phatr3_J38760|B7G6S0	protein	-		-	1.7825	0.000529025034448547	0.00226955
Phatr3_J9912|B7FTF5	peptide methionine sulfoxide reductase	EC:1.8.4; EC:1.8.4.11	5	F:peptide-methionine (S)-S-oxide reductase activity; P:cellular protein modification process; P:response to oxidative stress; P:protein repair; P:oxidation-reduction process	1.78693	0.00025939746505873	0.0012337
Phatr3_J44610|B7FUN6	uroporphyrinogen-iii synthase	EC:4.2.1.75	2	F:uroporphyrinogen-III synthase activity; P:uroporphyrinogen III biosynthetic process	1.80297	0.00123973187873691	0.00471808
Phatr3_J46171|B7G0A4	protein	EC:3.4.21	3	F:serine-type endopeptidase activity; P:proteolysis; F:protein binding	1.80329	1.9432802418848e-06	1.79352e-05
Phatr3_J37482|B7G3X7	protein	-	3	F:calcium ion binding; F:zinc ion binding; P:metabolic process	1.81298	2.3155805766238e-05	0.000153835
Phatr3_J38924|B7G780	protein	-		-	1.81617	0.000137565288388834	0.000719572
Phatr3_EG02008	nadh dehydrogenase	EC:1.6.5.3; EC:1.12.7.2	7	C:membrane; F:iron ion binding; F:NADH dehydrogenase (ubiquinone) activity; F:ferredoxin hydrogenase activity; F:electron carrier activity; F:iron-sulfur cluster binding; P:ATP synthesis coupled electron transport	1.81713	0.00135006462064717	0.00505825
Phatr3_J23706	vacuolar atp synthase	-	6	C:integral component of membrane; C:proton-transporting V-type ATPase, V0 domain; F:hydrogen ion transmembrane transporter activity; F:hydrolase activity; P:metabolic process; P:ATP hydrolysis coupled proton transport	1.81999	1.13603561767182e-07	1.46902e-06
Phatr3_J55004|B7G9L6	glucoamylase	-		-	1.82781	0.000798384245641651	0.00324956
Phatr3_EG00307	ribonuclease h2 subunit c	-		-	1.83136	0.00135893039173507	0.00508332
Phatr3_J18180|B7FSI1	protein fucoxanthin chlorophyll a c protein	-	7	C:chloroplast; C:photosystem II; C:integral component of membrane; F:calcium ion binding; F:chlorophyll binding; P:photosynthesis, light harvesting; P:protein-chromophore linkage	1.83526	0.000184998786926206	0.000924759
Phatr3_J45708|B7FYL3	protein	-	2	F:calcium ion binding; P:polysaccharide catabolic process	1.84514	7.80403527605913e-06	5.99593e-05
Phatr3_J16065|B7GB66	ribosome maturation protein sbds	-	17	C:spindle pole; C:nucleoplasm; C:nucleolus; C:cytoplasm; F:microtubule binding; F:rRNA binding; F:ribosome binding; F:poly(A) RNA binding; F:metal ion binding; P:inner cell mass cell proliferation; P:rRNA processing; P:bone mineralization; P:leukocyte chemotaxis; P:mature ribosome assembly; P:ribosomal large subunit biogenesis; P:mitotic spindle stabilization; P:bone marrow development	1.8518	2.81293027694244e-05	0.000182119
Phatr3_Jdraft1367|B7S454		-	5	F:ATP binding; P:'de novo' pyrimidine nucleobase biosynthetic process; F:cytidylate kinase activity; P:pyrimidine nucleotide biosynthetic process; F:uridylate kinase activity	1.85348	0.00213387362045744	0.00744779
Phatr3_EG01744	predicted protein	-		-	1.85408	0.000263102498930281	0.00124821
Phatr3_J8167|B7FNW9	thioredoxin	-	5	F:protein disulfide oxidoreductase activity; F:isomerase activity; P:glycerol ether metabolic process; P:cell redox homeostasis; P:oxidation-reduction process	1.86026	0.000419348023906117	0.00186812
Phatr3_J32083|B7FQ58	lipid phosphate phosphatase epsilon chloroplastic-like	-	3	C:membrane; F:catalytic activity; P:metabolic process	1.86169	0.000165721572333454	0.000842696
Phatr3_J55100|B7GBS6		-	1	F:protein binding	1.86581	0.000349748954784147	0.00159285
Phatr3_J40593|B7G5R6	duf81 family protein	-	1	C:integral component of membrane	1.86588	0.00294874364682177	0.00980043
Phatr3_EG02448	protein	EC:3.1.1.3	4	F:nucleic acid binding; F:triglyceride lipase activity; F:calcium ion binding; P:lipid metabolic process	1.86637	0.000129799889003673	0.000685622
Phatr3_J35909|B7FZU8	predicted protein	-		-	1.8779	0.00152063624609238	0.00557737
Phatr3_J48715|B7G846	predicted protein	-		-	1.8966	0.000255622888793067	0.00121863
Phatr3_J33616|B5Y5T0	predicted protein	-		-	1.90157	0.000506116603346658	0.00218713
Phatr3_J32294|B7FQS0	protein fucoxanthin chlorophyll a c protein	-	7	C:chloroplast; C:photosystem II; C:integral component of membrane; F:calcium ion binding; F:chlorophyll binding; P:photosynthesis, light harvesting; P:protein-chromophore linkage	1.91716	0.002113634601656	0.00738804
Phatr3_J49986|B7GCI7	protein	-	5	F:nucleic acid binding; F:exonuclease activity; F:calcium ion binding; P:polysaccharide catabolic process; P:nucleic acid phosphodiester bond hydrolysis	1.91739	5.00822195543572e-05	0.000302179
Phatr3_J37918|B6RD08_B7G4E6		-	1	F:calcium ion binding	1.92306	0.000490894951009328	0.00213147
Phatr3_J47300|B7G3X1	s-adenosyl-l-methionine-dependent methyltransferases superfamily protein	-	1	C:nucleus	1.92474	0.000128652974535943	0.000680779
Phatr3_EG00102	---NA---	-		-	1.92765	0.00284765797783175	0.00951793
Phatr3_J50481|B7GE86	protein	-	5	C:nucleus; F:transcription factor activity, sequence-specific DNA binding; F:sequence-specific DNA binding; P:regulation of transcription, DNA-templated; P:response to stress	1.93184	0.00143616453127341	0.00532019
Phatr3_Jdraft1623|B7S3W6		-	4	P:intracellular signal transduction; P:cyclic nucleotide biosynthetic process; F:phosphorus-oxygen lyase activity; F:3',5'-cyclic-nucleotide phosphodiesterase activity	1.93286	0.00110430728152207	0.00428258
Phatr3_J33480|B5Y5E5	ac010924_18 ests gb	-	10	C:chloroplast stroma; C:chloroplast envelope; C:apoplast; F:oxidoreductase activity, acting on the CH-OH group of donors, NAD or NADP as acceptor; F:coenzyme binding; P:pentose-phosphate shunt; P:leaf morphogenesis; P:thylakoid membrane organization; P:carotenoid biosynthetic process; P:cell differentiation	1.94881	0.00259765507200131	0.00877905
Phatr3_J11793|B7FWE0	lrr-gtpase of the roco family	EC:2.7.10	8	C:intracellular; C:membrane; F:protein tyrosine kinase activity; F:calcium ion binding; F:ATP binding; F:GTP binding; P:small GTPase mediated signal transduction; P:peptidyl-tyrosine phosphorylation	1.95277	4.17145339385659e-05	0.000258141
Phatr3_J14449	proteasome subunit beta type-1-like	EC:3.4.25	5	C:nucleus; C:cytoplasm; C:proteasome core complex; F:threonine-type endopeptidase activity; P:proteolysis involved in cellular protein catabolic process	1.95549	0.000119187766412722	0.000634953
Phatr3_J48685|B7G839	aspartyl asparaginyl beta-hydroxylase	-	3	F:dioxygenase activity; P:peptidyl-amino acid modification; P:oxidation-reduction process	1.95699	0.00168507907537294	0.00609534
Phatr3_EG00688	Selenoprotein SelK/SelG	-		-	1.96323	7.1618770073037e-05	0.000410559
Phatr3_J45834|B7FYU7	abnormal spindle-like microcephaly-associated protein	-	13	C:spindle pole; C:midbody; F:phosphatase binding; P:neuron migration; P:positive regulation of neuroblast proliferation; P:spermatogenesis; P:forebrain neuroblast division; P:negative regulation of neuron differentiation; P:negative regulation of asymmetric cell division; P:oogenesis; P:developmental growth; P:maintenance of centrosome location; P:positive regulation of canonical Wnt signaling pa…	1.96529	5.92474953009537e-06	4.76234e-05
Phatr3_J32992|B7FT76	metacaspase	EC:3.4.22	2	F:cysteine-type endopeptidase activity; P:proteolysis	1.97309	3.96930369772808e-07	4.49424e-06
Phatr3_J41079|B7GD84	cupin	-	3	P:pseudouridine synthesis; F:RNA binding; F:pseudouridine synthase activity	1.97669	0.00147685069311839	0.00544534
Phatr3_J46030|B7FZT8	predicted protein	-		-	1.98057	5.14363347198077e-05	0.000309088
Phatr3_J37956|B7G4I7	peptidase e	-	2	F:serine-type peptidase activity; P:proteolysis	1.98423	0.000406488131957375	0.00181562
Phatr3_J32960|B7FT46	predicted protein	-		-	1.99888	0.0010278557360449	0.00404174
Phatr3_J18036|B7FRV0	protein	-	7	C:apicoplast; F:heat shock protein binding; F:metal ion binding; F:unfolded protein binding; P:protein folding; P:response to unfolded protein; P:response to heat	2.00305	0.00160013247723423	0.00582726
Phatr3_J49556|B7GB11	protein	-	9	C:intracellular; C:extracellular exosome; F:nucleotide binding; F:nucleic acid binding; F:calcium ion binding; F:protein binding; F:zinc ion binding; F:transferase activity; P:metabolic process	2.00668	2.04512525800889e-06	1.88018e-05
Phatr3_J47404|B7G396	xeroderma pigmentosum group c-complementing protein	-	3	C:nucleus; F:damaged DNA binding; P:nucleotide-excision repair	2.00746	2.2290250342827e-08	3.31329e-07
Phatr3_J35406|B7FYF2	predicted protein	-		-	2.00868	4.10190810046983e-05	0.000254104
Phatr3_J38963|B7G7B9	d-tyrosyl-trna deacylase	-	3	C:cytoplasm; F:hydrolase activity, acting on ester bonds; P:D-amino acid catabolic process	2.02456	0.00070275145956733	0.00291548
Phatr3_EG01957	molecular chaperone	-	4	F:isomerase activity; P:response to stress; P:metabolic process; P:cell redox homeostasis	2.0298	0.000638961501299601	0.00267902
Phatr3_J15442	protein phosphatase	-	4	F:magnesium ion binding; F:protein serine/threonine phosphatase activity; F:manganese ion binding; P:protein dephosphorylation	2.03391	0.00270494767964301	0.0090804
Phatr3_J38235|B7G5B3	-	-	-	-	2.03544	4.9314583519127e-06	4.06613e-05
Phatr3_J48861|B7G8M6	protein	-	2	F:hydrolase activity; P:metabolic process	2.03652	0.000384821789948923	0.00172929
Phatr3_J44607|B7FUN3	predicted protein	-		-	2.03972	1.72598292118234e-07	2.1429e-06
Phatr3_J12572|B7G004	derlin-like protein	-		-	2.04315	2.26003825550769e-05	0.000150737
Phatr3_J11901	snf7 family protein	-	2	P:protein transport; P:vacuolar transport	2.04549	6.73253085661571e-06	5.28595e-05
Phatr3_J50149|B7GD43	dicarboxylate amino acid:cation (na or h ) symporter family protein	-	3	C:membrane; F:sodium:dicarboxylate symporter activity; P:dicarboxylic acid transport	2.06998	7.1459775934307e-05	0.000410244
Phatr3_EG02339|B7S3Y3	protein	EC:3.1.4.17	6	F:3',5'-cyclic-nucleotide phosphodiesterase activity; F:hydrolase activity, acting on carbon-nitrogen (but not peptide) bonds; F:phosphorus-oxygen lyase activity; F:metal ion binding; P:cyclic nucleotide biosynthetic process; P:intracellular signal transduction	2.07505	2.22892573411969e-06	2.02399e-05
Phatr3_EG00344	predicted protein	-		-	2.07652	0.000841663717195409	0.00340261
Phatr3_J49088|B7G9G1	predicted protein	-		-	2.08224	0.00295114413781361	0.00980565
Phatr3_J15801|B7GA72	predicted protein	-		-	2.09222	8.63089195188996e-07	8.77326e-06
Phatr3_J25217|B7FS33	protein	EC:3.6.1.3	4	C:membrane; F:ATP binding; F:ATPase activity; P:obsolete ATP catabolic process	2.09378	0.000151725049966723	0.000783935
Phatr3_J45099|B7FWG5	protein	-	1	F:protein binding	2.1143	2.89641730367463e-05	0.000187066
Phatr3_J47547|B7G420	predicted protein	-		-	2.12374	1.63352016135738e-07	2.04311e-06
Phatr3_J47497|B7G3K1	protein	-	6	C:mitochondrial proton-transporting ATP synthase complex, coupling factor F(o); F:hydrogen ion transmembrane transporter activity; F:oxidoreductase activity, acting on the CH-OH group of donors, NAD or NADP as acceptor; F:NADP binding; P:ATP synthesis coupled proton transport; P:oxidation-reduction process	2.14001	3.37287531694557e-06	2.92365e-05
Phatr3_J35659|B7FYW8	had family hydrolase	-	4	C:mitochondrion; F:glycerol-3-phosphatase activity; P:glycerol biosynthetic process; P:dephosphorylation	2.14625	0.001291094416715	0.00488041
Phatr3_J44201|B5Y5P0	predicted protein	-	2	F:hydrolase activity; P:metabolic process	2.14746	0.000303920690848941	0.00141019
Phatr3_J45509|B7FXX5	nad+ synthetase	EC:6.3.5.1	4	F:NAD+ synthase (glutamine-hydrolyzing) activity; F:ATP binding; F:hydrolase activity, acting on carbon-nitrogen (but not peptide) bonds; P:NAD biosynthetic process	2.15256	5.34631229369339e-07	5.83557e-06
Phatr3_J37877|B7G4A7	lysine-specific demethylase 8	EC:1.14.11.27	10	C:nucleus; F:chromatin binding; F:methyltransferase activity; F:metal ion binding; F:histone demethylase activity (H3-K36 specific); P:G2/M transition of mitotic cell cycle; P:methylation; P:positive regulation of transcription, DNA-templated; P:oxidation-reduction process; P:histone H3-K36 demethylation	2.1542	0.000115239949880107	0.000616698
Phatr3_J18793|B5Y5R0	hsp90 domain-containing protein	-	4	F:ATP binding; F:unfolded protein binding; P:protein folding; P:response to stress	2.15838	0.000976821998347933	0.00386807
Phatr3_J48144|B7G649	predicted protein	-		-	2.16772	3.49575027659451e-06	3.0191e-05
Phatr3_J34640|B7FW97	carbohydrate family ce6 alpha- family gh27	-	2	F:hydrolase activity, hydrolyzing O-glycosyl compounds; P:carbohydrate metabolic process	2.18118	0.000541930338032367	0.00231568
Phatr3_EG01918	sucrose-phosphate partial	-	2	F:oxidoreductase activity; P:oxidation-reduction process	2.18861	8.61161191180348e-05	0.00048199
Phatr3_Jdraft1481|B7S4F3	predicted protein	-		-	2.19153	1.78490329670731e-05	0.000122429
Phatr3_EG02161	protein	EC:2.4.1	6	C:chloroplast; C:integral component of membrane; C:Golgi cisterna membrane; F:fucosyltransferase activity; P:protein glycosylation; P:fucosylation	2.19454	0.000437576477041097	0.00193403
Phatr3_EG01347	oxidoreductase	-		-	2.2003	0.00100637058376135	0.00397045
Phatr3_J7660|B7FWR4	ferredoxin	EC:3.4.11	6	F:aminopeptidase activity; F:iron ion binding; F:metalloexopeptidase activity; F:electron carrier activity; F:iron-sulfur cluster binding; P:proteolysis	2.2005	0.00168926494814765	0.00610488
Phatr3_Jdraft371|B7S3P3	naphthoate synthase	EC:4.1.3.36	2	F:1,4-dihydroxy-2-naphthoyl-CoA synthase activity; P:menaquinone biosynthetic process	2.20607	0.000541265231490992	0.00231367
Phatr3_J49922|B7GCB5	protein	-	5	F:nucleic acid binding; F:alternative oxidase activity; F:transferase activity, transferring glycosyl groups; P:DNA integration; P:oxidation-reduction process	2.21178	0.000678723514479179	0.0028267
Phatr3_J47881|B7G584	flavin reductase	EC:1.5.1.30; EC:1.5.1.41	3	F:FMN binding; F:riboflavin reductase (NADPH) activity; P:oxidation-reduction process	2.21355	5.94881093784082e-07	6.34111e-06
Phatr3_J45150|B7FWM3	protein	-		-	2.21776	0.00108831381245424	0.00423305
Phatr3_J48789|B7G8D5	predicted protein	-		-	2.21789	5.70962271950861e-05	0.000339138
Phatr3_J44517|B7FUD7	protein	-	5	C:membrane; F:transferase activity, transferring glycosyl groups; F:sodium:dicarboxylate symporter activity; P:dicarboxylic acid transport; P:metabolic process	2.23576	2.7469329812764e-05	0.000178287
Phatr3_J5902|B7FYD5	heme oxygenase	EC:1.14.99.3	4	F:DNA binding; F:heme oxygenase (decyclizing) activity; F:protein binding; P:heme oxidation	2.23958	0.00101025393610881	0.00398311
Phatr3_EG00301	predicted protein	EC:2.4.1	4	C:membrane; F:mannosyltransferase activity; P:protein glycosylation; P:mannosylation	2.24087	5.81954424241456e-05	0.000344801
Phatr3_J52343	zinc transporter	-	5	C:plasma membrane; C:integral component of membrane; F:metal ion transmembrane transporter activity; P:zinc II ion transport; P:transmembrane transport	2.24354	0.000126551855244419	0.00067056
Phatr3_Jdraft1366|B7S453	type ii secretion system protein	-		-	2.25774	0.00226236771129388	0.00780418
Phatr3_J45012|B7FVA2	zinc c3hc4 type (ring finger) domain-containing protein	-	2	F:zinc ion binding; F:protein binding	2.25975	0.000599850709666637	0.00253228
Phatr3_J48032|B7G5R0	extradiol ring-cleavage dioxygenase class iii protein subunit b	-	6	F:ferrous iron binding; F:zinc ion binding; F:oxidoreductase activity, acting on single donors with incorporation of molecular oxygen; F:dioxygenase activity; P:cellular aromatic compound metabolic process; P:oxidation-reduction process	2.26155	1.72878668434831e-08	2.62927e-07
Phatr3_J33088|B5Y5W6	protein	-		-	2.27536	1.58336712368359e-06	1.50094e-05
Phatr3_EG00439	protein	EC:3.1.1.3	2	F:triglyceride lipase activity; P:lipid catabolic process	2.2838	4.14274315416522e-05	0.000256499
Phatr3_J25769|Q84KI9_B5Y580		-	1	P:lipid metabolic process	2.29433	0.000760449220037501	0.0031166
Phatr3_EG02364|B7FWL7_B7FWL6		-	5	P:regulation of protein phosphorylation; F:cAMP-dependent protein kinase regulator activity; C:cAMP-dependent protein kinase complex; F:ATP binding; F:protein serine/threonine kinase activity	2.29677	7.50315980145529e-06	5.78731e-05
Phatr3_J7335|B7FX60	methionine sulfoxide reductase a	EC:1.8.4; EC:1.8.4.11	5	F:peptide-methionine (S)-S-oxide reductase activity; P:cellular protein modification process; P:response to oxidative stress; P:protein repair; P:oxidation-reduction process	2.29831	0.000351275429569294	0.00159796
Phatr3_EG01678	predicted protein	-		-	2.29983	1.88145257992767e-05	0.000127939
Phatr3_EG01121	---NA---	-		-	2.32661	0.000526806406111817	0.00226326
Phatr3_J36633|B7G1W8	ankyrin repeat protein	-	1	F:metal ion binding	2.32889	1.96440075337616e-07	2.39123e-06
Phatr3_J50428|B7GE32	protein	EC:3.1.4.17	6	F:nucleic acid binding; F:3',5'-cyclic-nucleotide phosphodiesterase activity; F:hydrolase activity, acting on carbon-nitrogen (but not peptide) bonds; F:phosphorus-oxygen lyase activity; P:cyclic nucleotide biosynthetic process; P:intracellular signal transduction	2.33137	6.34187552514097e-05	0.000369673
Phatr3_J46747|B5Y3N5	methyltransferase type 11	-	3	F:methyltransferase activity; F:hydrolase activity; P:methylation	2.34883	4.60615696230913e-06	3.83803e-05
Phatr3_J46717|B5Y3K2	predicted protein	-		-	2.36947	0.00010463799449021	0.000568047
Phatr3_J43903|B5Y4Q4	membrane protein	-		-	2.37776	8.47908987640544e-06	6.44787e-05
Phatr3_J31584|B7FNS3	cysteine proteinase	-	5	C:integral component of membrane; F:ubiquitin-specific protease activity; F:zinc ion binding; F:amino acid binding; P:ubiquitin-dependent protein catabolic process	2.37877	4.25965689883681e-06	3.59745e-05
Phatr3_J30246|B7GA85	alcohol dehydrogenase	EC:1.1.1.255	4	F:zinc ion binding; F:mannitol dehydrogenase activity; F:cofactor binding; P:oxidation-reduction process	2.38265	0.00238910192168211	0.0081699
Phatr3_J36021|B7G060	protein	-	1	F:protein binding	2.40021	1.67444257639962e-07	2.08547e-06
Phatr3_EG00967	hypothetical protein	-		-	2.41312	0.00117950712242314	0.00452821
Phatr3_J39510|B7G8V1	protein	EC:3.1.1.3	4	F:nucleic acid binding; F:triglyceride lipase activity; P:lipid metabolic process; P:DNA integration	2.42163	0.000757360587158519	0.00310817
Phatr3_J45968|B7FZB9	non-histone chromosomal protein 6	-	2	C:nucleus; F:DNA binding	2.42616	3.63166123411025e-05	0.000229295
Phatr3_EG00582	---NA---	-		-	2.43225	8.49102828128586e-05	0.000475916
Phatr3_EG01032	---NA---	-		-	2.43251	0.000381522691320101	0.00171576
Phatr3_EG01369	pol protein	-	2	F:nucleic acid binding; P:DNA integration	2.43859	0.0013433434851047	0.00503945
Phatr3_J36973|B5Y465	bestrophin-4-like isoform x1	EC:2.1.1	3	F:RNA binding; F:tRNA (cytosine-5-)-methyltransferase activity; P:tRNA methylation	2.43951	0.000110182673748675	0.000594203
Phatr3_J48824|B7G8I1	predicted protein	-		-	2.44116	1.32995116659559e-07	1.69752e-06
Phatr3_J31535|D4P8H8_B7FRL3	-	-	-	-	2.44842	0.000795636666459603	0.00324173
Phatr3_J41618|B7GEP8	protein	-	1	F:nucleic acid binding	2.46683	0.00119242288146578	0.00456742
Phatr3_J35753|B7FZ60	predicted protein	-		-	2.51079	0.000623825272068345	0.00262486
Phatr3_EG00938	hypothetical protein, partial	-		-	2.52177	0.00123930213457266	0.00471796
Phatr3_EG01581	---NA---	-		-	2.52761	0.0027316138161247	0.00916372
Phatr3_EG01308	---NA---	-		-	2.53297	0.000233883757453342	0.00113183
Phatr3_EG00442	---NA---	-		-	2.53775	0.00120365601818918	0.00460448
Phatr3_EG02031	predicted protein	-		-	2.54587	0.00121085643561187	0.00462604
Phatr3_J45975|B7FZD0	predicted protein	-		-	2.55079	6.0952040665137e-05	0.000358264
Phatr3_J45621|B7FYB0	dihydropteridine reductase	EC:1.14.12.17; EC:1.5.1.34; EC:1.5.1.30; EC:1.5.1.41	15	C:cytosol; F:6,7-dihydropteridine reductase activity; F:oxygen transporter activity; F:iron ion binding; F:nitric oxide dioxygenase activity; F:oxygen binding; F:heme binding; F:riboflavin reductase (NADPH) activity; F:FAD binding; P:response to toxic substance; P:oxygen transport; P:negative regulation of sexual sporulation resulting in formation of a cellular spore; P:sterigmatocystin biosynthe…	2.56829	0.00168829033308468	0.00610322
Phatr3_J4823|B7GEB1	protein	EC:3.1.4.17	5	F:3',5'-cyclic-nucleotide phosphodiesterase activity; F:hydrolase activity, acting on carbon-nitrogen (but not peptide) bonds; F:phosphorus-oxygen lyase activity; P:cyclic nucleotide biosynthetic process; P:intracellular signal transduction	2.58111	1.06040359668424e-07	1.38638e-06
Phatr3_J40644|B7GC10	protein	EC:4.2.2.3	4	C:periplasmic space; F:transferase activity; F:poly(beta-D-mannuronate) lyase activity; P:alginic acid catabolic process	2.58296	0.000109358316449705	0.000590295
Phatr3_J37658|B7G3E0	glutathione s-transferase	EC:2.5.1.18	6	C:nucleus; F:nucleic acid binding; F:glutathione transferase activity; F:isomerase activity; P:metabolic process; F:protein binding	2.61038	0.000237842477172601	0.00114723
Phatr3_EG01359	predicted protein	-		-	2.61442	2.67571967138719e-06	2.38397e-05
Phatr3_J35876|B7FZH8	protein	EC:3.4.21; EC:5.2.1.8	11	C:chloroplast thylakoid membrane; C:chloroplast envelope; F:peptidyl-prolyl cis-trans isomerase activity; F:serine-type endopeptidase activity; F:iron ion binding; F:electron carrier activity; F:iron-sulfur cluster binding; P:protein peptidyl-prolyl isomerization; P:protein folding; P:proteolysis; F:protein binding	2.61549	0.000275393490930539	0.00129458
Phatr3_J48099|B7G5Z9	protein	-	4	C:eukaryotic translation initiation factor 3 complex; C:TCTN-B9D complex; P:negative regulation of centrosome duplication; P:cilium assembly	2.61828	0.000304580381419932	0.0014127
Phatr3_J49605|B7GB70	predicted protein	-		-	2.62507	2.39600235344645e-06	2.15586e-05
Phatr3_J35346|B7FY92	predicted protein	-		-	2.63355	0.00209564005118288	0.00734319
Phatr3_Jdraft1444|B7S4C3	predicted protein	-	3	F:hydrolase activity; P:metabolic process; F:protein binding	2.64133	4.67412949442537e-05	0.000285515
Phatr3_J40515|B7GBR3	predicted protein	-		-	2.64767	0.00269280032237654	0.00904377
Phatr3_J46867|B5Y414	rnd family transporter: niemann-pick type c1 disease protein	-	6	C:integral component of membrane; F:transporter activity; F:hedgehog receptor activity; P:transport; P:signal transduction; P:cell division	2.65626	2.86270082256019e-06	2.52584e-05
Phatr3_EG00694	predicted protein	-	1	F:protein binding	2.6695	0.00190273292633447	0.00676274
Phatr3_J9956|B7FRV1	phosphoglycerate mutase-like protein 1 isoform x2	-		-	2.67955	0.00055875005687197	0.00238325
Phatr3_J50181|B7GD79	protein	-	3	C:integral component of membrane; F:sulfotransferase activity; P:metabolic process	2.68004	1.1953967419967e-05	8.69861e-05
Phatr3_Jdraft356|B7S3M6	nadh:flavin oxidoreductase	EC:1.3.1.42	3	F:FMN binding; F:12-oxophytodienoate reductase activity; P:oxidation-reduction process	2.68383	0.00183188516916245	0.0065483
Phatr3_EG01970	protein	EC:3.1.1.3	4	F:nucleic acid binding; F:triglyceride lipase activity; P:lipid metabolic process; P:DNA integration	2.68817	0.00142885624129078	0.0052981
Phatr3_J18473|B5Y4J0	atp-binding cassette sub-family b member partial	-	7	C:mitochondrial inner membrane; C:integral component of mitochondrial membrane; F:ATP binding; F:ATPase activity, coupled to transmembrane movement of substances; F:protein homodimerization activity; P:obsolete ATP catabolic process; P:transmembrane transport	2.69169	1.72105265292102e-08	2.62416e-07
Phatr3_EG02136	predicted protein	-	2	F:nucleic acid binding; P:DNA integration	2.69336	7.77315204983759e-05	0.000441253
Phatr3_J33082|B5Y5W0	protein	-	6	C:integral component of membrane; F:DNA binding; F:extracellular ligand-gated ion channel activity; P:DNA recombination; P:DNA integration; P:ion transmembrane transport	2.70225	0.00154078149538364	0.00563714
Phatr3_EG02138	cna protein b-type domain	-	5	C:extracellular region; C:extrachromosomal circular DNA; F:calcium ion binding; P:pathogenesis; P:intein-mediated protein splicing	2.70267	1.20755569345609e-05	8.7709e-05
Phatr3_J36026|B7G065	predicted protein	-		-	2.72204	7.23755431967531e-06	5.60804e-05
Phatr3_EG00705	msl2237 protein	-		-	2.73602	0.00289888844566626	0.0096646
Phatr3_EG00465	#NAME?	-	2	F:nucleic acid binding; F:zinc ion binding	2.73944	0.000700910393679159	0.00290988
Phatr3_J40760|B7GCC3	protein	-		-	2.73971	0.00268437736660275	0.00902317
Phatr3_J40510|B7GBQ8	protein	-	5	C:endosome; C:trans-Golgi network; F:glucuronoxylan glucuronosyltransferase activity; P:plant-type secondary cell wall biogenesis; P:glucuronoxylan biosynthetic process	2.7463	5.67000635413088e-07	6.12112e-06
Phatr3_J10243|B5Y4K0	light harvesting protein	-	7	C:chloroplast; C:photosystem II; C:integral component of membrane; F:calcium ion binding; F:chlorophyll binding; P:photosynthesis, light harvesting; P:protein-chromophore linkage	2.75701	2.88361871658064e-05	0.000186341
Phatr3_J40189	predicted protein	-		-	2.7678	0.00288909268453571	0.00964009
Phatr3_J49216|B7G9V2	protein	EC:2.7.11	3	F:protein serine/threonine kinase activity; F:ATP binding; P:protein phosphorylation	2.76791	5.19502187144098e-05	0.000311859
Phatr3_J32487|B7FRT2	protein	-		-	2.79175	0.000215889656703091	0.0010586
Phatr3_J39218|B7G7E2	predicted protein	-		-	2.82806	7.68881816855033e-05	0.000438007
Phatr3_J36022|B7G061	predicted protein	-		-	2.86201	1.34931957166e-05	9.65109e-05
Phatr3_J49984|B7GCI5	predicted protein	-		-	2.86496	0.00194216794343047	0.00688428
Phatr3_J40186|B7GAQ4	membrane protein	-		-	2.87989	1.63729511875529e-06	1.54362e-05
Phatr3_J49588|B7GB50	beta-propeller repeat protein	-		-	2.88359	1.03107240576033e-07	1.35101e-06
Phatr3_J33704|B7FTM3	protein	-		-	2.88427	0.00105979649138086	0.00414529
Phatr3_J48319|B7G6Q7	wlm-domain-containing protein	-		-	2.88552	6.25817374313429e-05	0.000365302
Phatr3_J35540|B7FZP9	laminin domain-containing 2	-	11	C:extracellular region; C:cell wall; C:cell outer membrane; C:integral component of membrane; F:hydrolase activity, hydrolyzing O-glycosyl compounds; F:metallopeptidase activity; F:porin activity; F:cellulose binding; P:carbohydrate metabolic process; P:proteolysis; P:transmembrane transport	2.91298	0.00240808090172017	0.00822529
Phatr3_J49734|B7GBQ3	protein	EC:2.4.1	4	C:membrane; F:mannosyltransferase activity; P:protein glycosylation; P:mannosylation	2.91736	0.000520653695944563	0.00224067
Phatr3_J39265|B7G859	predicted protein	-		-	2.91994	5.9377578136098e-05	0.000350577
Phatr3_Jdraft1491|B7S4G3	-	-	-	-	2.92806	0.000861576728878098	0.00347331
Phatr3_EG01917|B7GBL2	protein	-	6	C:integral component of membrane; F:DNA binding; F:extracellular ligand-gated ion channel activity; P:DNA recombination; P:DNA integration; P:ion transmembrane transport	2.93556	6.27996912565081e-06	4.98666e-05
Phatr3_J34307|B7FVN6	protochlorophyllide oxidoreductase	EC:1.3.1.33	2	F:protochlorophyllide reductase activity; P:oxidation-reduction process	2.93579	0.000148426527657978	0.000769243
Phatr3_Jdraft1329|B7S424	copine-like protein	-	1	F:protein binding	2.94966	5.72198775478871e-07	6.15478e-06
Phatr3_J35445|B7FYJ0	-	-	-	-	2.9603	0.000462274847862597	0.00202429
Phatr3_EG00762	protein	-	2	F:nucleic acid binding; P:DNA integration	2.97683	0.000155044336530489	0.000797602
Phatr3_J37751|B7G3N2	tubulin--tyrosine ligase-like protein 12	EC:6.3.2.25	5	F:tubulin-tyrosine ligase activity; F:ATP binding; P:microtubule cytoskeleton organization; P:cellular protein modification process; P:regulation of axon extension	2.97894	4.28464432278591e-06	3.61082e-05
Phatr3_EG02144	glycoprotein precursor	-		-	2.99343	0.000519948031124381	0.00223873
Phatr3_EG02081	predicted protein	-	5	F:electron carrier activity; F:protein disulfide oxidoreductase activity; P:intracellular signal transduction; P:cell redox homeostasis; P:oxidation-reduction process	3.00804	0.00280720494090399	0.00939334
Phatr3_J40695|B7GC60	alpha beta hydrolase	-	3	F:transferase activity, transferring acyl groups; F:hydrolase activity; P:metabolic process	3.02489	6.42817615095867e-05	0.000374118
Phatr3_J40962|B7GCW9	protein	-		-	3.03635	0.00276516397328674	0.00926839
Phatr3_J50914|B7FZJ4	nadh:flavin oxidoreductase	EC:1.3.1.42	3	F:FMN binding; F:12-oxophytodienoate reductase activity; P:oxidation-reduction process	3.05418	0.000969116674085305	0.0038414
Phatr3_J35520|B7FZN0	-	-	-	-	3.06316	0.00250221442948423	0.00849532
Phatr3_J48581	protein	-	4	F:ubiquitin-protein transferase activity; F:zinc ion binding; P:protein ubiquitination; P:protein catabolic process	3.06817	0.00186547108477655	0.00665207
Phatr3_J38076	protein	-	5	C:membrane; F:calcium ion binding; F:alternative oxidase activity; P:homophilic cell adhesion via plasma membrane adhesion molecules; P:oxidation-reduction process	3.06845	1.45826933480243e-08	2.26731e-07
Phatr3_J944|B7G7G3	-	-	-	-	3.10965	2.03559489223525e-06	1.87287e-05
Phatr3_EG00915	predicted protein	-		-	3.12429	9.93966974779871e-05	0.000544221
Phatr3_EG00268	---NA---	-		-	3.12572	8.91557437320815e-06	6.73621e-05
Phatr3_J50298|B7GDM0	predicted protein	-		-	3.13041	2.00153475114378e-11	4.97524e-10
Phatr3_J31537|B7FRL5_B1PJ46		-	3	F:zinc ion binding; F:nucleic acid binding; P:DNA integration	3.13154	0.000628686826210086	0.00264154
Phatr3_EG01008	---NA---	-		-	3.13298	4.8525911307241e-07	5.4013e-06
Phatr3_J44047|B5Y566	ddb1- and cul4-associated factor 13	-	2	C:Cul4-RING E3 ubiquitin ligase complex; F:protein binding	3.14601	2.11796376510845e-08	3.16811e-07
Phatr3_J768	urea-proton symporter dur3	-	3	C:integral component of membrane; F:urea transmembrane transporter activity; P:urea transmembrane transport	3.19247	4.30029453037138e-08	6.07898e-07
Phatr3_EG01575	protein	-	4	F:methyltransferase activity; F:transferase activity, transferring acyl groups; F:transferase activity, transferring glycosyl groups; P:methylation	3.21258	4.27206570892442e-06	3.60536e-05
Phatr3_EG02066	protein	-	2	F:nucleic acid binding; P:DNA integration	3.22125	0.0026476325505706	0.00892501
Phatr3_J35343|B7FY89	predicted protein	-		-	3.24527	0.000289029472996575	0.00134956
Phatr3_J38369|B7G5P6	mbre tpr repeat protein	-	4	C:kinesin complex; F:microtubule motor activity; P:metabolic process; F:protein binding	3.247	1.28451074663748e-10	2.82497e-09
Phatr3_EG00960	elicitin protein ram6	-	9	C:extracellular region; C:cell outer membrane; C:integral component of membrane; F:chitin binding; F:porin activity; P:chitin metabolic process; P:defense response; P:pathogenesis; P:transmembrane transport	3.26078	4.66330468443362e-06	3.87746e-05
Phatr3_J48622|B7G7X1	protein	-		-	3.27056	1.75652507636534e-06	1.63905e-05
Phatr3_J49336|B7GA93	gcn5 family acetyltransferase	EC:2.3.1	2	F:N-acetyltransferase activity; P:metabolic process	3.27427	0.000955359432685632	0.0037945
Phatr3_EG01191	protein	-		-	3.2783	0.00219061771079436	0.00759877
Phatr3_J41584|B7GEL6	predicted protein	-		-	3.29654	0.00244707412555906	0.00834403
Phatr3_EG02074	protein	-	9	F:nucleic acid binding; F:protein kinase activity; F:signal transducer activity; F:ATP binding; F:alternative oxidase activity; P:protein phosphorylation; P:signal transduction; P:DNA integration; P:oxidation-reduction process	3.30327	0.000321617132368691	0.001483
Phatr3_EG00824	protein	-	2	F:nucleic acid binding; P:DNA integration	3.30616	0.00210263492587338	0.00736263
Phatr3_J39557|B7G8Z8	protein	-		-	3.31889	6.20448745789448e-05	0.000363085
Phatr3_EG00519	protein	-	7	F:nucleic acid binding; F:protein kinase activity; F:ATP binding; F:alternative oxidase activity; P:protein phosphorylation; P:DNA integration; P:oxidation-reduction process	3.33794	0.000579235948247847	0.00246175
Phatr3_EG00233	protein	-	7	F:nucleic acid binding; F:protein kinase activity; F:signal transducer activity; F:ATP binding; P:protein phosphorylation; P:signal transduction; P:DNA integration	3.3408	0.000165381829852866	0.000842358
Phatr3_EG01323	protein	-	2	F:nucleic acid binding; P:DNA integration	3.35078	0.000900346618587047	0.00360382
Phatr3_J33873|B7FU39	protein	-	6	C:intracellular; F:transcription factor activity, sequence-specific DNA binding; F:transporter activity; F:sequence-specific DNA binding; P:regulation of transcription, DNA-templated; P:transport	3.35355	7.80510406466564e-07	8.01649e-06
Phatr3_J44340|B7FTR9	predicted protein	-		-	3.41981	5.53276504185795e-05	0.000330291
Phatr3_EG00230	hypothetical protein SSE37_06444	-		-	3.43797	2.19235359216772e-05	0.000146719
Phatr3_EG01224	protein	-	3	F:zinc ion binding; F:alternative oxidase activity; P:oxidation-reduction process	3.44053	0.000100485656420507	0.000549167
Phatr3_EG00165	short transient receptor potential channel 4-associated protein	-		-	3.44949	0.00025183994988794	0.00120395
Phatr3_EG02050|B7G7R7	protein	-	2	F:nucleic acid binding; P:DNA integration	3.45837	0.00144512720394698	0.00534719
Phatr3_EG00509	---NA---	-		-	3.46658	0.00137626133120536	0.00513203
Phatr3_Jdraft1200	protein	-	7	F:nucleic acid binding; F:protein kinase activity; F:ATP binding; F:alternative oxidase activity; P:protein phosphorylation; P:DNA integration; P:oxidation-reduction process	3.49069	1.86969876042139e-05	0.000127213
Phatr3_J33318|B5Y4Y8	serine threonine protein variant 2	EC:2.7.11	3	F:protein serine/threonine kinase activity; F:ATP binding; P:protein phosphorylation	3.51564	3.13476193562907e-08	4.53429e-07
Phatr3_EG00801	pol protein	-	2	F:nucleic acid binding; P:DNA integration	3.53198	0.00108367488011101	0.00422055
Phatr3_J50508|B7GEB4	conserved hypothetical membrane protein	-		-	3.54352	5.73744897832077e-09	9.62414e-08
Phatr3_J50062|B7GCS9	-	-	-	-	3.57281	0.000893049574516024	0.00358067
Phatr3_EG01327	---NA---	-		-	3.57651	1.58137564816774e-05	0.000110258
Phatr3_EG00714	protein	-	2	F:nucleic acid binding; P:DNA integration	3.58919	0.000733876426501458	0.0030213
Phatr3_Jdraft1298	-	-	-	-	3.59786	0.000300624375800661	0.00139764
Phatr3_EG01147	protein	-	2	F:nucleic acid binding; P:DNA integration	3.69057	0.000407906222208708	0.00182126
Phatr3_EG02089	diguanylate cyclase	-	3	F:phosphorus-oxygen lyase activity; P:cyclic nucleotide biosynthetic process; P:intracellular signal transduction	3.69255	0.000466116653773255	0.00203885
Phatr3_J15393|B7G884	nad h:quinone type iv	-	4	F:FMN binding; F:oxidoreductase activity; P:negative regulation of transcription, DNA-templated; P:oxidation-reduction process	3.79329	5.82077159296362e-07	6.24967e-06
Phatr3_J39921|B7G9Z7	protein	-	3	F:protein kinase activity; F:ATP binding; P:protein phosphorylation	3.79861	1.74756582687366e-07	2.16742e-06
Phatr3_J35923|B7FZW2_B7G7R7_B7G7R6		-	2	F:nucleic acid binding; P:DNA integration	3.81506	0.000217464124389468	0.00106544
Phatr3_J33028|B7FTB4	s-layer protein	-		-	3.82741	1.68663812097801e-10	3.655e-09
Phatr3_EG02400|B5Y550_B5Y549	-	-	-	-	3.84616	2.34338458837974e-07	2.76992e-06
Phatr3_EG00474	protein	-	2	F:nucleic acid binding; P:DNA integration	3.9297	0.000137032529699906	0.00071742
Phatr3_EG01376	predicted protein	-	1	F:calcium ion binding	3.93371	7.44378421130847e-08	1.00542e-06
Phatr3_EG00062	protein	-	2	F:nucleic acid binding; P:DNA integration	3.9852	1.7155215004105e-05	0.000118149
Phatr3_J37989|B7G4M1	splicing factor 3 subunit	-	2	F:RNA binding; P:RNA processing	3.98746	6.77651613852518e-06	5.31344e-05
Phatr3_EG01944	protein	EC:3.1.1.3	4	F:nucleic acid binding; F:triglyceride lipase activity; P:lipid metabolic process; P:DNA integration	4.0378	7.55874659399362e-05	0.000431012
Phatr3_EG02586	protein	-	6	F:nucleic acid binding; F:signal transducer activity; F:alternative oxidase activity; P:signal transduction; P:DNA integration; P:oxidation-reduction process	4.04559	0.000192904471995823	0.000959817
Phatr3_EG00068	pol protein	-	2	F:nucleic acid binding; P:DNA integration	4.05084	4.7427580752546e-07	5.29399e-06
Phatr3_J41576|B7GEK8	protein	-	6	F:nucleic acid binding; F:signal transducer activity; F:alternative oxidase activity; P:signal transduction; P:DNA integration; P:oxidation-reduction process	4.0625	5.58048866000748e-06	4.5163e-05
Phatr3_EG00783	pol protein	-	2	F:nucleic acid binding; P:DNA integration	4.13516	6.93905944245208e-05	0.000399722
Phatr3_J37401|B7G3P8	predicted protein	-		-	4.14314	2.40025504480864e-05	0.00015857
Phatr3_EG00249	protein	-		-	4.1474	3.16850213957465e-06	2.77012e-05
Phatr3_J52504|B7G9C5	high light induced protein 1	-		-	4.1561	2.97980677313353e-08	4.33664e-07
Phatr3_EG00236	pol protein	-	2	F:nucleic acid binding; P:DNA integration	4.2891	5.19871091100114e-05	0.000311923
Phatr3_EG01695	gag-pol polyprotein	-	2	F:nucleic acid binding; P:DNA integration	4.30135	2.35652100184327e-05	0.000155854
Phatr3_EG00043	gag-pol polyprotein	-	2	F:nucleic acid binding; P:DNA integration	4.5081	5.27338383618945e-06	4.30012e-05
	up-regulated in Oval
	down-regulated in Oval

## Sheet: 2326 common elements in OF-OT
Gene ID (EnsemblProtists)	Description	EC Number	#GOs	GOs	Log2FoldChange OF	pvalue OF	Adjusted pvalue OF	Log2FoldChange OT	pvalue OT	Adjusted pvalue OT
Phatr3_J48495|B7G7C7	protein	EC:3.4.21	2	F:serine-type endopeptidase activity; P:proteolysis	-8.0173	2.28808022002325e-27	6.26767e-25	-8.75161	2.65031919597423e-32	4.97755e-30
Phatr3_EG00182	protein	-	2	F:hydrolase activity; P:metabolic process	-6.43079	3.10355494030717e-45	4.97943e-42	-6.80567	1.85143345584917e-50	1.82551e-47
Phatr3_J55029|B7GA80	carbonate dehydratase	EC:4.2.1.1	3	F:carbonate dehydratase activity; F:zinc ion binding; P:one-carbon metabolic process	-5.9722	3.01403655418548e-30	1.09196e-27	-5.96375	3.63950417056809e-30	5.66613e-28
Phatr3_J50128|B7GD21||UPI0001898499	predicted protein	-		-	-5.74972	4.93293593145195e-13	2.58887e-11	-7.18061	1.54400725650542e-19	9.71739e-18
Phatr3_J44526|B7FUE7	carbonic anhydrase	EC:4.2.1.1	7	C:nuclear pore; C:cytosol; F:carbonate dehydratase activity; F:zinc ion binding; F:structural constituent of nuclear pore; P:one-carbon metabolic process; P:bicarbonate transport	-5.54319	1.3144049979245e-61	7.38104e-58	-5.83688	3.77412574841221e-68	1.48852e-64
Phatr3_J47653|B7G4F2||UPI00018977AF	creatine transporter	-	4	C:integral component of membrane; F:neurotransmitter:sodium symporter activity; P:neurotransmitter transport; P:transmembrane transport	-5.53819	1.34597835633268e-09	4.03112e-08	-5.92128	9.08621565473383e-11	2.08723e-09
Phatr3_J47140|B7G2M2	protein	-	3	C:mitochondrial proton-transporting ATP synthase complex, coupling factor F(o); F:hydrogen ion transmembrane transporter activity; P:ATP synthesis coupled proton transport	-5.40655	3.25810180932692e-26	8.1315e-24	-6.55231	7.48219054254335e-38	2.39268e-35
Phatr3_J54658|B5Y3Z1	polymorphic outer membrane partial	-		-	-5.18803	2.50284760629011e-33	1.22215e-30	-5.04096	1.49415015362965e-31	2.6786e-29
Phatr3_J48315|B7G6Q2||UPI0001897B37	choline transporter	-	4	C:plasma membrane; C:integral component of membrane; F:transporter activity; P:transport	-5.06015	1.11608485865428e-14	7.37338e-13	-4.96326	3.52718036005776e-14	1.3506e-12
Phatr3_EG00326	---NA---	-		-	-5.01485	5.59211137757463e-42	5.70955e-39	-4.53951	1.05568326611798e-34	2.60226e-32
Phatr3_J51797|B7FWP1	frustulin 5	-	2	F:calcium ion binding; F:carbohydrate binding	-4.93446	6.15707584583773e-11	2.39631e-09	-5.64446	7.38246793891873e-14	2.69597e-12
Phatr3_J47667|B7G4H1||UPI00018977D7	protein	-	13	C:brush border; C:integral component of membrane; C:apical plasma membrane; F:sodium:phosphate symporter activity; F:sodium-dependent phosphate transmembrane transporter activity; F:sodium ion binding; F:phosphate ion binding; P:in utero embryonic development; P:cellular phosphate ion homeostasis; P:phosphate ion transmembrane transport; P:sodium ion transmembrane transport; P:response to estroge…	-4.74547	2.27656527985309e-22	3.93355e-20	-4.32292	7.89298705371263e-19	4.60048e-17
Phatr3_J48898|B7G8S4||UPI0001897EF1	protein	-		-	-4.73922	8.89863665216102e-12	3.93467e-10	-4.89596	1.74447007740005e-12	5.22546e-11
Phatr3_J47160|B7G2P7||UPI0001897688	pyruvyl transferase	-	2	F:transferase activity; P:metabolic process	-4.59596	1.2944109946468e-29	4.15358e-27	-4.0771	1.56858545248795e-23	1.43872e-21
Phatr3_J47656	f-box lrr-repeat protein 14	-	4	C:integral component of membrane; F:neurotransmitter:sodium symporter activity; P:neurotransmitter transport; P:transmembrane transport	-4.48106	3.45802445713903e-10	1.13559e-08	-4.96374	3.57864215057519e-12	1.01541e-10
Phatr3_J47573|B7G451||UPI0001897C64	protein	-		-	-4.43886	2.2365090609134e-13	1.20761e-11	-5.34596	1.01704544682816e-18	5.89886e-17
Phatr3_J48379|B7G6X7||UPI0001897CC9	conserved repeat domain protein	-	3	C:extrachromosomal circular DNA; C:integral component of membrane; P:cell communication	-4.43649	2.10671265192265e-17	1.93938e-15	-3.4024	8.47271146475228e-11	1.96182e-09
Phatr3_EG00672	protein	-	8	C:nucleus; F:transcription factor activity, sequence-specific DNA binding; F:protein kinase activity; F:ATP binding; F:sequence-specific DNA binding; P:regulation of transcription, DNA-templated; P:protein phosphorylation; P:response to stress	-4.4335	1.05329181904077e-11	4.58509e-10	-5.40012	1.03794329981801e-16	4.99225e-15
Phatr3_J49082|B7G9F3	protein	-	2	F:methyltransferase activity; P:methylation	-4.37864	7.31525016089426e-21	1.06698e-18	-5.08893	1.01338269490262e-27	1.34723e-25
Phatr3_EG02655|B7FXJ4	fasciclin domain-containing protein	-		-	-4.35681	5.4604049943193e-16	4.2004e-14	-5.11873	1.71190057070633e-21	1.30679e-19
Phatr3_J48753	protein	-	3	C:integral component of membrane; F:hydrolase activity, acting on glycosyl bonds; P:metabolic process	-4.29056	1.44818020942848e-16	1.16175e-14	-4.36142	4.57539498645224e-17	2.28422e-15
Phatr3_EG00559	serine protease	-	4	F:hydrolase activity, hydrolyzing O-glycosyl compounds; F:peptidase activity; P:carbohydrate metabolic process; P:proteolysis	-4.28564	1.88453613212969e-29	5.72033e-27	-5.4231	2.29648676082413e-46	1.50956e-43
Phatr3_J47727|B7G4P3	protein	-		-	-4.28242	8.96185646399693e-21	1.27167e-18	-4.58801	1.29978019047331e-23	1.20148e-21
Phatr3_EG01301	---NA---	-		-	-4.24469	1.50130628108426e-17	1.42891e-15	-5.1797	2.17796894895255e-25	2.3216e-23
Phatr3_J43823|B5Y4F8||UPI00018206A9	protein	-		-	-4.2438	4.50128943879873e-13	2.38462e-11	-4.27781	2.91335567644728e-13	9.99154e-12
Phatr3_J50390	probable cell surface glycoprotein	-		-	-4.23175	1.08754088505405e-10	4.01782e-09	-5.61344	1.05075437604799e-17	5.60024e-16
Phatr3_J47569|B7G447	protein	-		-	-4.22389	4.4275502614267e-11	1.76046e-09	-5.09903	1.79682032877137e-15	7.83034e-14
Phatr3_EG01401	protein	-		-	-4.20373	1.29751283843898e-22	2.27693e-20	-5.02469	1.11976309833443e-31	2.03831e-29
Phatr3_EG00615	serine protease	EC:3.4.21	5	C:membrane; F:serine-type endopeptidase activity; F:calcium ion binding; P:proteolysis; P:homophilic cell adhesion via plasma membrane adhesion molecules	-4.16406	2.97809656912612e-19	3.52074e-17	-4.45814	7.64199300096756e-22	6.028e-20
Phatr3_J46302|B7G0S1||UPI000189746D	two-pore potassium channel 1-like	-	4	C:integral component of membrane; F:potassium channel activity; F:calcium ion binding; P:potassium ion transmembrane transport	-4.14797	5.3265768702363e-14	3.14857e-12	-4.63599	4.03542933578746e-17	2.02319e-15
Phatr3_J50494|B7GE98||UPI0001898784	predicted protein	-		-	-4.14397	1.17312332133177e-14	7.66009e-13	-5.09199	1.61539058982396e-21	1.24112e-19
Phatr3_J43824|B5Y4F9	protein	-		-	-4.0181	5.19755040703506e-15	3.51649e-13	-3.6133	2.26394300561179e-12	6.66327e-11
Phatr3_J49202|B7G9T6	protein	-		-	-3.96051	7.15882421877787e-09	1.85683e-07	-3.88813	1.33592596275664e-08	2.09609e-07
Phatr3_EG01285	pt repeat fibro-slime domain-containing protein	EC:3.4.21	3	F:serine-type endopeptidase activity; P:proteolysis; P:cell adhesion	-3.95951	1.64513781497956e-15	1.20762e-13	-4.84598	1.70571863551991e-22	1.44158e-20
Phatr3_J42459|B7FRD7||UPI0001896559	pt repeat fibro-slime domain-containing protein	-		-	-3.91285	2.68767565730286e-08	6.08218e-07	-4.29107	1.0424144982497e-09	2.00225e-08
Phatr3_J47571|B7G449	protein	-		-	-3.90991	6.54531092817127e-12	2.96413e-10	-4.77777	4.78058537473626e-17	2.37663e-15
Phatr3_J41316|B7GDW7||UPI00018985A3	extracellular serine-threonine rich protein	EC:2.7.11; EC:3.6.1.3	13	C:cytoplasm; C:excinuclease repair complex; F:DNA binding; F:protein serine/threonine kinase activity; F:ATP binding; F:excinuclease ABC activity; F:ATPase activity; P:DNA catabolic process, endonucleolytic; P:obsolete ATP catabolic process; P:nucleotide-excision repair; P:protein phosphorylation; P:lipid metabolic process; P:SOS response	-3.77174	1.90122428162743e-10	6.6502e-09	-3.64932	7.16785641853945e-10	1.41115e-08
Phatr3_EG01325	protein	-		-	-3.76428	1.1284065704604e-05	0.00011366	-4.08291	1.90806641361939e-06	1.7656e-05
Phatr3_EG01200	protein	-		-	-3.73978	3.8682141702997e-15	2.71524e-13	-4.69085	5.62180180819824e-23	4.9272e-21
Phatr3_J54319|B7FW25	serine protease	EC:3.4.21	2	F:serine-type endopeptidase activity; P:proteolysis	-3.73798	6.14334183810462e-14	3.55649e-12	-4.72458	2.3975309799613e-21	1.79542e-19
Phatr3_EG01991	frustulin-like protein	-	1	F:carbohydrate binding	-3.73061	2.53830330420584e-16	2.00758e-14	-4.87633	8.63485735818613e-27	1.08689e-24
Phatr3_J43879|B5Y4M5	predicted protein	-		-	-3.72909	7.96629583908647e-13	4.04839e-11	-3.12621	2.12344047212839e-09	3.84167e-08
Phatr3_J49501|B7GAT9	protein	-	3	C:mitochondrial proton-transporting ATP synthase complex, coupling factor F(o); F:hydrogen ion transmembrane transporter activity; P:ATP synthesis coupled proton transport	-3.71445	3.93526769757841e-17	3.52026e-15	-4.08198	2.05463788914504e-20	1.43003e-18
Phatr3_EG02315|B7FYI4	protein	-	5	F:nucleic acid binding; F:methyltransferase activity; P:tRNA modification; P:methylation; P:2-methylguanosine metabolic process	-3.70519	6.8847341017038e-18	6.78267e-16	-4.11054	1.1570217432754e-21	9.0065e-20
Phatr3_J44488|B7FUA4||UPI0001896DB8	predicted protein	-	1	F:protein binding	-3.68524	8.21616295534893e-14	4.73209e-12	-4.84037	1.02751207214294e-22	8.8098e-21
Phatr3_J47572|B7G450||UPI0001897735	protein	-		-	-3.67929	1.23308861515934e-08	3.03702e-07	-4.08036	2.64383950406054e-10	5.58606e-09
Phatr3_J48492|B7G7C4||UPI0001897CDA	protein	EC:3.4.21	2	F:serine-type endopeptidase activity; P:proteolysis	-3.63569	3.35051346914991e-09	9.31426e-08	-4.35772	1.33420044748674e-12	4.06862e-11
Phatr3_J23399	methionine synthase	EC:2.1.1.13	8	C:intracellular; F:zinc ion binding; F:methionine synthase activity; F:S-adenosylmethionine-homocysteine S-methyltransferase activity; F:cobalamin binding; P:methionine biosynthetic process; P:methylation; P:pteridine-containing compound metabolic process	-3.63051	1.40371472493094e-08	3.39766e-07	-2.00932	0.00169328242405317	0.00611753
Phatr3_J48720|B7G852||UPI0001897F3F	predicted protein	-		-	-3.6044	1.62577006991052e-09	4.83043e-08	-4.08226	8.09013840521347e-12	2.15591e-10
Phatr3_EG00650	---NA---	-		-	-3.60033	1.72200261047967e-07	3.09933e-06	-5.27141	1.63633031448524e-14	6.38979e-13
Phatr3_EG00646	---NA---	-		-	-3.59966	6.61324183184657e-05	0.000495849	-4.53855	4.19024335359279e-07	4.72631e-06
Phatr3_J47781|B7G4W2	protein	-	4	C:integral component of membrane; F:protein kinase activity; F:ATP binding; P:protein phosphorylation	-3.56291	4.06175703818846e-10	1.31085e-08	-2.38907	3.15100375380453e-05	0.000201093
Phatr3_EG02061	high mobility group protein	-	5	C:nucleus; F:DNA binding; F:phosphorus-oxygen lyase activity; P:cyclic nucleotide biosynthetic process; P:intracellular signal transduction	-3.53914	9.80098893671227e-11	3.66916e-09	-1.63263	0.00300705015162201	0.00994672
Phatr3_J50592|B7GEL9	predicted protein	-	1	F:protein binding	-3.53901	6.65974047964932e-23	1.18723e-20	-4.1475	7.46039314183948e-31	1.26102e-28
Phatr3_J46458|B7G1A6	protein	-	3	F:catalytic activity; F:coenzyme binding; P:cellular metabolic process	-3.53338	5.83406252885645e-21	8.73631e-19	-4.75538	9.85815104818044e-37	2.91604e-34
Phatr3_J49670|B7GBE3	protein	EC:2.7.10	5	C:integral component of membrane; F:protein tyrosine kinase activity; F:calcium ion binding; F:ATP binding; P:peptidyl-tyrosine phosphorylation	-3.53239	4.43601856725411e-11	1.76046e-09	-3.94714	1.80175981674384e-13	6.28862e-12
Phatr3_J49162|B7G9P6||UPI00018982A0	1 aminotransferase	-	6	C:gap junction; C:integral component of membrane; F:transaminase activity; F:pyridoxal phosphate binding; P:ion transport; P:metabolic process	-3.49263	1.19076632452903e-13	6.68675e-12	-3.49535	1.14082371002863e-13	4.09037e-12
Phatr3_J7755|B7FV82	hypothetical protein THAOC_09648	-	4	F:iron ion binding; F:FMN binding; F:oxidoreductase activity; P:oxidation-reduction process	-3.45091	1.46854713556798e-11	6.22387e-10	-2.1667	2.31803741404258e-05	0.000153911
Phatr3_J40517|B7GBR5	proton-coupled amino acid transporter 3-like	-	1	C:integral component of membrane	-3.43345	5.81522717829636e-17	5.04058e-15	-3.17017	1.18928101257414e-14	4.75391e-13
Phatr3_J50027|B7GCN9	predicted protein	-		-	-3.42092	1.05663139907728e-10	3.91651e-09	-3.61787	8.43993645651389e-12	2.23403e-10
Phatr3_EG00841	protein	-	2	F:transferase activity, transferring glycosyl groups; P:metabolic process	-3.4022	1.01550287013409e-16	8.44823e-15	-4.13776	4.85623201907941e-24	4.59671e-22
Phatr3_EG02062	protein	-		-	-3.36417	1.24160980861603e-12	6.17014e-11	-4.30534	9.0087301438904e-20	5.82466e-18
Phatr3_J50371|B7GDX0||UPI0001898579	predicted protein	-		-	-3.35889	7.74852735639957e-11	2.97009e-09	-2.60078	5.17935607162396e-07	5.6847e-06
Phatr3_J40416|B7GBD3	sulfatase domain-containing protein	-	2	F:sulfuric ester hydrolase activity; P:metabolic process	-3.35465	7.83166278273802e-12	3.47658e-10	-3.79471	9.87185570310835e-15	4.01388e-13
Phatr3_J44695|B7FUY8||UPI0001896AD9	protein	-	2	F:metallopeptidase activity; P:proteolysis	-3.34435	4.25514459531434e-21	6.45804e-19	-4.58157	3.55776825811001e-38	1.16932e-35
Phatr3_J49194	nadh dehydrogenase	EC:2.4.1	7	C:Golgi apparatus; C:integral component of membrane; F:ATP binding; F:galactosyltransferase activity; F:phosphotransferase activity, alcohol group as acceptor; P:nucleobase-containing compound metabolic process; P:protein glycosylation	-3.33453	8.62668820696944e-11	3.25122e-09	-4.15166	5.59746740126734e-16	2.54728e-14
Phatr3_J49680|B7GBF5	protein	-		-	-3.32814	7.53214494153368e-13	3.86272e-11	-3.49725	4.86133276993638e-14	1.82023e-12
Phatr3_J43361	protein	-		-	-3.31828	1.38242189601171e-08	3.35334e-07	-4.18591	7.87746124361649e-13	2.51908e-11
Phatr3_J49461|B7GAN6||UPI0001898158	protein	-		-	-3.29175	2.37710166861315e-14	1.46688e-12	-3.07152	1.0987955146669e-12	3.38566e-11
Phatr3_J13439|B5Y3A4	s-antigen partial	-		-	-3.28525	0.000257750924843857	0.00155802	-5.21245	5.74260138336971e-09	9.62414e-08
Phatr3_J37774|B7G405||UPI000189788B	predicted protein	-		-	-3.27842	1.15399839796522e-09	3.46539e-08	-3.91478	3.45454704678234e-13	1.16783e-11
Phatr3_J50594|B7GEM1||UPI000189873A	predicted protein	-		-	-3.263	9.76049309726043e-09	2.436e-07	-3.919	5.61456347258842e-12	1.53068e-10
Phatr3_J49097|B7G9H3||UPI00018982FC	bestrophin	-		-	-3.2429	1.02100142637939e-18	1.1242e-16	-3.70694	4.69972125095601e-24	4.48444e-22
Phatr3_J18665|B5Y594||UPI0001820506	serine hydroxymethyltransferase	EC:2.1.2.1	7	F:glycine hydroxymethyltransferase activity; F:methyltransferase activity; F:pyridoxal phosphate binding; P:glycine metabolic process; P:L-serine metabolic process; P:methylation; P:tetrahydrofolate interconversion	-3.20598	2.53529614982583e-09	7.24527e-08	-1.84167	0.000627308975288717	0.00263764
Phatr3_EG01972|B7G534	communication mutant protein	-		-	-3.20458	6.18523545744613e-09	1.62685e-07	-3.80621	5.0699840639921e-12	1.39905e-10
Phatr3_J42574|B7FNT2	carbonic anhydrase	EC:4.2.1.1	3	F:carbonate dehydratase activity; F:zinc ion binding; P:one-carbon metabolic process	-3.19652	5.74819453278631e-10	1.79328e-08	-3.87334	5.90718875923007e-14	2.19103e-12
Phatr3_J45877|B7FZ05||UPI0001897454	predicted protein	-	1	F:protein binding	-3.1905	2.06496124746315e-09	6.03317e-08	-3.6551	5.78560290173849e-12	1.57368e-10
Phatr3_J20755|B7G0Y5||UPI00018975F9	glycerol uptake facilitator	EC:3.5.1	5	C:integral component of membrane; F:histone deacetylase activity; F:transporter activity; P:transport; P:histone deacetylation	-3.18991	2.0526967624135e-19	2.56154e-17	-3.44288	2.32534990814517e-22	1.95131e-20
Phatr3_J27877|B7G0Y4||UPI00018974B8	protein	-	3	C:integral component of membrane; F:ammonium transmembrane transporter activity; P:ammonium transmembrane transport	-3.1774	3.58626168809833e-05	0.000301026	-4.8077	4.02111903755049e-10	8.21725e-09
Phatr3_J47150|B7G2N4||UPI0001897681	predicted protein	-		-	-3.17356	1.16312547000695e-11	5.02425e-10	-3.00468	1.40431684234439e-10	3.07133e-09
Phatr3_J49948|B7GCE6	protein	EC:2.4.1.122	3	C:membrane; F:glycoprotein-N-acetylgalactosamine 3-beta-galactosyltransferase activity; P:metabolic process	-3.17228	4.31880623487549e-10	1.38584e-08	-3.7375	1.61002245623149e-13	5.65276e-12
Phatr3_J37270|B7G2L7	protein	-	3	C:mitochondrial proton-transporting ATP synthase complex, coupling factor F(o); F:hydrogen ion transmembrane transporter activity; P:ATP synthesis coupled proton transport	-3.1622	1.39544795142602e-10	5.01644e-09	-3.86532	3.27764955531256e-15	1.40004e-13
Phatr3_EG02099	protein	EC:3.1.1.3	3	F:nucleic acid binding; F:triglyceride lipase activity; P:lipid metabolic process	-3.11887	0.000223928913865646	0.00139101	-3.3806	6.04187463582019e-05	0.000355659
Phatr3_J44347|B7FTS9||UPI0001896D49	5-methyltetrahydrofolate--homocysteine methyltransferase	-	3	F:methyltransferase activity; P:methylation; F:protein binding	-3.10812	4.02983610321502e-05	0.000330841	-3.18805	2.53844422245732e-05	0.000166165
Phatr3_J37466|B7G3W3||UPI0001897864	nad -binding protein	-	3	F:catalytic activity; F:coenzyme binding; P:cellular metabolic process	-3.10467	1.70545932259346e-05	0.000161774	-3.66384	3.34420793946016e-07	3.83046e-06
Phatr3_J11198|B7FV80	kinesin-like protein kif2c isoform x4	-	23	C:condensed chromosome kinetochore; C:nucleus; C:cytosol; C:kinesin complex; C:cytoplasmic microtubule; C:membrane; C:microtubule plus-end; F:microtubule motor activity; F:ATP binding; F:centromeric DNA binding; F:microtubule plus-end binding; P:mitotic M phase; P:mitotic anaphase; P:mitotic prometaphase; P:microtubule-based movement; P:microtubule depolymerization; P:mitotic nuclear division; P:…	-3.10399	3.74182689586167e-12	1.74375e-10	-3.03225	1.16669045310572e-11	2.99442e-10
Phatr3_J49145|B7G9M9||UPI0001898057	protein	-		-	-3.1005	1.21197256191986e-11	5.2152e-10	-3.52922	1.0967572188199e-14	4.42895e-13
Phatr3_J45260|B7FX17||UPI0001896E41	amino acid transporter	-	1	C:integral component of membrane	-3.09868	1.19537978244278e-08	2.95062e-07	-3.81271	2.2111959771379e-12	6.52441e-11
Phatr3_EG02127|B7FTH1	predicted protein	-		-	-3.08955	7.25081961605035e-07	1.04941e-05	-2.08208	0.000848315463964256	0.00342686
Phatr3_J20779|B7G137||UPI000189763D	fructose-6-phosphate aldolase	EC:2.2.1.2	3	C:cytoplasm; F:sedoheptulose-7-phosphate:D-glyceraldehyde-3-phosphate glyceronetransferase activity; P:pentose-phosphate shunt	-3.08849	0.000359934539381669	0.00205199	-3.69634	1.8646323738001e-05	0.000127068
Phatr3_EG01988|B7G453	predicted protein	-		-	-3.0777	2.22325669666701e-08	5.19114e-07	-3.90981	1.00565918517734e-12	3.12309e-11
Phatr3_EG02272|B7G432	predicted protein	-		-	-3.0539	2.66895612609069e-08	6.05556e-07	-3.89199	1.3311125579219e-12	4.06862e-11
Phatr3_J45039|B7FW94	mannosyltransferase	-	2	F:transferase activity, transferring glycosyl groups; P:metabolic process	-3.03681	7.95515957954636e-09	2.03983e-07	-3.39952	1.02840901841626e-10	2.33106e-09
Phatr3_J46530|B7G1J2||UPI0001897517	protein	-		-	-3.00483	3.81646893760231e-13	2.03141e-11	-3.11926	4.67211854534914e-14	1.75494e-12
Phatr3_EG01364	protein	-	3	C:integral component of membrane; F:sulfotransferase activity; P:metabolic process	-2.997	6.79669375896021e-10	2.10286e-08	-3.39073	2.85670662483136e-12	8.2843e-11
Phatr3_J49269|B7GA20||UPI0001898044	predicted protein	-		-	-2.99569	3.5324564320564e-12	1.65996e-10	-3.58931	7.28696591385622e-17	3.57757e-15
Phatr3_J14646|B7G5P5	adhesion lipoprotein	-		-	-2.99139	2.93475183130854e-18	3.02387e-16	-2.86724	6.7240825026567e-17	3.31497e-15
Phatr3_J47517	protein	-	5	C:membrane; F:transferase activity, transferring glycosyl groups; F:sodium:dicarboxylate symporter activity; P:dicarboxylic acid transport; P:metabolic process	-2.99079	0.000538403705298194	0.00287259	-3.02552	0.000459818948764509	0.00201428
Phatr3_J43948|B5Y4V5||UPI00018205E9	protein	-		-	-2.97857	9.62744389879392e-12	4.22366e-10	-2.63318	1.89488682731389e-09	3.48141e-08
Phatr3_J33901|B7FU66||UPI0001896D54	probable lrr receptor-like serine threonine-protein kinase at4g26540	EC:2.7.10; EC:2.7.11; EC:3.2.1.2	30	C:plasma membrane; C:chloroplast stroma; C:integral component of membrane; F:protein serine/threonine kinase activity; F:protein tyrosine kinase activity; F:ATP binding; F:beta-amylase activity; F:receptor serine/threonine kinase binding; F:protein self-association; P:maltose metabolic process; P:transmembrane receptor protein tyrosine kinase signaling pathway; P:pattern specification process; P:…	-2.97834	0.000342409784958653	0.00196706	-2.5381	0.00236093142720089	0.00808291
Phatr3_J44100|B5Y5C5||UPI0001820584	protein	EC:3.1.4.17	5	F:3',5'-cyclic-nucleotide phosphodiesterase activity; F:hydrolase activity, acting on carbon-nitrogen (but not peptide) bonds; F:phosphorus-oxygen lyase activity; P:cyclic nucleotide biosynthetic process; P:intracellular signal transduction	-2.97365	5.86472212566591e-08	1.19324e-06	-4.02538	1.84458278173876e-13	6.41915e-12
Phatr3_J50370|B7GDW8||UPI00018985A4	protein	-		-	-2.96661	8.52032081430183e-08	1.67293e-06	-2.16389	0.000101474796973629	0.000553273
Phatr3_J46342|B7G0W4||UPI0001897594	predicted protein	-		-	-2.95403	0.000569350070232685	0.00299924	-3.1161	0.00026953066728815	0.00127258
Phatr3_J47701	protein	-	1	F:protein binding	-2.95207	4.5821428164978e-15	3.15718e-13	-3.31203	1.38597768770093e-18	7.92217e-17
Phatr3_J50497|B7GEA3	protein	EC:3.1.4.17	6	F:3',5'-cyclic-nucleotide phosphodiesterase activity; F:hydrolase activity, acting on carbon-nitrogen (but not peptide) bonds; F:phosphorus-oxygen lyase activity; F:metal ion binding; P:cyclic nucleotide biosynthetic process; P:intracellular signal transduction	-2.95189	4.37733603643792e-09	1.17331e-07	-2.18161	1.58887652353171e-05	0.000110716
Phatr3_EG00624	probable cell surface glycoprotein	-		-	-2.93117	4.10646770632776e-08	8.7171e-07	-3.78858	1.31376100737541e-12	4.02705e-11
Phatr3_J50607|B7GEN7	protein	-	2	F:methyltransferase activity; P:methylation	-2.93008	6.24708905569073e-09	1.63928e-07	-3.56739	1.43611872528583e-12	4.34582e-11
Phatr3_J38343|B7G5M0||UPI00018979F0	predicted protein	-		-	-2.91967	0.00084655806298057	0.00418426	-3.75241	1.56513812233924e-05	0.000109255
Phatr3_J49574|B7GB31	predicted protein	-		-	-2.91304	1.43293274697215e-18	1.53269e-16	-3.19555	4.93230704317686e-22	3.97e-20
Phatr3_EG00637	---NA---	-		-	-2.88068	6.2723099368696e-05	0.000474372	-4.14176	7.91651819665623e-09	1.2902e-07
Phatr3_J33896|B7FU63	protein	-	6	C:nucleus; F:transcription factor activity, sequence-specific DNA binding; F:zinc ion binding; F:sequence-specific DNA binding; P:regulation of transcription, DNA-templated; F:protein binding	-2.8758	3.79033902160976e-09	1.03575e-07	-1.87489	0.000129549447141594	0.000684604
Phatr3_J34902|B7FX09	protein	-	2	F:methyltransferase activity; P:methylation	-2.86446	1.00139856537374e-07	1.93909e-06	-3.49199	7.790425829288e-11	1.82167e-09
Phatr3_J40462|B7GBH8	protein	EC:3.4.21	2	F:serine-type endopeptidase activity; P:proteolysis	-2.86179	2.05266741261682e-08	4.83302e-07	-3.42035	1.91048853761866e-11	4.76897e-10
Phatr3_EG00294	predicted protein	-	1	C:integral component of membrane	-2.85034	3.77278802157537e-08	8.08629e-07	-2.53315	1.07214853962368e-06	1.05802e-05
Phatr3_J49843|B7GC16	mop family transporter	-	10	C:mitochondrion; C:chloroplast envelope; C:integral component of membrane; F:drug transmembrane transporter activity; F:antiporter activity; P:drug transmembrane transport; P:response to nematode; P:salicylic acid biosynthetic process; P:negative regulation of defense response; P:defense response to bacterium	-2.84656	5.20517073433707e-05	0.00040852	-2.75405	9.17805732493651e-05	0.000507215
Phatr3_J49883|B7GC69||UPI00018985D3	protein	-	4	F:methyltransferase activity; F:hydrolase activity, acting on ester bonds; P:biosynthetic process; P:methylation	-2.84546	3.8777223074131e-10	1.26234e-08	-2.05431	7.19177595197807e-06	5.57979e-05
Phatr3_J48162|B7G673||UPI0001897A7F	predicted protein	-		-	-2.83865	2.36425267162202e-06	2.9147e-05	-3.35208	2.36750445638922e-08	3.50592e-07
Phatr3_J38445|B7G5W7||UPI0001897B7A	zinc transporter	-	5	C:plasma membrane; C:integral component of membrane; F:metal ion transmembrane transporter activity; P:zinc II ion transport; P:transmembrane transport	-2.83688	4.74645628786401e-06	5.28844e-05	-2.70126	1.32275517163791e-05	9.48536e-05
Phatr3_J22921|B7G966	cmp-sialic acid transporter	-	8	C:Golgi membrane; C:integral component of membrane; F:nucleotide-sugar transmembrane transporter activity; F:sugar:proton symporter activity; P:carbohydrate transport; P:nucleotide-sugar transport; P:proton transport; P:nucleotide transmembrane transport	-2.83052	1.65786189102431e-10	5.87364e-09	-3.33871	4.56901487806842e-14	1.72167e-12
Phatr3_J41628|B7GEQ8||UPI00018986AB	protein	EC:3.1.1.3	3	F:nucleic acid binding; F:triglyceride lipase activity; P:lipid metabolic process	-2.82034	0.00121402369429534	0.00565052	-3.32628	0.00012412355829834	0.000658874
Phatr3_J45073|B7FWD5||UPI0001896EAA	beta-n-acetylhexosaminidase	EC:3.2.1.52	2	F:beta-N-acetylhexosaminidase activity; P:carbohydrate metabolic process	-2.8173	5.30969382701637e-07	8.15775e-06	-3.37136	1.93648266291654e-09	3.54134e-08
Phatr3_J43504|B7FSG1||UPI0001896784	testis-expressed sequence 10 protein homolog	-	1	F:binding	-2.81116	2.7145179949857e-09	7.70562e-08	-2.66011	1.85156027652186e-08	2.79434e-07
Phatr3_J42439|B7FRA5||UPI000189649A	protein	EC:3.4.21	4	C:plasmodesma; C:integral component of membrane; F:serine-type endopeptidase activity; P:proteolysis	-2.81057	5.37786254589525e-13	2.80925e-11	-3.59437	2.42278655443265e-20	1.66665e-18
Phatr3_J42458|B7FRD6||UPI00018964C3	phosphoserine aminotransferase	EC:2.6.1.52; EC:1.1.1.95	8	C:cytoplasm; F:phosphoglycerate dehydrogenase activity; F:O-phospho-L-serine:2-oxoglutarate aminotransferase activity; F:amino acid binding; F:pyridoxal phosphate binding; F:NAD binding; P:L-serine biosynthetic process; P:oxidation-reduction process	-2.8043	2.56522709831923e-06	3.12476e-05	-2.0516	0.000599897316801575	0.00253228
Phatr3_J46457|B7G1A5||UPI00018974F1	protein	-	3	F:catalytic activity; F:coenzyme binding; P:cellular metabolic process	-2.79404	9.97347785349341e-08	1.93458e-06	-3.33797	1.939978069445e-10	4.1583e-09
Phatr3_J44793|B7FVN7||UPI0001897067	protein partial	-	2	F:methyltransferase activity; P:methylation	-2.79343	5.53410324068686e-14	3.23716e-12	-2.89566	6.38571091781893e-15	2.66041e-13
Phatr3_J46647|B5Y3B6||UPI0001820367	protein	-	3	F:transcription factor activity, sequence-specific DNA binding; F:sequence-specific DNA binding; P:regulation of transcription, DNA-templated	-2.79295	0.00225705185192987	0.0094234	-4.0996	7.27960640744103e-06	5.63693e-05
Phatr3_J46436	predicted protein	-		-	-2.79283	2.6823163890424e-10	9.04658e-09	-3.36521	2.63759527112202e-14	1.01987e-12
Phatr3_J10893|B7FUX3	camk camk1 protein kinase	EC:2.7.11	3	F:protein serine/threonine kinase activity; F:ATP binding; P:protein phosphorylation	-2.78777	8.22054132425589e-08	1.6169e-06	-3.35998	1.01184507438355e-10	2.30234e-09
Phatr3_J16073|B7GBF9	protein	-	8	C:chloroplast; F:nucleic acid binding; F:ATP binding; F:ATP-dependent helicase activity; P:obsolete ATP catabolic process; P:response to cold; P:response to water deprivation; P:response to salt stress	-2.78735	1.93682746409377e-07	3.40948e-06	-2.21484	3.92343861563074e-05	0.00024523
Phatr3_J49759|B7GBT3||UPI0001898616	predicted protein	-		-	-2.77439	4.05243395967882e-10	1.31085e-08	-3.65984	1.60496985616472e-16	7.62651e-15
Phatr3_J29606|B7G7B0	mitochondrial nuclease	-	13	C:nucleus; C:mitochondrial inner membrane; F:nucleic acid binding; F:endodeoxyribonuclease activity; F:exodeoxyribonuclease activity; F:ribonuclease activity; F:metal ion binding; P:DNA catabolic process, endonucleolytic; P:DNA catabolic process, exonucleolytic; P:DNA recombination; P:RNA catabolic process; P:apoptotic process; P:RNA phosphodiester bond hydrolysis	-2.76743	9.13908011306003e-20	1.16638e-17	-2.84414	8.23809933387869e-21	5.87188e-19
Phatr3_J50129|B7GD22||UPI000189858F	predicted protein	-		-	-2.76639	2.1210889584961e-08	4.98367e-07	-3.53519	7.81859754551427e-13	2.50704e-11
Phatr3_J48422|B7G729||UPI0001897FAF	protein	EC:2.4.2.30	4	F:NAD+ ADP-ribosyltransferase activity; F:ubiquitin-protein transferase activity; F:zinc ion binding; P:protein ubiquitination	-2.75844	1.7007009649172e-08	4.06395e-07	-2.63875	6.96778179548363e-08	9.45445e-07
Phatr3_EG00999	protein	-	1	F:protein binding	-2.74365	1.03309090474789e-05	0.000105287	-3.19346	2.83852980048215e-07	3.29916e-06
Phatr3_J47734|B7G4Q3||UPI0001897805	predicted protein	-		-	-2.74032	8.68949147784648e-07	1.23066e-05	-3.68998	3.07038154783573e-11	7.49046e-10
Phatr3_J8596|B7GED5	protein	-	2	F:alternative oxidase activity; P:oxidation-reduction process	-2.73951	5.40735291332727e-06	5.94227e-05	-2.79264	3.52826517917874e-06	3.04496e-05
Phatr3_J44658|B7FUU3||UPI0001896AC3	predicted protein	-		-	-2.73887	6.33606410255256e-17	5.43209e-15	-3.42634	1.189008007434e-25	1.3148e-23
Phatr3_J48862|B7G8M7||UPI0001897EA8	diketo-d-gluconic acid reductase	EC:1.1.1.274	2	F:2,5-didehydrogluconate reductase activity; P:oxidation-reduction process	-2.73255	2.04041975220843e-05	0.000187069	-2.50969	9.37382364083006e-05	0.000516827
Phatr3_J43513|B7FSH1||UPI0001896788	protein	-		-	-2.71673	3.08782363475615e-05	0.000266559	-2.83071	1.38784276315385e-05	9.90407e-05
Phatr3_EG00836	---NA---	-		-	-2.70904	0.000435131174738075	0.00240027	-3.22967	2.47908833856353e-05	0.000162688
Phatr3_J49066|B7G9D6	protein	-	3	F:protein kinase activity; F:ATP binding; P:protein phosphorylation	-2.70701	3.75827003383473e-06	4.3425e-05	-3.57464	1.0059927798337e-09	1.93858e-08
Phatr3_J49467|B7GAP5||UPI000189815D	predicted protein	-		-	-2.70133	3.13654180244004e-07	5.19565e-06	-3.38115	1.52188584629795e-10	3.3101e-09
Phatr3_J36649|B5Y3A3	protein	-	2	F:alternative oxidase activity; P:oxidation-reduction process	-2.69443	9.16492404017727e-05	0.000651052	-3.63378	1.32299618904087e-07	1.69229e-06
Phatr3_EG01958	protein	EC:3.1.4.4	3	F:zinc ion binding; F:N-acylphosphatidylethanolamine-specific phospholipase D activity; P:metabolic process	-2.6884	5.46829809786279e-06	5.99751e-05	-2.43832	3.76291635074898e-05	0.000236195
Phatr3_J10852|B7FUY9	methylsterol monooxygenase 2-2 isoform x2	EC:1.14.13.72	9	C:chloroplast envelope; C:integral component of membrane; F:C-4 methylsterol oxidase activity; F:iron ion binding; P:chromatin assembly or disassembly; P:fatty acid biosynthetic process; P:sterol biosynthetic process; P:sphingoid biosynthetic process; P:4-alpha-methyl-delta7-sterol oxidation	-2.67815	1.95322213872061e-08	4.62798e-07	-2.44252	3.06603532769479e-07	3.52892e-06
Phatr3_J45782|B7FYN0||UPI0001897446	solute carrier family 44 protein member 2	-	1	C:integral component of membrane	-2.66173	2.76442590487402e-19	3.33842e-17	-2.70986	6.23734944840361e-20	4.10002e-18
Phatr3_J2607	seven transmembrane domain-containing tyrosine-protein kinase 1-like isoform x1	EC:2.7.11	4	F:protein serine/threonine kinase activity; F:ATP binding; P:protein phosphorylation; F:protein binding	-2.63981	2.04717095126595e-06	2.58625e-05	-3.11768	2.02906060010032e-08	3.04668e-07
Phatr3_J50387|B7GDY6||UPI00018986DA	golgi reassembly-stacking protein 2	-	1	F:protein binding	-2.63724	0.000165431169637433	0.00107087	-2.85342	4.48711989349118e-05	0.000275426
Phatr3_J49657|B7GBC8	fusaric acid resistance-like protein	-		-	-2.63096	1.10995641893431e-05	0.000112104	-2.52012	2.56088310231095e-05	0.000167221
Phatr3_EG00747|B7G197	sugar-phosphate:phosphate dmt family	-	1	C:integral component of membrane	-2.62435	1.20357838481344e-13	6.72507e-12	-3.27901	1.6680803997066e-20	1.18184e-18
Phatr3_J46021|B7FZS8||UPI0001897237	protein	-		-	-2.62433	6.1662739591187e-11	2.39631e-09	-2.76937	5.07262172228774e-12	1.39905e-10
Phatr3_J44670|B7FUV8||UPI0001896CB0	dihydroxy-2-naphthoate prenyltransferase	EC:2.5.1	3	C:integral component of membrane; P:menaquinone biosynthetic process; F:1,4-dihydroxy-2-naphthoate octaprenyltransferase activity	-2.62293	0.000307042331493336	0.00179417	-2.38286	0.00107610873472028	0.00419793
Phatr3_J36284|B7G0X0||UPI00018975C6	condensin complex subunit 2	-	2	C:condensin complex; P:mitotic chromosome condensation	-2.62059	4.80775146500012e-05	0.000383766	-3.37919	1.529134913207e-07	1.93092e-06
Phatr3_J49989|B7GCJ3	probable leucine-rich repeat receptor-like protein kinase at1g35710	EC:2.7.10	5	F:protein tyrosine kinase activity; F:ATP binding; F:metal ion binding; P:peptidyl-tyrosine phosphorylation; F:protein binding	-2.6019	4.02539043701414e-09	1.09006e-07	-2.85651	1.04825414940235e-10	2.36697e-09
Phatr3_J47574	protein	-		-	-2.60002	2.30516677849295e-05	0.00020728	-2.76813	6.53212056842196e-06	5.14225e-05
Phatr3_Jdraft1870|B7S4K0||UPI0001896D6C	frustulin-like protein	-	4	C:integral component of membrane; F:copper ion binding; F:substrate-specific transmembrane transporter activity; P:transmembrane transport	-2.59609	3.62381654237094e-05	0.000303498	-3.25372	2.2408911152268e-07	2.66475e-06
Phatr3_EG00197	---NA---	-		-	-2.59398	0.000175115110487189	0.0011232	-2.10999	0.0024028996896126	0.00821234
Phatr3_EG00689	---NA---	-		-	-2.58632	0.00214370610690148	0.00905111	-3.64885	1.26570932450589e-05	9.14278e-05
Phatr3_J44694|B7FUY6||UPI0001896AD8	protein	-	2	F:metallopeptidase activity; P:proteolysis	-2.58563	1.59161716204731e-05	0.000152002	-2.90538	1.23872552479328e-06	1.21632e-05
Phatr3_J41359|B7GE08	protein	EC:3.4.21	2	F:serine-type endopeptidase activity; P:proteolysis	-2.57965	3.56881006609359e-14	2.14339e-12	-2.75006	6.49840473978602e-16	2.94594e-14
Phatr3_J36394|B7G182||UPI00018975A0	predicted protein	-		-	-2.578	0.000276129281591114	0.00165046	-3.53735	4.88421743234641e-07	5.42072e-06
Phatr3_J43970|B5Y4X8	predicted protein	-		-	-2.55777	3.06833866847102e-06	3.63124e-05	-1.9391	0.000423401424163632	0.00188334
Phatr3_J20773|B7G130||UPI00018974CE	trna pseudouridine synthase	EC:5.4.99.12	9	C:cytosol; C:plasmodesma; C:viral nucleocapsid; C:ribonucleoprotein complex; F:RNA binding; F:pseudouridine synthase activity; P:pseudouridine synthesis; P:rRNA processing; P:definitive hemopoiesis	-2.55082	4.05327881670773e-07	6.42971e-06	-3.23764	1.19701460110034e-10	2.6638e-09
Phatr3_Jdraft1315|B7S412	pyridine nucleotide-disulfide oxidoreductase family protein	EC:2.7.9.3	6	F:selenide, water dikinase activity; F:ATP binding; F:oxidoreductase activity; F:flavin adenine dinucleotide binding; P:phosphorylation; P:oxidation-reduction process	-2.54989	1.23002126369747e-05	0.000122685	-2.22248	0.000139754583001383	0.000729412
Phatr3_J45221|B7FWW3||UPI0001896F78	protein	-	3	C:plasma membrane; F:calcium ion binding; P:transmembrane transport	-2.52656	3.11388872677819e-08	6.84385e-07	-2.74996	1.69619373117928e-09	3.14075e-08
Phatr3_J48679|B7G832||UPI0001897D18	protein	-		-	-2.51698	3.57978184521711e-09	9.90259e-08	-2.6289	6.75834578798797e-10	1.34169e-08
Phatr3_EG00683	---NA---	-		-	-2.51241	0.000878461559165833	0.00431395	-2.80434	0.000192707008084618	0.000959238
Phatr3_J44951|B7FW80	bile acid:na+ symporter family	-	4	C:membrane; F:bile acid:sodium symporter activity; P:sodium ion transport; P:bile acid and bile salt transport	-2.51218	1.13630226276354e-10	4.14693e-09	-2.65107	1.01515407586444e-11	2.63406e-10
Phatr3_J47738|B7G4Q7||UPI0001897C1A	predicted protein	-		-	-2.50604	5.50114372436758e-06	6.02177e-05	-3.32823	1.14242785213761e-09	2.1697e-08
Phatr3_J49667	protein	-	3	C:integral component of membrane; F:sulfotransferase activity; P:metabolic process	-2.50138	1.0442677184377e-06	1.44971e-05	-2.94861	7.99212127827346e-09	1.30073e-07
Phatr3_J48735|B7G872	protein	-		-	-2.5013	1.49792178532399e-05	0.000144902	-3.17164	4.03108391756691e-08	5.73267e-07
Phatr3_J49472|B7GAQ0||UPI0001898166	predicted protein	-		-	-2.49378	4.52325954907634e-05	0.000365999	-2.33575	0.000134275468483135	0.000704857
Phatr3_J16147	cytochrome c oxidase assembly protein cox11	-	1	F:copper ion binding	-2.47604	1.04976497144234e-06	1.45375e-05	-2.53983	5.49169502953987e-07	5.9558e-06
Phatr3_J4127	trna-dihydrouridine synthase a	-	6	C:nucleus; C:phragmoplast; F:tRNA dihydrouridine synthase activity; F:flavin adenine dinucleotide binding; P:tRNA dihydrouridine synthesis; P:oxidation-reduction process	-2.47125	1.48538949129216e-11	6.27158e-10	-2.34853	1.48677744597389e-10	3.24567e-09
Phatr3_J43801	protein	-		-	-2.45907	3.92306670913326e-06	4.50511e-05	-3.0437	1.10215731775194e-08	1.76464e-07
Phatr3_J29793|B7G854	methyltransferase family member partial	EC:2.1.1	4	F:nucleic acid binding; F:protein methyltransferase activity; F:transferase activity, transferring phosphorus-containing groups; P:protein methylation	-2.45683	0.00084901760637472	0.00419245	-2.71137	0.000228559040100443	0.00111014
Phatr3_J54765|B7G487||UPI000189798E	protein	EC:3.4.23	4	F:nucleic acid binding; F:aspartic-type endopeptidase activity; F:transferase activity; P:proteolysis	-2.45496	7.06389347247423e-07	1.03032e-05	-2.54347	2.76970356332152e-07	3.22551e-06
Phatr3_J45355|B7FXE2||UPI0001896EEA	predicted protein	-		-	-2.4539	1.11027036869956e-10	4.08073e-09	-3.02171	1.62003280537944e-15	7.12574e-14
Phatr3_J54981|B7G979||UPI0001898319	protein	-	3	C:integral component of membrane; F:ammonium transmembrane transporter activity; P:ammonium transmembrane transport	-2.44931	0.000599102307690189	0.00313977	-2.82061	7.73962339239752e-05	0.000440265
Phatr3_J35002|B7FXA5||UPI000189703A	protein-lysine methyltransferase mettl21b isoform x1	-		-	-2.44103	5.88942957565339e-07	8.94581e-06	-2.10255	1.80275438122839e-05	0.000123439
Phatr3_Jdraft1570|||UPI0001D42A7C	protein	EC:2.7.11	7	C:nucleus; C:cytoplasm; C:plasma membrane; F:protein serine/threonine kinase activity; F:calcium ion binding; F:ATP binding; P:protein phosphorylation	-2.42861	5.66856520987711e-06	6.18694e-05	-4.18047	5.56260355590114e-15	2.3451e-13
Phatr3_J48436|B7G746||UPI0001897FE5	cral trio domain containing protein	-	2	C:integral component of membrane; P:transport	-2.42824	6.68148283352112e-09	1.74511e-07	-2.30717	3.65203135010474e-08	5.23768e-07
Phatr3_EG01212	nucleoside-diphosphate sugar epimerase	-	2	F:isomerase activity; P:metabolic process	-2.42306	1.24987462574687e-05	0.000124059	-3.031	4.3507984874081e-08	6.13628e-07
Phatr3_J14322|B7G4E1	predicted protein	-		-	-2.41706	2.62338841918097e-06	3.18522e-05	-2.69509	1.58279778583463e-07	1.98597e-06
Phatr3_J45080|B7FWE3||UPI0001896EB0	predicted protein	-		-	-2.41479	2.08912517002508e-09	6.06278e-08	-3.25458	5.06825921503119e-16	2.32433e-14
Phatr3_J35869|B7FZH2||UPI00018972E0	histone deacetylase 6	-	5	F:transcription factor activity, sequence-specific DNA binding; F:zinc ion binding; F:hydrolase activity; F:sequence-specific DNA binding; P:regulation of transcription, DNA-templated	-2.41093	2.15331086538978e-06	2.68709e-05	-2.27105	8.26769984922491e-06	6.30306e-05
Phatr3_EG00581	protein	-	2	F:transferase activity, transferring glycosyl groups; P:metabolic process	-2.41021	3.88581298148563e-06	4.47147e-05	-2.8435	4.63596100159394e-08	6.47611e-07
Phatr3_J44266|B7FTI7||UPI0001896DCE	membrane protein	-		-	-2.40886	2.64583001636925e-05	0.000233427	-3.23347	1.52187415920212e-08	2.35076e-07
Phatr3_J45428|B7FXN2||UPI0001896F66	pyridine nucleotide-disulfide oxidoreductase	EC:1.6.1.1	6	F:NAD(P)+ transhydrogenase (B-specific) activity; F:calcium ion binding; F:flavin adenine dinucleotide binding; P:cell redox homeostasis; P:oxidation-reduction process; P:hydrogen ion transmembrane transport	-2.40715	0.000543053760338206	0.00288643	-2.12658	0.0022475137468588	0.00776426
Phatr3_J31434|B7FRB7||UPI00018962F0	predicted protein	-		-	-2.40486	7.48357812425198e-08	1.48495e-06	-2.99234	2.10345306427843e-11	5.21762e-10
Phatr3_J45547|B7FY21||UPI0001897053	predicted protein	-		-	-2.40406	8.10744457686339e-05	0.000588589	-3.44868	1.29642014313018e-08	2.03979e-07
Phatr3_J49571|B7GB28||UPI0001898225	protein	EC:2.7.10	7	C:integral component of membrane; F:protein tyrosine kinase activity; F:calcium ion binding; F:ATP binding; F:GTP binding; P:small GTPase mediated signal transduction; P:peptidyl-tyrosine phosphorylation	-2.40053	0.000137766462975716	0.000915536	-3.10289	8.27742992642475e-07	8.44298e-06
Phatr3_J47570|B7G448	protein	-		-	-2.39504	0.000330372283791213	0.00190277	-2.45849	0.000228318197212044	0.00110943
Phatr3_EG00453	protein	-		-	-2.38817	0.00176479498243182	0.00768829	-3.65858	1.52005415336995e-06	1.45115e-05
Phatr3_J45390|B7FXI5_B7G9J5		-	1	F:nucleic acid binding	-2.38672	5.78279030335403e-07	8.80034e-06	-2.76496	6.04552294048919e-09	1.00323e-07
Phatr3_J46577	protein	EC:5.4.99.12; EC:2.7.3	8	C:chloroplast; C:membrane; F:phosphorelay sensor kinase activity; F:RNA binding; F:pseudouridine synthase activity; P:phosphorelay signal transduction system; P:pseudouridine synthesis; P:signal transduction by protein phosphorylation	-2.38159	0.00126540246234754	0.00585568	-2.44324	0.000941048240047853	0.00374394
Phatr3_J49199|B7G9T3||UPI0001898070	protein	-		-	-2.37062	1.28529071972343e-06	1.73708e-05	-2.83868	6.6936499893635e-09	1.09999e-07
Phatr3_J49297|B7GA49||UPI00018980AD	protein	-		-	-2.35708	8.96090507417176e-06	9.27557e-05	-2.81687	1.11310915514519e-07	1.44729e-06
Phatr3_EG00939	protein	-	3	F:catalytic activity; F:zinc ion binding; P:nucleoside metabolic process	-2.35416	2.63459785475098e-14	1.61689e-12	-3.02741	8.61328725992689e-23	7.43886e-21
Phatr3_J2845|B7GE83	map kinase kinase kinase	EC:2.7.11	3	F:protein serine/threonine kinase activity; F:ATP binding; P:protein phosphorylation	-2.35344	7.2469985835263e-05	0.000534062	-2.94745	6.51620757963439e-07	6.84723e-06
Phatr3_J44873|B7FVY4	glycoside hydrolase	-	2	F:hydrolase activity; P:carbohydrate metabolic process	-2.35185	8.44383507636462e-10	2.59106e-08	-2.46546	1.24829970985672e-10	2.7659e-09
Phatr3_J45068|B7FWD0||UPI000189711A	protein	EC:3.4.21	3	F:serine-type endopeptidase activity; P:proteolysis; F:protein binding	-2.34888	2.53749507051756e-07	4.31981e-06	-2.95824	8.39094988303044e-11	1.95052e-09
Phatr3_J9143|B7FQ99	rna-binding protein	-	2	F:RNA binding; F:metal ion binding	-2.34447	5.87577575078545e-05	0.000448545	-2.98739	2.84258491309589e-07	3.30063e-06
Phatr3_J45002|B7FV86||UPI0001896C02	predicted protein	-		-	-2.34319	1.09322590080922e-06	1.50098e-05	-2.81764	4.5568426139337e-09	7.80269e-08
Phatr3_EG00432	predicted protein	-		-	-2.34062	0.000153409358395679	0.00100522	-3.14271	3.5343486355395e-07	4.03653e-06
Phatr3_J48408|B7G712	carotenoid oxygenase	-	2	F:dioxygenase activity; P:oxidation-reduction process	-2.33242	1.45731985879239e-06	1.92555e-05	-2.55989	1.21479875613137e-07	1.56234e-06
Phatr3_J44271|B7FTJ2	protein	-	3	F:alternative oxidase activity; P:oxidation-reduction process; F:protein binding	-2.32993	9.27419762319001e-07	1.30198e-05	-2.92547	6.92446587920171e-10	1.37007e-08
Phatr3_J38886|B7G742||UPI0001897FE3	anaphase-promoting complex subunit 8	-	8	C:anaphase-promoting complex; F:protein binding; P:embryo sac egg cell differentiation; P:regulation of mitotic metaphase/anaphase transition; P:regulation of defense response; P:regulation of DNA endoreduplication; P:transcription factor import into nucleus; P:regulation of unidimensional cell growth	-2.3281	0.00114450310879494	0.00537596	-2.55597	0.000345368359740794	0.00157472
Phatr3_EG02555|B7GAB8||UPI00018980D5	protein	-	3	C:kinetochore; F:centromeric DNA binding; P:kinetochore assembly	-2.32587	2.35412648908672e-05	0.000210839	-3.03764	2.50268579437474e-08	3.68306e-07
Phatr3_J48055|B7G5U4	set domain-containing protein	-	1	F:protein binding	-2.32573	2.07848887396351e-06	2.61992e-05	-2.28731	3.06441245105206e-06	2.68977e-05
Phatr3_J43847|B5Y4I7||UPI0001820473	predicted protein	-		-	-2.3197	2.44811656592137e-09	7.02557e-08	-2.57339	3.44779335671291e-11	8.37665e-10
Phatr3_J10257|B5Y5T2	kynurenine-oxoglutarate transaminase	EC:2.6.1.7	5	F:kynurenine-oxoglutarate transaminase activity; F:lyase activity; F:pyridoxal phosphate binding; P:biosynthetic process; P:L-kynurenine metabolic process	-2.30368	4.25020162807328e-06	4.80221e-05	-2.19043	1.23634490141885e-05	8.95253e-05
Phatr3_J44038|B5Y556||UPI00018204A7	protein	-	14	C:nucleolus; C:cytoplasm; C:supraspliceosomal complex; F:RNA binding; F:double-stranded RNA adenosine deaminase activity; P:adenosine to inosine editing; P:RNA processing; P:protein import into nucleus; P:protein export from nucleus; P:response to virus; P:response to interferon-alpha; P:negative regulation of apoptotic process; P:negative regulation of protein kinase activity by regulation of pr…	-2.30322	1.52717909978599e-07	2.78024e-06	-2.12145	1.40424319838654e-06	1.35412e-05
Phatr3_J48333	aara_dicdi ame: full=protein aardvark ame: full=suppressor of amib protein 16	-	1	F:binding	-2.30075	2.79349728164225e-08	6.27475e-07	-2.92375	1.35647576289458e-12	4.12592e-11
Phatr3_J39269|B7G863||UPI0001897F42	glycosyl hydrolase	-	2	F:catalytic activity; P:metabolic process	-2.29855	1.18103389530006e-12	5.92151e-11	-3.03082	3.95383163525024e-21	2.9057e-19
Phatr3_J46405|B7G138||UPI0001897475	protein	EC:3.6.1.15	5	C:integral component of membrane; F:ATP binding; F:nucleoside-triphosphatase activity; P:metabolic process; F:protein binding	-2.29571	1.36049795644706e-06	1.81902e-05	-2.77253	5.12011466021127e-09	8.69171e-08
Phatr3_J45392|B7FXI7||UPI0001896F8F	protein	-	12	C:nucleus; C:protein complex; F:transcription factor activity, sequence-specific DNA binding; F:GTPase activity; F:protein kinase activity; F:ATP binding; F:GTP binding; F:sequence-specific DNA binding; P:obsolete GTP catabolic process; P:regulation of transcription, DNA-templated; P:protein phosphorylation; P:protein polymerization	-2.29048	6.96167125410451e-13	3.60307e-11	-3.06312	6.35248051851419e-22	5.04447e-20
Phatr3_EG02397|B5Y5M7_B5Y5M6		-	8	F:transferase activity, transferring acyl groups; P:oxidation-reduction process; F:UDP-N-acetylmuramate dehydrogenase activity; F:flavin adenine dinucleotide binding; F:fatty-acyl-CoA binding; F:pyridoxal phosphate binding; P:lipid biosynthetic process; F:alkylglycerone-phosphate synthase activity	-2.28759	2.26176748868549e-06	2.80684e-05	-2.294	2.11886600930533e-06	1.94003e-05
Phatr3_EG01496	chlorophyll synthesis pathway protein	-	3	F:zinc ion binding; F:oxidoreductase activity; P:oxidation-reduction process	-2.28552	2.83440916830656e-06	3.41558e-05	-2.41782	7.2610409373681e-07	7.5362e-06
Phatr3_EG01904|B7GCI3	predicted protein	-		-	-2.28246	3.04714340458336e-08	6.72347e-07	-2.22372	6.86408142501056e-08	9.33515e-07
Phatr3_J48674|B7G827||UPI0001897D91	predicted protein	-		-	-2.28027	2.67974987545006e-05	0.000235864	-3.33977	6.94932216801609e-10	1.37269e-08
Phatr3_J49666|B7GBD7||UPI0001898120	protein	EC:2.7.11.25; EC:2.7.11; EC:1.3.1.74	7	C:integral component of membrane; F:MAP kinase kinase kinase activity; F:ATP binding; F:2-alkenal reductase [NAD(P)] activity; P:activation of MAPKK activity; P:defense response; P:oxidation-reduction process	-2.2801	4.06110368461569e-06	4.61642e-05	-2.86106	6.95306112129196e-09	1.13952e-07
Phatr3_J50738|B7FT67	triosephosphate isomerase	EC:5.3.1.1	5	C:cytoplasm; F:triose-phosphate isomerase activity; P:gluconeogenesis; P:glycolytic process; P:pentose-phosphate shunt	-2.27972	9.11389577332258e-10	2.78905e-08	-3.24437	1.29767481005308e-18	7.45344e-17
Phatr3_J49881|B7GC67||UPI00018985D2	protein	-	9	C:integral component of membrane; F:nucleic acid binding; F:iron ion binding; F:oxidoreductase activity; P:fatty acid biosynthetic process; P:oxidation-reduction process; P:cellular response to prostaglandin stimulus; P:cellular response to xenobiotic stimulus; F:protein binding	-2.27689	1.87211027760734e-06	2.40333e-05	-3.07168	1.19771911572632e-10	2.6638e-09
Phatr3_EG00329	protein	EC:3.1.3.41	4	F:DNA binding; F:phosphatase activity; P:regulation of transcription, DNA-templated; P:dephosphorylation	-2.27658	2.41515475296147e-07	4.15384e-06	-2.22755	4.39649707899198e-07	4.94011e-06
Phatr3_EG01732	---NA---	-		-	-2.27626	0.000227533494414622	0.00141009	-3.30954	7.13025244021205e-08	9.64173e-07
Phatr3_J44464	predicted protein	-		-	-2.27003	6.9868511832738e-06	7.45906e-05	-3.15748	3.84025604843706e-10	7.88853e-09
Phatr3_J53929|B7FRB3||UPI00018964BA	mevalonate kinase	EC:2.7.1.36	8	C:cytosol; F:mevalonate kinase activity; F:ATP binding; F:identical protein binding; P:cholesterol biosynthetic process; P:isoprenoid biosynthetic process; P:phosphorylation; P:negative regulation of inflammatory response	-2.26984	3.55376798511658e-05	0.000298969	-2.55643	3.08438662366466e-06	2.7053e-05
Phatr3_J37861|B7G491||UPI0001897991	armadillo betacatenin-like repeat domain containing protein	-	1	F:protein binding	-2.26719	3.38133644219663e-06	3.94759e-05	-2.86867	4.0876041701657e-09	7.06052e-08
Phatr3_J10693|B7FTI5||UPI0001896DCD	mannose-6-phosphate isomerase	EC:5.3.1.8	5	C:cytoplasm; F:mannose-6-phosphate isomerase activity; F:zinc ion binding; P:carbohydrate metabolic process; P:GDP-mannose biosynthetic process	-2.26471	5.35349366567961e-05	0.000418116	-2.65561	2.14518348661855e-06	1.95999e-05
Phatr3_J12252	protein	EC:3.6.1.15	3	F:ATP binding; F:nucleoside-triphosphatase activity; P:metabolic process	-2.25954	1.34663323514592e-08	3.2736e-07	-2.36323	2.76604334370739e-09	4.87021e-08
Phatr3_J1764	sodium hydrogen exchanger 3	-	5	C:integral component of membrane; F:sodium:proton antiporter activity; P:regulation of pH; P:sodium ion transmembrane transport; P:hydrogen ion transmembrane transport	-2.2512	8.24731997005703e-06	8.62436e-05	-1.99828	7.77562947666487e-05	0.000441253
Phatr3_EG00376	---NA---	-		-	-2.25086	0.00180810047518681	0.0078344	-3.53131	8.56247315390579e-07	8.71119e-06
Phatr3_J36426|B7G1B5	elongator complex 2	-		-	-2.2491	0.000214422089205947	0.00133925	-2.87038	2.31022325583678e-06	2.093e-05
Phatr3_J49954|B7GCF4	protein	EC:2.4.1.122	3	C:membrane; F:glycoprotein-N-acetylgalactosamine 3-beta-galactosyltransferase activity; P:metabolic process	-2.2476	3.29975248101506e-10	1.08999e-08	-2.1958	8.44279000253637e-10	1.64843e-08
Phatr3_J49566|B7GB23	protein	-	8	C:nucleus; F:transcription factor activity, sequence-specific DNA binding; F:protein kinase activity; F:ATP binding; F:sequence-specific DNA binding; P:regulation of transcription, DNA-templated; P:protein phosphorylation; P:response to stress	-2.24451	2.31556497965133e-05	0.000207882	-2.62584	7.35995498267157e-07	7.6055e-06
Phatr3_J44757|B7FVI9||UPI0001896CA2	protein	EC:2.1.1.43; EC:2.1.1.33	6	C:nucleus; F:tRNA (guanine-N7-)-methyltransferase activity; F:histone-lysine N-methyltransferase activity; P:tRNA modification; P:histone lysine methylation; P:RNA (guanine-N7)-methylation	-2.22723	1.83993078173863e-05	0.000172346	-2.46091	2.06859002225902e-06	1.90028e-05
Phatr3_EG01953	protein	EC:3.1.4.4	3	F:zinc ion binding; F:N-acylphosphatidylethanolamine-specific phospholipase D activity; P:metabolic process	-2.22656	0.000465081570411892	0.00254373	-2.58244	4.7785292990773e-05	0.000290356
Phatr3_J42721|B7FPB0||UPI00018965AF	protein	EC:2.4.1.232	2	F:glycolipid 6-alpha-mannosyltransferase activity; P:mannosylation	-2.22301	8.07448463386056e-08	1.59375e-06	-2.78993	1.60887260076622e-11	4.07627e-10
Phatr3_J55087|B7GBH5||UPI000189814E	membrane protein containing duf1625	-		-	-2.21855	7.43587053968442e-09	1.91542e-07	-2.17256	1.5149900390561e-08	2.34318e-07
Phatr3_J42498|B7FRH9	predicted protein	-		-	-2.21759	0.000171725570692382	0.00110524	-2.69177	5.06827186267291e-06	4.15884e-05
Phatr3_J52316|B7G5H9||UPI0001897AC4	aspartate kinase	EC:2.7.2.4	5	C:chloroplast stroma; F:aspartate kinase activity; F:amino acid binding; P:lysine biosynthetic process via diaminopimelate; P:phosphorylation	-2.20711	0.000368664350605723	0.00209538	-2.64596	1.9327392635042e-05	0.000131125
Phatr3_J39019|B7G7L0||UPI0001897D3F	trna methyltransferase 10 homolog partial	-		-	-2.20623	0.00031082556154891	0.00181156	-2.29316	0.000175865560488791	0.000886596
Phatr3_J44688|B7FUX9||UPI0001896AD5	gaf sensor signal transduction histidine kinase	EC:2.7.3; EC:4.6.1.2	10	C:membrane; F:phosphorelay sensor kinase activity; F:phosphorelay response regulator activity; F:guanylate cyclase activity; F:ATP binding; P:phosphorelay signal transduction system; P:cGMP biosynthetic process; P:peptidyl-histidine phosphorylation; P:signal transduction by protein phosphorylation; F:protein binding	-2.20619	0.00108791258547417	0.00516414	-2.73259	5.04999610470272e-05	0.000304079
Phatr3_J46048|B7FZV7||UPI0001897264	protein	-	4	F:nucleic acid binding; F:helicase activity; F:ATP binding; P:metabolic process	-2.19675	2.75891367152895e-05	0.000241801	-2.22918	2.09592325554488e-05	0.000141224
Phatr3_J22113	bifunctional aspartokinase homoserine	EC:1.1.1.3; EC:2.7.2.4	7	F:aspartate kinase activity; F:homoserine dehydrogenase activity; F:amino acid binding; F:NADP binding; P:aspartate family amino acid biosynthetic process; P:phosphorylation; P:oxidation-reduction process	-2.19618	1.75032271484396e-06	2.26734e-05	-2.16849	2.36226081555289e-06	2.13036e-05
Phatr3_EG01989	frustulin-like protein	-	1	F:copper ion binding	-2.18535	4.08921722204932e-07	6.47757e-06	-2.33431	6.28486551234204e-08	8.5869e-07
Phatr3_J33675|B7FTJ5||UPI0001896AF1	-	-	-	-	-2.18456	0.00156132774519896	0.00695566	-2.59071	0.000168554665736426	0.000855205
Phatr3_J20905|B7G1S2	l-asparaginase i	EC:3.5.1.1; EC:3.1.1.5	3	F:asparaginase activity; F:lysophospholipase activity; P:cellular amino acid metabolic process	-2.1844	3.57670783063405e-05	0.000300449	-2.87473	4.81172754839747e-08	6.67437e-07
Phatr3_J44395|B7FTY5	rna-binding protein rnp24	-	3	F:nucleotide binding; F:nucleic acid binding; F:zinc ion binding	-2.18285	3.03671375144081e-05	0.000263158	-3.06426	4.64089985511292e-09	7.93513e-08
Phatr3_EG00751	---NA---	-		-	-2.18043	4.15648226124167e-07	6.56561e-06	-2.32573	6.22935806824748e-08	8.5209e-07
Phatr3_J46659|B5Y3D0||UPI00018203AA	protein	-		-	-2.17459	0.000128752913765447	0.00086433	-2.82683	6.10257251379785e-07	6.47584e-06
Phatr3_J48357|B7G6V1||UPI0001897BDA	protein	EC:2.4.1.69	4	C:membrane; F:galactoside 2-alpha-L-fucosyltransferase activity; P:fucosylation; P:cell wall biogenesis	-2.16583	5.09025432713091e-05	0.000400977	-2.85445	8.95393711363428e-08	1.19037e-06
Phatr3_J47369|B7G345||UPI0001897751	atp-dependent dna helicase q-like 5	-	7	F:DNA binding; F:ATP binding; F:ATP-dependent helicase activity; F:zinc ion binding; P:obsolete ATP catabolic process; P:DNA recombination; P:cellular response to water deprivation	-2.16046	5.87815014973203e-05	0.000448545	-2.30677	1.73109203671005e-05	0.000119083
Phatr3_J13034|B7G1P7	sideroflexin-5	-	8	C:mitochondrial inner membrane; C:integral component of membrane; F:cation transmembrane transporter activity; F:citrate transmembrane transporter activity; P:cation transport; P:citrate transport; P:tricarboxylic acid transmembrane transport; P:iron ion homeostasis	-2.15774	0.00084924130001942	0.00419245	-2.84426	1.0823011885253e-05	7.96875e-05
Phatr3_EG01985	protein	-	1	F:protein binding	-2.15671	2.95339373357641e-06	3.52119e-05	-2.83923	6.22219122700692e-10	1.24781e-08
Phatr3_J45656|L8B0J4_B7FYF1||UPI0001897405		-	3	P:anion transport; F:inorganic anion exchanger activity; C:integral component of membrane	-2.15263	4.62097700939568e-07	7.18812e-06	-1.68991	7.64160671665914e-05	0.000435527
Phatr3_J50440|B7GE46||UPI000189874A	nuclease and tudor domain-containing protein	-	5	C:RISC complex; F:nucleic acid binding; F:hydrolase activity, acting on ester bonds; P:posttranscriptional gene silencing by RNA; F:transcription cofactor activity	-2.15175	0.00225254190880198	0.00941157	-2.81421	6.19475203201413e-05	0.000363033
Phatr3_Jdraft1618|B7S3U5||UPI00018969B1	protein	-	2	F:methyltransferase activity; P:methylation	-2.15026	1.36246794953473e-07	2.52924e-06	-2.77156	1.00470070653742e-11	2.61266e-10
Phatr3_J45178|B7FWQ8||UPI0001896E0D	predicted protein	-		-	-2.14876	0.000799832372244795	0.00398532	-2.28629	0.00035387830969606	0.00160733
Phatr3_J48976|B7G931||UPI00018982B8	protein	-	1	F:zinc ion binding	-2.14802	0.00124203508288342	0.00576179	-3.41652	2.64116049955508e-07	3.09102e-06
Phatr3_EG01987	protein	EC:3.1.1.3	4	F:nucleic acid binding; F:triglyceride lipase activity; P:lipid metabolic process; P:DNA integration	-2.13953	9.98121991954083e-07	1.39254e-05	-2.93898	1.76795162858664e-11	4.44127e-10
Phatr3_EG01296	---NA---	-		-	-2.13936	2.42881471004695e-08	5.56694e-07	-1.96432	3.05580281085515e-07	3.52057e-06
Phatr3_J36848|B5Y3U6	protein	-	1	C:integral component of membrane	-2.13563	0.000398329078696939	0.00223347	-2.95647	9.42249827121776e-07	9.45606e-06
Phatr3_J49212|B7G9U8||UPI00018982DE	predicted protein	-		-	-2.12952	0.00127913756132616	0.0059095	-2.69149	4.57515974424189e-05	0.000280338
Phatr3_J33498|B5Y5G3	protein	-	2	F:alternative oxidase activity; P:oxidation-reduction process	-2.12896	4.59407413232899e-06	5.13393e-05	-1.99396	1.77380655398833e-05	0.000121738
Phatr3_J46470|B7G1C2||UPI00018974F9	protein	-	1	C:cytoplasm	-2.12787	0.000330761189149265	0.00190404	-2.76096	3.17233796264398e-06	2.77012e-05
Phatr3_J6311|B7G5F5	protein	-	1	F:protein binding	-2.12575	0.000371843012572056	0.00210705	-2.70453	5.86513226269321e-06	4.72726e-05
Phatr3_J48623	protein	-	1	F:binding	-2.12072	1.33308857144065e-06	1.79304e-05	-2.49635	1.1532558836848e-08	1.83405e-07
Phatr3_J10988	---NA---	-		-	-2.1133	6.61368040302965e-05	0.000495849	-2.19804	3.30082103686483e-05	0.000209975
Phatr3_EG02307|B7FZR8	protein	-		-	-2.11255	6.08505195894604e-10	1.89311e-08	-2.29701	1.70177751385212e-11	4.28839e-10
Phatr3_EG01304	predicted protein	-	1	F:protein binding	-2.11182	1.16500921515708e-07	2.21017e-06	-2.55828	1.35903403819593e-10	2.98332e-09
Phatr3_EG00157	circadian rna-binding protein chlamy 1 subunit c1	-	2	F:RNA binding; F:protein binding	-2.11156	0.000375091502592243	0.00212438	-2.84593	1.62239822186687e-06	1.53202e-05
Phatr3_J45034|B7FVC9	protein	-	2	F:alternative oxidase activity; P:oxidation-reduction process	-2.11093	0.000697924391332872	0.00357917	-1.99413	0.00136940631200479	0.00511614
Phatr3_J49201|B7G9T5	predicted protein	-		-	-2.10921	5.68338684483373e-05	0.000438093	-2.56687	9.54486927443382e-07	9.55456e-06
Phatr3_J10781|B7FU67	morn repeat protein	-		-	-2.10786	5.08399465023863e-07	7.83242e-06	-2.50658	2.29422911887494e-09	4.13171e-08
Phatr3_J52304|B7G576	frustulin-like protein	-	4	C:integral component of membrane; F:copper ion binding; F:substrate-specific transmembrane transporter activity; P:transmembrane transport	-2.10432	0.000236780735906377	0.00145954	-2.66661	3.10101193037487e-06	2.71585e-05
Phatr3_J18940|B7FTY6||UPI0001896B41	3-oxoacyl-	EC:2.3.1.41; EC:2.3.1.179	3	F:3-oxoacyl-[acyl-carrier-protein] synthase activity; F:beta-ketoacyl-acyl-carrier-protein synthase II activity; P:fatty acid biosynthetic process	-2.1022	8.41376179990299e-05	0.000606904	-2.53831	1.80076573591237e-06	1.67374e-05
Phatr3_J45411|B7FXL3	protein	EC:2.3.1.225	5	C:Golgi apparatus; C:integral component of membrane; F:zinc ion binding; F:protein-cysteine S-palmitoyltransferase activity; P:peptidyl-L-cysteine S-palmitoylation	-2.10125	5.09018701002388e-05	0.000400977	-2.06869	6.66261130504767e-05	0.000385864
Phatr3_J44307|B7FTN2	predicted protein	-		-	-2.09728	5.60106830027917e-08	1.14791e-06	-1.83382	2.07306272720591e-06	1.90291e-05
Phatr3_J49682|B7GBG0||UPI0001898147	predicted protein	-		-	-2.09339	0.000226938393723872	0.00140737	-2.48301	1.19796703565597e-05	8.71195e-05
Phatr3_EG01986|B1PJ30	protein	EC:3.1.1.3	3	F:nucleic acid binding; F:triglyceride lipase activity; P:lipid metabolic process	-2.0919	3.72319069416526e-05	0.000309421	-2.81403	2.48541780485565e-08	3.66328e-07
Phatr3_J31827|B7FPG3||UPI0001896621	predicted protein	-		-	-2.08759	1.03126764538675e-06	1.43521e-05	-2.49879	4.67478812607245e-09	7.98154e-08
Phatr3_J16375|B7GCG6	pyrroline-5-carboxylate reductase	EC:1.5.1.2	3	F:pyrroline-5-carboxylate reductase activity; P:oxidation-reduction process; P:L-proline biosynthetic process	-2.0867	0.000973006231254606	0.00468603	-2.31502	0.000253051966879511	0.00120828
Phatr3_J46513|B7G1H2||UPI0001897488	predicted protein	EC:3.2.1.55	3	F:alpha-L-arabinofuranosidase activity; P:cell adhesion; P:L-arabinose metabolic process	-2.08529	1.63973326164547e-05	0.000156093	-2.8851	2.46623270979864e-09	4.38503e-08
Phatr3_J50562|B7GEH8||UPI0001898758	predicted protein	-		-	-2.08419	1.78235800977741e-05	0.000168074	-2.19455	6.2109423289401e-06	4.95544e-05
Phatr3_J26190|B7FUG0	v-type h(+)-translocating pyrophosphatase	EC:3.6.1.1	9	C:endosome; C:vacuole; C:trans-Golgi network; C:membrane; F:inorganic diphosphatase activity; F:hydrogen-translocating pyrophosphatase activity; P:metabolic process; P:proton transport; P:transmembrane transport	-2.08394	0.000496178741907349	0.00268171	-1.98004	0.000942499319046994	0.00374845
Phatr3_J49296|B7GA48||UPI00018980AC	protein	-		-	-2.08169	0.000396035774440265	0.00222728	-2.5607	1.31077647179784e-05	9.41658e-05
Phatr3_J34146|B7FUV3||UPI0001896AC8	protein	-	8	C:nucleolus; C:endoplasmic reticulum; C:plasma membrane; C:plasmodesma; C:chloroplast; C:cytosolic large ribosomal subunit; F:structural constituent of ribosome; P:translation	-2.08087	1.16915197594551e-06	1.59545e-05	-3.15921	1.29183060551499e-13	4.6039e-12
Phatr3_J49564|B7GB20||UPI0001898194	predicted protein	EC:2.4.1.69	3	C:membrane; F:galactoside 2-alpha-L-fucosyltransferase activity; P:fucosylation	-2.08022	5.83446418114546e-08	1.18924e-06	-1.66605	1.52739340008582e-05	0.000107189
Phatr3_J49716|B7GBN3||UPI00018985F2	protein	-	1	F:protein binding	-2.07734	0.000643248702842591	0.00333841	-2.76534	5.48293167276032e-06	4.44726e-05
Phatr3_J3676	two-pore potassium channel 1	-	8	C:integral component of membrane; F:potassium channel activity; F:calcium ion binding; P:regulation of seed germination; P:regulation of stomatal movement; P:cellular potassium ion homeostasis; P:protein homooligomerization; P:potassium ion transmembrane transport	-2.07495	5.58575765272e-11	2.18584e-09	-2.25847	9.53713011875386e-13	2.98527e-11
Phatr3_J49855|B7GC32||UPI0001898367	predicted protein	-	2	F:methyltransferase activity; P:methylation	-2.06776	4.73602173739169e-10	1.51109e-08	-1.34353	5.49593514384361e-05	0.000328424
Phatr3_EG01115	---NA---	-		-	-2.06707	0.000386161828492948	0.00218158	-2.97977	2.54034810878512e-07	2.99079e-06
Phatr3_Jdraft1746|B7S4D6||UPI0001896A04	cas1 domain-containing protein 1-like	EC:3.1.4.4	4	F:zinc ion binding; F:transferase activity; F:N-acylphosphatidylethanolamine-specific phospholipase D activity; P:metabolic process	-2.06651	2.67596325293355e-05	0.000235716	-2.17911	9.45558885086788e-06	7.08092e-05
Phatr3_J47483|B7G3I4||UPI00018977B1	predicted protein	-		-	-2.06139	0.000306810127475545	0.00179417	-1.80789	0.00154788278212997	0.00565963
Phatr3_Jdraft1400	protein	-	5	C:integral component of membrane; F:nucleic acid binding; F:inward rectifier potassium channel activity; F:zinc ion binding; P:potassium ion transmembrane transport	-2.05454	6.83434527746608e-06	7.30319e-05	-2.06365	6.22515026188438e-06	4.96074e-05
Phatr3_J49683|B7GBG2||UPI000189820D	predicted protein	-	1	F:protein binding	-2.04772	0.00153261250672637	0.00685314	-2.32201	0.00032685147482882	0.00150187
Phatr3_J11387|B7FVK4	calcium proton exchanger	-	4	C:integral component of membrane; F:calcium:proton antiporter activity; P:carbohydrate metabolic process; P:calcium ion transmembrane transport	-2.04168	0.000768605086089665	0.00387964	-2.8568	2.43597814347414e-06	2.18577e-05
Phatr3_EG00551	---NA---	-		-	-2.03005	2.61078414755493e-07	4.41592e-06	-2.22359	1.67722565932135e-08	2.56394e-07
Phatr3_J49177|B7G9R1	nucleotidyltransferase-like protein	-	2	F:nucleotidyltransferase activity; P:metabolic process	-2.02931	1.56322030531001e-06	2.0558e-05	-2.11845	5.31388298027002e-07	5.81089e-06
Phatr3_J48159|B7G670	multidrug and toxin extrusion protein 2 isoform x4	-	4	C:integral component of membrane; F:drug transmembrane transporter activity; F:antiporter activity; P:drug transmembrane transport	-2.02884	7.20468160855635e-12	3.21094e-10	-1.76651	2.55238687192211e-09	4.52093e-08
Phatr3_J15207|B7G7M8	nudix hydrolase 10-like	-	2	F:hydrolase activity; P:metabolic process	-2.01996	0.000109344714067634	0.000753405	-1.59249	0.0023224949853739	0.00797439
Phatr3_J42547|B7FRP0||UPI0001896603	protein	EC:2.4.1.232	2	F:glycolipid 6-alpha-mannosyltransferase activity; P:mannosylation	-2.01981	3.15355564566187e-06	3.71253e-05	-2.48999	9.10624972956443e-09	1.46992e-07
Phatr3_J44040|B5Y558||UPI00018204A9	probable udp-n-acetylglucosamine--peptide n-acetylglucosaminyltransferase sec	-	2	F:transferase activity, transferring glycosyl groups; P:protein O-linked glycosylation	-2.01436	0.000476461992109396	0.00259512	-1.78651	0.00199329541146395	0.0070339
Phatr3_J47607|B7G494||UPI000189775E	predicted protein	-	1	F:protein binding	-2.01114	2.47572276239061e-05	0.000220849	-1.9515	4.31094712897673e-05	0.000265801
Phatr3_J16283	ubiquinone biosynthesis monooxygenase coq6	EC:1.14.13	4	F:oxidoreductase activity, acting on paired donors, with incorporation or reduction of molecular oxygen, NAD(P)H as one donor, and incorporation of one atom of oxygen; F:flavin adenine dinucleotide binding; P:ubiquinone biosynthetic process; P:oxidation-reduction process	-2.00738	0.00056039334144129	0.0029576	-2.52068	1.46674065373078e-05	0.000103485
Phatr3_J12989|B7G1S8	family transcriptional regulator	-	3	F:transaminase activity; F:pyridoxal phosphate binding; P:metabolic process	-1.99766	5.37294202432815e-05	0.000419052	-3.37807	8.26445246329304e-12	2.19249e-10
Phatr3_EG00178	protein	-	6	C:mitochondrial proton-transporting ATP synthase complex, coupling factor F(o); F:hydrogen ion transmembrane transporter activity; F:oxidoreductase activity, acting on the CH-OH group of donors, NAD or NADP as acceptor; F:NADP binding; P:ATP synthesis coupled proton transport; P:oxidation-reduction process	-1.99657	3.45222069744303e-08	7.51889e-07	-2.23327	6.41174079746946e-10	1.27932e-08
Phatr3_J14712|B7G5X3	-	-	-	-	-1.99323	3.91521381550947e-06	4.50069e-05	-2.24996	1.85299076337368e-07	2.27906e-06
Phatr3_J29004|B7G4P9||UPI0001897C18	myo-inositol-1-monophosphatase	EC:3.1.3.25	3	F:inositol monophosphate 1-phosphatase activity; P:phosphatidylinositol phosphorylation; P:inositol phosphate dephosphorylation	-1.99133	0.000931987801813682	0.0045234	-2.35773	8.62999292840216e-05	0.00048279
Phatr3_EG00309	lysophospholipid acyltransferase	-	3	C:integral component of membrane; F:transferase activity, transferring acyl groups; P:metabolic process	-1.99057	2.1035714501758e-06	2.64264e-05	-1.55468	0.000220450307357153	0.00107739
Phatr3_J29283|B7G5W6	nterminal domain containing protein	-	4	C:nucleus; F:protein kinase binding; P:regulation of cyclin-dependent protein serine/threonine kinase activity; P:cell division	-1.98996	4.82305447894507e-08	9.99405e-07	-2.52551	3.77150030705858e-12	1.06249e-10
Phatr3_J54971|B7G935||UPI00018982BA	type 6	-		-	-1.98478	3.22658747061778e-05	0.000275992	-2.07439	1.39335613490929e-05	9.92331e-05
Phatr3_J50344|B7GDT1||UPI0001898576	protein	-	3	C:kinetochore; F:centromeric DNA binding; P:kinetochore assembly	-1.98477	4.42043982348406e-05	0.000358973	-2.70627	2.01156515216754e-08	3.02425e-07
Phatr3_J32710|B7FSE7	protein	-	1	C:dynactin complex	-1.98466	0.000507979708406638	0.00273103	-2.2302	9.21499268563286e-05	0.000509019
Phatr3_J45394|B7FXI9	nodulation protein	-	3	F:transferase activity, transferring hexosyl groups; P:oligosaccharide biosynthetic process; P:nodulation	-1.98383	4.57678307746069e-06	5.11971e-05	-1.83509	2.24417385557798e-05	0.000149848
Phatr3_J43146|B7FQS7||UPI000189691D	predicted protein	-		-	-1.98318	0.000823071379009439	0.00408661	-2.95766	5.92325723950692e-07	6.32411e-06
Phatr3_J44303|B7FTM8||UPI0001896A93	2-oxoglutarate and iron-dependent oxygenase domain-containing protein 2	EC:1.14.11; EC:3.6.1.15	6	F:iron ion binding; F:ATP binding; F:oxidoreductase activity, acting on paired donors, with incorporation or reduction of molecular oxygen, 2-oxoglutarate as one donor, and incorporation of one atom each of oxygen into both donors; F:nucleoside-triphosphatase activity; F:L-ascorbic acid binding; P:oxidation-reduction process	-1.9789	1.47842605839674e-05	0.000143263	-1.99381	1.27406741375355e-05	9.18633e-05
Phatr3_EG01184	amine oxidase	-	2	F:oxidoreductase activity; P:oxidation-reduction process	-1.97156	8.92074664662454e-05	0.000636929	-1.91852	0.000139056331942875	0.000726088
Phatr3_J46351|B7G0X6||UPI00018975CB	protein	-		-	-1.96939	5.70457481274301e-05	0.000439123	-1.9164	9.01862427303558e-05	0.000499805
Phatr3_J37787|B7G417||UPI0001897C2E	predicted protein	-		-	-1.96805	0.000314504383518314	0.00182921	-2.44457	7.28519376207502e-06	5.63757e-05
Phatr3_J22677|J7I903_B7G870||UPI0001897DCF		-	1	P:lipid metabolic process	-1.96313	0.000308002485036974	0.00179884	-2.81276	2.10691151660251e-07	2.52573e-06
Phatr3_J42762|B7FPG1||UPI0001896620	protein	-	5	C:kinesin complex; F:microtubule motor activity; P:signal transduction; P:metabolic process; F:protein binding	-1.96238	1.64925476075673e-05	0.00015684	-1.77057	0.000102545102755443	0.000557845
Phatr3_J48485|B7G7B1	predicted protein	-		-	-1.96179	1.9029289620767e-06	2.43692e-05	-2.34641	1.13590440853666e-08	1.81132e-07
Phatr3_J48028|B7G5Q6	peptidase s54 family protein	EC:3.4.21	6	C:Golgi apparatus; C:plasma membrane; C:plasmodesma; C:integral component of membrane; F:serine-type endopeptidase activity; P:proteolysis	-1.95728	2.45216363091133e-09	7.02557e-08	-2.15835	4.67302664929755e-11	1.12381e-09
Phatr3_J14994|B7G6T5	glutamine-fructose-6-phosphate transaminase	EC:2.6.1.16	4	F:glutamine-fructose-6-phosphate transaminase (isomerizing) activity; F:carbohydrate binding; P:carbohydrate biosynthetic process; P:carbohydrate derivative biosynthetic process	-1.95254	8.28390982617407e-06	8.6385e-05	-2.70065	5.56283818193379e-10	1.12512e-08
Phatr3_J981	dna helicase mcm9 isoform x1	EC:3.6.1.15	7	C:MCM8-MCM9 complex; F:DNA binding; F:ATP binding; F:nucleoside-triphosphatase activity; P:double-strand break repair via homologous recombination; P:DNA replication; P:female gamete generation	-1.94961	7.30538225468622e-05	0.000537307	-1.49381	0.00253469114038891	0.00859326
Phatr3_J44704|B7FUZ6	protein n-terminal asparagine partial	EC:3.5.1	2	F:protein-N-terminal asparagine amidohydrolase activity; P:metabolic process	-1.94838	5.35883604757627e-05	0.000418242	-2.31459	1.58440595422585e-06	1.50094e-05
Phatr3_EG01550	hypothetical protein	-		-	-1.94812	6.90942965002426e-07	1.01526e-05	-2.79673	8.15155334628987e-13	2.59971e-11
Phatr3_EG02328|B7G2W4_B7G2W3		-	2	C:integral component of membrane; P:transmembrane transport	-1.94517	9.35699644991301e-05	0.000661766	-2.71608	4.53651127803474e-08	6.35219e-07
Phatr3_J47043|B7G294||UPI000189791C	alpha beta hydrolase	EC:3.1.1.23	3	F:peptidase activity; F:acylglycerol lipase activity; P:proteolysis	-1.93787	0.000108550408541716	0.000749311	-2.41399	1.27661520084624e-06	1.24628e-05
Phatr3_EG01262	protein	-		-	-1.93755	0.00063133540478508	0.00328569	-1.85552	0.0010812042255299	0.00421232
Phatr3_J23423|B7T1F5_B7GBI4||UPI000188DA6A		-	1	P:silicate transport	-1.92704	4.08764495593785e-08	8.69476e-07	-2.7384	4.53242701440492e-15	1.92214e-13
Phatr3_J33730	protein	-	6	C:intracellular; F:transcription factor activity, sequence-specific DNA binding; F:transporter activity; F:sequence-specific DNA binding; P:regulation of transcription, DNA-templated; P:transport	-1.92653	1.35342526243801e-06	1.81388e-05	-1.79577	6.94243539603442e-06	5.43273e-05
Phatr3_J49775|B7GBV1	predicted protein	-	1	F:ADP binding	-1.92499	4.91413628329208e-05	0.000390316	-1.65902	0.000476043592393598	0.00207384
Phatr3_J47545|B7G418	protein	-		-	-1.92475	5.40725209427684e-05	0.000421143	-2.10981	9.31245281962262e-06	7.00031e-05
Phatr3_J46146|B7G078||UPI00018972DC	substrate- ligase	-	2	F:ligase activity; P:phylloquinone biosynthetic process	-1.92273	2.98995642460899e-09	8.43335e-08	-1.84556	1.26696449498874e-08	1.9961e-07
Phatr3_J54748|B7G3J5	magnesium transporter	-	11	C:membrane; F:catalytic activity; F:inorganic phosphate transmembrane transporter activity; F:calcium ion binding; F:cation transmembrane transporter activity; F:pyridoxal phosphate binding; F:adenyl nucleotide binding; P:cation transport; P:phosphate ion transport; P:metabolic process; P:transmembrane transport	-1.921	1.88236863961065e-05	0.000174574	-1.52372	0.000710252166748806	0.00294144
Phatr3_J52346	secreted protein	EC:3.2.1.113	5	C:membrane; F:mannosyl-oligosaccharide 1,2-alpha-mannosidase activity; F:calcium ion binding; F:zinc ion binding; P:metabolic process	-1.91992	5.63481656815478e-05	0.000435591	-2.20556	3.62342576821473e-06	3.12481e-05
Phatr3_J47647	predicted protein	-		-	-1.91787	0.000625556917623975	0.00326015	-1.91397	0.000642596049852091	0.00269235
Phatr3_J44659|B7FUU4||UPI0001896CA9	predicted protein	-		-	-1.91499	0.000368377904540477	0.00209481	-2.7003	5.01422577471931e-07	5.54989e-06
Phatr3_J47543|B7G415	predicted protein	-		-	-1.91395	7.35457808574324e-05	0.000540571	-2.17394	6.53870647510511e-06	5.14401e-05
Phatr3_J45622|B7FYB1||UPI00018973CA	tigr00266 family protein	-		-	-1.91157	1.65791787545191e-07	3.00324e-06	-2.10393	8.22679622913652e-09	1.33342e-07
Phatr3_J43981|B5Y4Z3||UPI0001820668	sam-dependent methyltransferase	-		-	-1.91109	4.31663919493164e-10	1.38584e-08	-2.02197	3.74809961494251e-11	9.05051e-10
Phatr3_J46122|B7G049||UPI0001897345	cop9 signalosome complex subunit 6	-	2	P:ubiquitin-dependent protein catabolic process; P:COP9 signalosome assembly	-1.90645	0.000108407339467049	0.000748862	-1.96444	6.61106207461881e-05	0.000383066
Phatr3_J36226|B7G0R5||UPI000189746B	60s ribosomal protein l18a	-	6	C:cytosolic large ribosomal subunit; F:structural constituent of ribosome; F:protein kinase activity; F:ATP binding; P:translation; P:protein phosphorylation	-1.90316	0.000175089450967924	0.0011232	-3.15931	4.00506529948447e-10	8.1986e-09
Phatr3_J47700	predicted protein	-		-	-1.90296	0.00129277753726774	0.00596026	-2.41548	3.89975249715427e-05	0.000244008
Phatr3_J45070|B7FWD2||UPI0001896EA7	diguanylate cyclase	-	4	F:phosphorus-oxygen lyase activity; P:cyclic nucleotide biosynthetic process; P:intracellular signal transduction; F:protein binding	-1.90123	0.00211948936648649	0.00896622	-2.48831	5.75623045328156e-05	0.000341563
Phatr3_J45267|B7FX23	protein	-		-	-1.89834	2.02755054133843e-05	0.000186041	-2.19854	7.89118109927798e-07	8.09787e-06
Phatr3_EG00042	predicted protein	EC:2.8.2.11	3	C:integral component of membrane; F:galactosylceramide sulfotransferase activity; P:biosynthetic process	-1.89598	0.00025772994625722	0.00155802	-1.87078	0.000311300888026035	0.00143992
Phatr3_J48594|B7G7T5||UPI0001897CE5	protein	-		-	-1.8936	2.40484430971022e-06	2.95825e-05	-1.69326	2.48385584391472e-05	0.00016291
Phatr3_J49902|B7GC91	asparagine synthetase domain-containing protein 1 isoform x1	EC:6.3.5.4	2	F:asparagine synthase (glutamine-hydrolyzing) activity; P:asparagine biosynthetic process	-1.89224	8.78571666152811e-05	0.000629288	-2.06668	1.82467844498764e-05	0.000124723
Phatr3_J16499|B7GCV4	homoserine o-acetyltransferase	EC:2.3.1.31	3	C:cytoplasm; F:homoserine O-acetyltransferase activity; P:methionine biosynthetic process	-1.88808	0.000381396842869675	0.00215575	-1.90352	0.000341402706392107	0.00156025
Phatr3_J48724|B7G856||UPI0001897F41	predicted protein	-		-	-1.88381	0.000306785525459512	0.00179417	-2.03667	9.43571874332334e-05	0.000519513
Phatr3_J43422|B7FS67||UPI0001896828	tpr repeat-contain kinesin light chain	-	5	C:kinesin complex; F:microtubule motor activity; P:signal transduction; P:metabolic process; F:protein binding	-1.87667	9.54080921118114e-05	0.000672226	-2.13216	9.22491340086242e-06	6.94333e-05
Phatr3_J47176	methyltransferase nsun6	-	3	F:RNA binding; F:methyltransferase activity; P:methylation	-1.87639	7.84271525497136e-05	0.000571958	-2.04402	1.66077211610831e-05	0.000115193
Phatr3_J44735|B7FVG2	cwf19-like protein 2	-	2	F:catalytic activity; P:metabolic process	-1.87618	2.27404746886285e-07	3.9292e-06	-1.81017	6.1107434545696e-07	6.4787e-06
Phatr3_J49244|B7G9Z2||UPI000189808E	protein	-	2	C:integral component of membrane; P:transmembrane transport	-1.87477	0.000726503067503428	0.00370207	-2.16372	9.54596067018317e-05	0.000525094
Phatr3_J49118|B7G9J5	protein	EC:3.1.1.3	4	F:nucleic acid binding; F:triglyceride lipase activity; P:lipid metabolic process; P:DNA integration	-1.87213	0.000117310758132014	0.000801399	-2.1513	8.90274766993628e-06	6.73512e-05
Phatr3_EG02573|B7GBR6||UPI00018985E4	protein	-	5	F:nucleic acid binding; F:helicase activity; F:ATP binding; F:metal ion binding; P:metabolic process	-1.87154	0.000313181627537731	0.0018234	-2.50619	1.30877522497256e-06	1.27181e-05
Phatr3_J5720|B7FSC6	maf family protein	-	1	C:chloroplast	-1.87111	0.000475268934730633	0.00258988	-2.30817	1.55853894073507e-05	0.000108957
Phatr3_J30514|B7GBF1||UPI0001898208	ornithine carbamoyltransferase	EC:2.1.3.3	3	F:ornithine carbamoyltransferase activity; F:amino acid binding; P:ornithine metabolic process	-1.87054	1.82380922404076e-05	0.000171121	-2.04242	2.83804583236223e-06	2.5097e-05
Phatr3_J7678|B7GA50	phosphatidate cytidylyltransferase	EC:2.7.7.41	3	C:integral component of membrane; F:phosphatidate cytidylyltransferase activity; P:CDP-diacylglycerol biosynthetic process	-1.86989	0.000577706225714272	0.0030404	-2.28276	2.55687844965551e-05	0.000167051
Phatr3_J46074|B7FZY7||UPI0001897292	aspartyl beta-hydroxylase	EC:2.3.1	4	F:N-acetyltransferase activity; F:dioxygenase activity; P:peptidyl-amino acid modification; P:oxidation-reduction process	-1.86951	3.70015976327261e-05	0.000308511	-1.7106	0.00016131310479882	0.000825901
Phatr3_J46403|B7G136	predicted protein	-		-	-1.86896	1.8684329260797e-05	0.000174	-2.48282	1.21206458742156e-08	1.91727e-07
Phatr3_J47657|B7G4F8	protein	-	4	F:protein kinase activity; F:ATP binding; P:protein phosphorylation; F:protein binding	-1.86827	0.000292293932193797	0.00172666	-2.57095	5.68272506229275e-07	6.12926e-06
Phatr3_EG00349	---NA---	-		-	-1.8681	0.000786493327768266	0.00394159	-1.80267	0.00119960539703259	0.00459195
Phatr3_J40691|B7GC56	nitrate transporter	-	6	C:integral component of membrane; F:nitrate transmembrane transporter activity; F:nitrite transmembrane transporter activity; P:nitrate transport; P:nitrite transport; P:transmembrane transport	-1.86578	8.94761056281299e-05	0.000638036	-2.38702	5.0893020742637e-07	5.61722e-06
Phatr3_Jdraft1648|B7S404	trigger factor	EC:5.2.1.8	7	C:cytoplasm; F:peptidyl-prolyl cis-trans isomerase activity; P:protein peptidyl-prolyl isomerization; P:protein folding; P:cell cycle; P:protein transport; P:cell division	-1.86532	0.00208156217228776	0.00883523	-2.4652	4.72070536471007e-05	0.000287766
Phatr3_J42698|B7FP82||UPI000189651B	protein	-	7	F:calcium ion binding; P:response to salt stress; P:chloroplast organization; P:response to abscisic acid; P:regulation of transcription, DNA-templated; C:mitochondrion; F:double-stranded DNA binding	-1.86417	2.2824416906325e-06	2.82625e-05	-1.83119	3.45695224038392e-06	2.99215e-05
Phatr3_EG00775|B1PJ47	gag-pol polyprotein	-	7	F:nucleic acid binding; F:DNA helicase activity; F:zinc ion binding; P:telomere maintenance; P:DNA repair; P:DNA integration; P:DNA duplex unwinding	-1.85379	0.00201004368181604	0.00858031	-2.64591	1.00863441081027e-05	7.49191e-05
Phatr3_J43839|B5Y4H9	snare associated golgi	-	1	C:integral component of membrane	-1.85285	5.78388088588666e-05	0.000443256	-1.95085	2.28333848686517e-05	0.00015212
Phatr3_J48054|B7G5U3||UPI0001897B53	frustulin-like protein	-	1	F:copper ion binding	-1.84731	6.30052963334957e-05	0.000476186	-2.26934	8.82307582956303e-07	8.94556e-06
Phatr3_J46673|B5Y3E8||UPI00018203BC	protein	-		-	-1.84363	0.00020888028372277	0.00130985	-2.18591	1.09531804718526e-05	8.05457e-05
Phatr3_J48175|B7G686||UPI0001897A85	protein	EC:2.3.2.15	4	F:glutathione gamma-glutamylcysteinyltransferase activity; F:metal ion binding; P:response to metal ion; P:phytochelatin biosynthetic process	-1.84302	0.00144781923615077	0.00653555	-1.80465	0.00181813249404496	0.00650503
Phatr3_EG02297|B5Y442_B5Y443		-	4	P:metabolic process; F:methyltransferase activity; F:RNA binding; F:RNA-DNA hybrid ribonuclease activity	-1.83829	8.37261800097628e-06	8.71482e-05	-1.44865	0.000467089275915243	0.00204235
Phatr3_J43856|B5Y4J7||UPI0001820498	protein	EC:3.1.1.3	2	F:triglyceride lipase activity; P:lipid metabolic process	-1.83527	6.09680306989588e-09	1.60735e-07	-2.18953	3.95914012371564e-12	1.11006e-10
Phatr3_J44320|B7FTP6||UPI0001896B0D	protein	EC:1.14.11	4	F:iron ion binding; F:oxidoreductase activity, acting on paired donors, with incorporation or reduction of molecular oxygen, 2-oxoglutarate as one donor, and incorporation of one atom each of oxygen into both donors; F:L-ascorbic acid binding; P:oxidation-reduction process	-1.82501	1.39266015564402e-05	0.000136008	-1.89482	6.44027306648201e-06	5.09027e-05
Phatr3_J42699|B7FP83	protein	-		-	-1.82366	1.72221208017779e-06	2.23868e-05	-1.69687	8.58678742122799e-06	6.51275e-05
Phatr3_J43699|B7FT59||UPI000189676C	mynd finger family protein	-	2	C:nucleus; F:protein binding	-1.82292	0.000150808966714374	0.00099259	-2.81146	4.87564781925337e-09	8.2886e-08
Phatr3_J15516|B7G9A5	myb-related protein 3r-1-like	-	16	C:nucleus; F:DNA binding; F:chromatin binding; F:transcription factor activity, sequence-specific DNA binding; F:transcription coactivator activity; P:nuclear division; P:cytokinesis by cell plate formation; P:regulation of transcription, DNA-templated; P:response to sucrose; P:response to glucose; P:response to fructose; P:regulation of G2/M transition of mitotic cell cycle; P:regulation of DNA …	-1.82028	0.000189380465985768	0.00119962	-2.21986	5.13194777531403e-06	4.20507e-05
Phatr3_J12674|B7G0R8	high mobility group protein b2-like	-	3	F:phosphorus-oxygen lyase activity; P:cyclic nucleotide biosynthetic process; P:intracellular signal transduction	-1.81595	8.8000587150489e-05	0.000629914	-1.93325	2.9447285548418e-05	0.000189359
Phatr3_J4129|B7FX76	agc protein kinase	EC:2.7.11	4	F:protein serine/threonine kinase activity; F:ATP binding; F:phosphatidylinositol binding; P:protein phosphorylation	-1.81529	0.000107195364534435	0.000741781	-2.33357	5.85959752005546e-07	6.2686e-06
Phatr3_J45088|B7FWF2	lysine methyltransferase	-	3	F:methyltransferase activity; P:methylation; F:protein binding	-1.81527	2.78508327807712e-07	4.68253e-06	-1.20523	0.000674606371712201	0.00281352
Phatr3_J49099|B7G9H5||UPI00018982FD	predicted protein	-	3	F:transcription factor activity, sequence-specific DNA binding; F:sequence-specific DNA binding; P:regulation of transcription, DNA-templated	-1.81337	0.000269969457743929	0.00162054	-2.06634	3.04869571937235e-05	0.000195196
Phatr3_Jdraft741|B7S483||UPI0001896A32	c-terminal sh3 domain containing protein	EC:2.7.11	4	F:protein serine/threonine kinase activity; F:ATP binding; F:metal ion binding; P:protein phosphorylation	-1.80808	5.24683403628456e-05	0.000410929	-1.93191	1.54834162836831e-05	0.000108531
Phatr3_J47720|B7G4N3||UPI00018977FA	predicted protein	-		-	-1.8064	9.10434433810812e-06	9.40671e-05	-2.67509	4.94803295042583e-11	1.18273e-09
Phatr3_J15229|B7G7K8	camk camkl protein kinase	EC:2.7.11	3	F:protein serine/threonine kinase activity; F:ATP binding; P:protein phosphorylation	-1.80123	0.00129732415949762	0.00597876	-1.88082	0.000782327129375587	0.0031941
Phatr3_J46192|B7G0D4||UPI000189757E	ankyrin-3-like isoform x1	-	1	F:protein binding	-1.79877	8.41347639631483e-05	0.000606904	-1.60923	0.000441121499872279	0.00194752
Phatr3_J38005|B7G4N7||UPI00018979A1	zinc-binding dehydrogenase	-	3	F:zinc ion binding; F:oxidoreductase activity; P:oxidation-reduction process	-1.79352	3.222219603464e-05	0.000275829	-1.59365	0.000223198210479817	0.00108857
Phatr3_EG02125	pleckstrin homology domain-containing protein 1-like	-		-	-1.79303	4.14410269532443e-07	6.55527e-06	-1.76509	6.27558482546152e-07	6.61789e-06
Phatr3_EG02029|B7FZK8||UPI000189739E	protein	-		-	-1.78921	1.12573321292567e-06	1.54184e-05	-1.73596	2.34361042458767e-06	2.11676e-05
Phatr3_J48730|B7G866||UPI0001897DC9	predicted protein	-		-	-1.78798	6.80167166020301e-05	0.000506096	-2.54303	1.46324710221028e-08	2.27207e-07
Phatr3_J43081|B7FQK0	sure-like protein	EC:6.3.2.25	5	F:tubulin-tyrosine ligase activity; F:ATP binding; F:hydrolase activity; F:metal ion binding; P:cellular protein modification process	-1.78745	1.37995100977728e-05	0.000135474	-2.26402	3.54528716654466e-08	5.09076e-07
Phatr3_J44308|B7FTN3||UPI0001896B07	predicted protein	-		-	-1.78606	0.00134185519729627	0.0061345	-2.22675	6.35749033615951e-05	0.000370368
Phatr3_J46561|B7G1N6_B7G1N1		-	2	F:aspartic-type endopeptidase activity; P:proteolysis	-1.78589	0.00151394591861376	0.0067931	-1.72751	0.00217285177277847	0.0075482
Phatr3_J46578	arrestin domain-containing protein 5	-	2	F:metal ion binding; P:signal transduction	-1.78518	0.000668811658356076	0.00344403	-1.93082	0.000233382283977462	0.00113032
Phatr3_J37341|B7G2T9||UPI00018976A0	acetolactate large biosynthetic type	EC:2.2.1.6	7	F:magnesium ion binding; F:acetolactate synthase activity; F:lyase activity; F:thiamine pyrophosphate binding; F:flavin adenine dinucleotide binding; P:isoleucine biosynthetic process; P:valine biosynthetic process	-1.78446	0.00176747401791384	0.00769101	-2.23078	9.24714135407069e-05	0.000510318
Phatr3_J41518|B7GEF5||UPI0001898729	protein	-	2	F:methyltransferase activity; P:methylation	-1.7831	5.67169395066479e-05	0.000437492	-1.41911	0.00141655828995312	0.00526239
Phatr3_J50611|B7GEP1	protein nlrc3 isoform x1	-	2	F:GTP binding; P:small GTPase mediated signal transduction	-1.78232	1.84801430571491e-05	0.000172815	-1.86083	7.73012636638024e-06	5.94687e-05
Phatr3_J46203|B7G0F3	kinesin family-like protein	-	7	C:kinesin complex; C:microtubule; F:microtubule motor activity; F:ATP binding; F:microtubule binding; P:microtubule-based movement; P:metabolic process	-1.78087	0.00193113375065872	0.00830148	-2.33287	4.83468880264125e-05	0.000293053
Phatr3_J48473	jmjc domain-containing protein 4	-		-	-1.78006	0.00021023921104029	0.00131616	-2.19295	4.7856536396921e-06	3.95694e-05
Phatr3_EG01448	initiator trna phosphoribosyl transferase	-	2	F:tRNA A64-2'-O-ribosylphosphate transferase activity; P:charged-tRNA amino acid modification	-1.77945	0.0010960453850478	0.00519177	-2.18615	6.02116143500696e-05	0.000354793
Phatr3_J11423	probable lrr receptor-like serine threonine-protein kinase at3g47570	EC:2.7.10; EC:2.7.11	6	C:integral component of membrane; F:protein serine/threonine kinase activity; F:protein tyrosine kinase activity; F:ATP binding; P:peptidyl-tyrosine phosphorylation; F:protein binding	-1.77705	0.000124627712490685	0.000842608	-2.32571	5.10111258833178e-07	5.6227e-06
Phatr3_J5508|B5Y4R7	dna rna-binding protein kin17	-	1	F:metal ion binding	-1.77174	1.22440945932969e-05	0.000122234	-1.52577	0.000170957354019508	0.000866653
Phatr3_J45596|B7FY76||UPI0001897390	neurogenic locus notch homolog protein 1	-	106	C:MAML1-RBP-Jkappa- ICN1 complex; C:nucleus; C:cytoplasm; C:plasma membrane; C:cell surface; C:integral component of membrane; F:core promoter binding; F:transcriptional activator activity, RNA polymerase II transcription factor binding; F:transcription factor activity, sequence-specific DNA binding; F:enzyme inhibitor activity; F:receptor activity; F:calcium ion binding; F:enzyme binding; F:chro…	-1.7708	8.5254665741751e-05	0.000614173	-2.08192	3.78506942753163e-06	3.24539e-05
Phatr3_J25752|B5Y536||UPI00018206DE	transmembrane 9 superfamily member 4-like	-	4	C:integral component of membrane; C:cytoplasmic membrane-bounded vesicle; F:tocopherol cyclase activity; P:metabolic process	-1.76933	0.000792861323713498	0.00396113	-2.25137	1.95666180558976e-05	0.00013252
Phatr3_J45913|B7FZ50	probable lrr receptor-like serine threonine-protein kinase at4g36180	EC:2.7.10; EC:2.7.11	6	C:integral component of membrane; F:protein serine/threonine kinase activity; F:protein tyrosine kinase activity; F:ATP binding; P:peptidyl-tyrosine phosphorylation; F:protein binding	-1.76898	1.25372016960475e-05	0.000124251	-1.94312	1.60138216952464e-06	1.51459e-05
Phatr3_J43321|B7FRV4||UPI00018967A2	predicted protein	-		-	-1.76809	7.01434974186625e-05	0.000519437	-1.96527	9.81201468961183e-06	7.31082e-05
Phatr3_J13476|B5Y3D7||UPI00018203B1	serine o-acetyltransferase	EC:2.3.1.30	3	C:cytosol; F:serine O-acetyltransferase activity; P:cysteine biosynthetic process from serine	-1.76762	7.48476596813028e-05	0.000549062	-2.06439	3.72867919289849e-06	3.20623e-05
Phatr3_J45059|B7FWC0	protein	-	3	C:integral component of membrane; F:sulfotransferase activity; P:metabolic process	-1.75917	0.00206666218197069	0.00878218	-1.78542	0.00176857849571889	0.00635271
Phatr3_Jdraft1023|B7S491	cytochrome c peroxidase	EC:1.11.1.5	4	F:cytochrome-c peroxidase activity; F:heme binding; P:response to oxidative stress; P:oxidation-reduction process	-1.7584	0.00151480053924331	0.00679422	-2.43328	1.13552772075151e-05	8.31923e-05
Phatr3_J48417|B7G721||UPI0001897FAA	prolyl 4-hydroxylase	EC:1.14.11	4	F:iron ion binding; F:oxidoreductase activity, acting on paired donors, with incorporation or reduction of molecular oxygen, 2-oxoglutarate as one donor, and incorporation of one atom each of oxygen into both donors; F:L-ascorbic acid binding; P:oxidation-reduction process	-1.75604	0.00146274495132222	0.00659763	-1.87158	0.000691374162716336	0.00287332
Phatr3_J47203|B7G2U5||UPI00018976A2	protein	-	4	F:zinc ion binding; F:oxidoreductase activity; P:oxidation-reduction process; F:protein binding	-1.75368	0.000893564327324926	0.00436901	-2.33452	9.71419535377918e-06	7.25621e-05
Phatr3_EG02518	probable adp-ribosylation factor gtpase-activating protein agd8	-	8	C:cytosol; F:GTPase activator activity; F:zinc ion binding; P:pollen development; P:response to abscisic acid; P:embryo development ending in seed dormancy; P:regulation of GTPase activity; P:positive regulation of GTPase activity	-1.75326	0.000291654551278608	0.00172518	-1.70488	0.000428318538044237	0.0018995
Phatr3_J42501|B7FRI1||UPI0001896599	protein	-	1	F:protein binding	-1.75231	6.42955541524883e-05	0.000484893	-2.25235	2.75732499676465e-07	3.21742e-06
Phatr3_J47215|B7G2V7||UPI00018976A8	protein	-	3	C:integral component of membrane; F:sulfotransferase activity; P:metabolic process	-1.7496	3.87432441894797e-07	6.18076e-06	-2.26791	4.58514443616971e-11	1.10492e-09
Phatr3_J15320	protein mam3	-	1	F:adenyl nucleotide binding	-1.74863	2.23240816758964e-09	6.44529e-08	-1.41818	1.341118342706e-06	1.29854e-05
Phatr3_J39065|B7G7Q6||UPI0001898012	protein	-	3	C:integral component of membrane; F:sulfotransferase activity; P:metabolic process	-1.74589	4.25071576855618e-05	0.000347198	-2.04596	1.55730691835603e-06	1.48119e-05
Phatr3_J7679|B7GBH6	protein	EC:3.4.21	2	F:serine-type endopeptidase activity; P:proteolysis	-1.73844	1.04865264565506e-06	1.45375e-05	-1.3511	0.000148744667944014	0.000770555
Phatr3_EG02369|B7FWD4	dna repair protein rad8	-	7	C:nucleus; F:DNA binding; F:helicase activity; F:ATP binding; F:methyltransferase activity; F:zinc ion binding; P:DNA methylation	-1.73775	0.000138905583126206	0.00092147	-1.41269	0.00203804254402347	0.00717682
Phatr3_J49069|B7G9D9||UPI0001897EB9	predicted protein	-		-	-1.73649	0.00020974217666727	0.00131378	-2.15379	3.69940264041655e-06	3.18337e-05
Phatr3_J28694|B7G365||UPI0001897778	guanine nucleotide-binding protein subunit beta-2-like 1	EC:2.1.1.63	62	C:phagocytic cup; C:nucleolus; C:mitochondrion; C:cytoskeleton; C:chloroplast; C:small ribosomal subunit; C:cytosolic ribosome; C:dendrite; C:midbody; C:perikaryon; C:perinuclear region of cytoplasm; C:extracellular exosome; F:methylated-DNA-[protein]-cysteine S-methyltransferase activity; F:protein kinase C binding; F:ion channel inhibitor activity; F:cysteine-type endopeptidase activator activi…	-1.73427	0.00112699470396116	0.00531595	-3.19618	1.64102529061932e-09	3.04813e-08
Phatr3_J47784|B7G4W5	voltage-gated chloride channel	-	5	C:membrane; F:voltage-gated chloride channel activity; P:chloride transport; P:ion transmembrane transport; P:regulation of anion transport	-1.73335	0.000218081723239536	0.00135844	-1.722	0.000239964867382251	0.00115605
Phatr3_J43310|B7FRU1||UPI0001896781	predicted protein	-	2	F:transferase activity, transferring phosphorus-containing groups; P:metabolic process	-1.73137	0.000263539457306636	0.00158873	-1.52137	0.00134702557024215	0.00505007
Phatr3_J20445|B7FZZ1	aldehyde dehydrogenase	-	5	C:endoplasmic reticulum; F:oxidoreductase activity, acting on the aldehyde or oxo group of donors, NAD or NADP as acceptor; F:intramolecular transferase activity, phosphotransferases; P:carbohydrate metabolic process; P:oxidation-reduction process	-1.73114	0.000164660647191745	0.0010665	-2.02184	1.05302169227127e-05	7.76768e-05
Phatr3_EG01315	protein	EC:1.14.11	7	C:microtubule associated complex; F:iron ion binding; F:lipid binding; F:oxidoreductase activity, acting on paired donors, with incorporation or reduction of molecular oxygen, 2-oxoglutarate as one donor, and incorporation of one atom each of oxygen into both donors; F:L-ascorbic acid binding; P:microtubule-based process; P:oxidation-reduction process	-1.72985	0.00206800569726374	0.00878433	-2.69687	1.5229286775941e-06	1.452e-05
Phatr3_J46869|B5Y417	protein	-	5	C:integral component of membrane; F:transporter activity; F:hedgehog receptor activity; P:transport; P:signal transduction	-1.72893	2.15249441814067e-06	2.68709e-05	-1.79373	8.81401245929129e-07	8.94403e-06
Phatr3_J48481|B7G7A6||UPI0001898007	protein	-		-	-1.72797	0.000369101524975804	0.00209574	-1.88434	0.000100297732985836	0.000548647
Phatr3_J46813|B5Y3V4||UPI0001820458	f-box lrr-repeat protein 15-like	-	1	F:protein binding	-1.72534	2.73843435725546e-05	0.000240276	-1.62371	7.94210363849327e-05	0.000448763
Phatr3_J46783|B5Y3R8||UPI0001820434	predicted protein	-		-	-1.72315	0.000745295536767258	0.00378067	-2.54533	6.18850290770522e-07	6.54941e-06
Phatr3_J49944|B7GCE2||UPI00018983A1	protein	-	2	F:sulfotransferase activity; P:metabolic process	-1.72282	2.89916888647277e-13	1.55792e-11	-1.69487	7.03244602961238e-13	2.27967e-11
Phatr3_J49026|B7G987	glycosyltransferase family 2 protein	-	3	F:transferase activity; F:hydrolase activity; P:metabolic process	-1.72193	5.49523250147512e-06	6.02117e-05	-1.38963	0.000246456492448645	0.00118168
Phatr3_J54619|B5Y3C0||UPI00018203A0	cop9 signalosome complex subunit 3	-	5	C:proteasome complex; C:cytosol; P:cullin deneddylation; P:positive regulation of G2/M transition of mitotic cell cycle; F:protein binding	-1.71562	0.000767928126158662	0.00387797	-1.77982	0.000482142288357929	0.00209809
Phatr3_J6387|B7FRB0	magnesium transporter	-	1	C:membrane	-1.71152	1.03855676287068e-05	0.000105652	-1.64338	2.3132525088985e-05	0.000153766
Phatr3_J50516|B7GEC5||UPI00018986F1	monovalent cation:proton antiporter-2 family	-	7	C:integral component of membrane; F:calcium ion binding; F:2-keto-3-deoxygluconate:proton symporter activity; P:2-keto-3-deoxygluconate transport; P:hydrogen ion transmembrane transport; P:sodium ion transport; F:monovalent cation:proton antiporter activity	-1.71113	0.000379627593361712	0.00214683	-1.70273	0.000405628514238988	0.00181246
Phatr3_Jdraft174|B7S4D0	n-acyl-phosphatidylethanolamine-hydrolyzing phospholipase d isoform x3	EC:3.1.4.4	5	F:ATPase activator activity; F:zinc ion binding; F:chaperone binding; F:N-acylphosphatidylethanolamine-specific phospholipase D activity; P:positive regulation of ATPase activity	-1.70312	0.000792094742823317	0.00395992	-1.77817	0.000458922769545893	0.0020111
Phatr3_J42689|B7FP70	predicted protein	-		-	-1.7015	0.00208543208883765	0.00884163	-2.42613	1.13903217283311e-05	8.33975e-05
Phatr3_J44194|B5Y5M9	protein	-		-	-1.70097	0.000192100881635579	0.00121548	-2.0093	1.05136266821038e-05	7.762e-05
Phatr3_J46616|B7G1V7||UPI0001897555	l-ascorbate peroxidase 6	EC:1.11.1.11	4	F:L-ascorbate peroxidase activity; F:heme binding; P:response to oxidative stress; P:oxidation-reduction process	-1.70006	4.06058682270319e-06	4.61642e-05	-2.30337	3.17975478250184e-10	6.57742e-09
Phatr3_J12501	atp-nad kinase	EC:3.1.3.48; EC:2.7.1.23; EC:3.1.3	9	F:NAD+ kinase activity; F:protein tyrosine phosphatase activity; F:ATP binding; F:protein tyrosine/serine/threonine phosphatase activity; F:nucleobase-containing compound kinase activity; P:NADP biosynthetic process; P:phosphorylation; P:NAD metabolic process; P:peptidyl-tyrosine dephosphorylation	-1.69922	0.000358509826197478	0.00204491	-1.87835	7.96380163056878e-05	0.00044956
Phatr3_J50274|B7GDJ0||UPI0001898462	dna polymerase epsilon subunit 2 isoform x1	EC:2.7.7.7	4	C:epsilon DNA polymerase complex; F:DNA binding; F:DNA-directed DNA polymerase activity; P:DNA-dependent DNA replication	-1.69762	0.000699450379036458	0.00358373	-2.18928	1.15682231624361e-05	8.45431e-05
Phatr3_J42828|B7FPP7	cugbp elav-like family member 6	EC:2.4.2.30	9	C:nucleus; C:cytoplasm; F:nucleotide binding; F:RNA binding; F:NAD+ ADP-ribosyltransferase activity; P:regulation of alternative mRNA splicing, via spliceosome; P:spermatogenesis; P:sperm motility; P:positive regulation of mRNA splicing, via spliceosome	-1.69635	2.68184628635153e-05	0.000235864	-2.04729	3.95769333990597e-07	4.48539e-06
Phatr3_J15310|B7G8P4	deubiquitinating enzyme 2a	-	4	F:ubiquitin-specific protease activity; F:phosphotransferase activity, alcohol group as acceptor; P:ubiquitin-dependent protein catabolic process; P:protein deubiquitination	-1.69179	0.000626639266021671	0.00326428	-2.35759	1.73029963929692e-06	1.61786e-05
Phatr3_EG00764	peptidase	EC:3.4.11	3	F:aminopeptidase activity; F:serine-type peptidase activity; P:proteolysis	-1.69029	3.69453587860958e-05	0.000308271	-1.70449	3.17607084950081e-05	0.000202432
Phatr3_J8760|B7FRD8	camk camk1 protein kinase	EC:2.7.11	7	C:nucleus; C:cytoplasm; F:protein serine/threonine kinase activity; F:calcium ion binding; F:ATP binding; P:protein phosphorylation; P:intracellular signal transduction	-1.68966	0.000623910910305348	0.00325308	-2.0901	2.27888452637716e-05	0.000151909
Phatr3_J18199|B7FSK1	dead-box atp-dependent rna helicase 42-like protein	-	5	F:RNA binding; F:ATP binding; F:ATP-dependent helicase activity; F:metal ion binding; P:obsolete ATP catabolic process	-1.68934	0.00149831343695735	0.00673102	-1.82528	0.000602081850024052	0.00254013
Phatr3_EG00504	hypothetical protein	-		-	-1.68428	4.57154466935082e-05	0.00036864	-1.8704	5.95174437879014e-06	4.77755e-05
Phatr3_J10299|B5Y575	transmembrane protein 65	EC:3.5.4.4	4	F:RNA binding; F:adenosine deaminase activity; P:RNA processing; F:protein binding	-1.68275	0.000790834951870071	0.00395629	-2.34453	2.84432637992293e-06	2.51337e-05
Phatr3_EG00648	---NA---	-		-	-1.68269	0.00131049831799306	0.00602744	-1.56188	0.00290235782843759	0.00967071
Phatr3_J43174|B7FQW1||UPI0001D42ADD	gdp-fucose transporter 1	-	4	C:Golgi membrane; C:integral component of membrane; P:carbohydrate transport; P:transmembrane transport	-1.68216	6.54046333252773e-07	9.71639e-06	-1.96997	5.56386219548061e-09	9.36438e-08
Phatr3_J50026|B7GCN8	solute:sodium symporter family	-	3	C:integral component of membrane; F:transporter activity; P:transmembrane transport	-1.68073	0.000737225952646747	0.00374651	-3.32289	2.41083018355745e-11	5.9551e-10
Phatr3_J49552|B7GB07||UPI00018981FF	purine nucleoside permease	EC:3.4	3	F:cysteine-type peptidase activity; P:proteolysis; P:transmembrane transport	-1.68035	3.98434810856736e-05	0.000327586	-1.57596	0.000116772567462381	0.00062349
Phatr3_EG01660	duf636 domain protein	-	3	F:zinc ion binding; F:carbon-sulfur lyase activity; P:metabolic process	-1.67439	0.000483564878315496	0.00263126	-1.51692	0.0015902819418039	0.0058021
Phatr3_J45247|B7FWZ3	tyrosyl-dna phosphodiesterase 2-like	-	6	F:endonuclease activity; F:exonuclease activity; F:hydrolase activity, hydrolyzing O-glycosyl compounds; F:zinc ion binding; P:carbohydrate metabolic process; P:nucleic acid phosphodiester bond hydrolysis	-1.67437	0.000396333716753624	0.00222784	-2.38292	4.53797604943052e-07	5.07979e-06
Phatr3_J48468|B7G789||UPI0001897CBC	protein	-	2	F:hydrolase activity, hydrolyzing O-glycosyl compounds; P:carbohydrate metabolic process	-1.67427	0.000153055487270705	0.00100348	-1.89398	1.79247415138531e-05	0.000122877
Phatr3_J12884	protein	EC:2.4.1.241	2	F:digalactosyldiacylglycerol synthase activity; P:biosynthetic process	-1.67338	0.00208387255723232	0.00883892	-1.71114	0.00164678096871455	0.00597324
Phatr3_J46301|B7G0S0	predicted protein	-		-	-1.67185	0.000483540905531178	0.00263126	-2.15757	6.65093114080117e-06	5.22535e-05
Phatr3_Jdraft1695|B7S465	adp-ribosylation factor-like protein 3a	EC:4.1.3.1; EC:2.7.11	10	C:nucleus; F:DNA binding; F:isocitrate lyase activity; F:protein serine/threonine kinase activity; F:ubiquitin-protein transferase activity; F:ATP binding; F:zinc ion binding; P:protein phosphorylation; P:protein ubiquitination; P:carboxylic acid metabolic process	-1.67162	0.000620194417958815	0.00323521	-1.51342	0.00194452410043123	0.00689057
Phatr3_EG00287	gpcr-type g protein 2-like isoform x2	-	5	C:intracellular membrane-bounded organelle; F:abscisic acid binding; F:GTPase binding; P:response to abscisic acid; P:vegetative to reproductive phase transition of meristem	-1.67087	0.00112138603010749	0.0052984	-1.90573	0.000201638622124877	0.000997403
Phatr3_J54534|B7G0C3_Q5G916||UPI0001897373		-	6	C:microtubule; P:microtubule-based process; F:GTP binding; F:structural constituent of cytoskeleton; F:GTPase activity; P:protein polymerization	-1.67055	4.44728506304174e-07	6.95647e-06	-2.38838	5.19784449926707e-13	1.71121e-11
Phatr3_J47766|B7G4U1	protein	EC:1.14.11; EC:3.1	8	F:nuclease activity; F:iron ion binding; F:oxidoreductase activity, acting on paired donors, with incorporation or reduction of molecular oxygen, 2-oxoglutarate as one donor, and incorporation of one atom each of oxygen into both donors; F:L-ascorbic acid binding; P:DNA repair; P:oxidation-reduction process; P:nucleic acid phosphodiester bond hydrolysis; F:protein binding	-1.6699	9.89501909675772e-05	0.000695873	-1.39841	0.00115005302505521	0.00443528
Phatr3_J45086|B7FWE9	predicted protein	-		-	-1.66891	1.73087248142157e-06	2.24474e-05	-1.24001	0.000393790458948905	0.00176423
Phatr3_J12157|B7FXZ5	gtpase-activating protein gyp1	-	2	F:GTPase activator activity; P:positive regulation of GTPase activity	-1.665	0.000117588403439802	0.00080233	-1.55836	0.000315155869567808	0.00145661
Phatr3_J16105	transmembrane protein 184 homolog ddb_g0279555-like isoform x1	-		-	-1.66358	0.000168508035481738	0.00108765	-1.38222	0.00177918000543433	0.00638497
Phatr3_J19805|B7FXB1||UPI000189703D	hypersensitive-induced response protein 1	-	17	C:mitochondrion; C:vacuolar membrane; C:Golgi apparatus; C:plasma membrane; C:plasmodesma; C:chloroplast; F:protein histidine kinase binding; P:protein targeting to membrane; P:response to nitrate; P:regulation of plant-type hypersensitive response; P:nitrate transport; P:cellular cation homeostasis; P:endoplasmic reticulum unfolded protein response; P:negative regulation of programmed cell death…	-1.66159	2.84583887324271e-06	3.42201e-05	-1.74939	8.25187570676602e-07	8.42418e-06
Phatr3_J50016|B7GCM6	protein	-		-	-1.66017	0.00162106785955789	0.00715912	-2.16339	3.87112352301101e-05	0.000242473
Phatr3_J48211|B7G6C7||UPI0001897AD0	protein	-		-	-1.66016	0.000125751078332076	0.000847725	-1.96287	5.72678372120604e-06	4.62521e-05
Phatr3_J20066	cysteine protease	EC:3.4.22	2	F:cysteine-type endopeptidase activity; P:proteolysis	-1.66011	9.35425496552485e-05	0.000661766	-2.15566	3.81211674017063e-07	4.32869e-06
Phatr3_J45350|B7FXD6	protein	EC:3.1	3	F:nuclease activity; P:DNA repair; P:nucleic acid phosphodiester bond hydrolysis	-1.65731	0.000371356258254595	0.00210535	-1.89817	4.52923953895578e-05	0.000277668
Phatr3_J34441|B7FW19||UPI0001896CB9	probable phytol kinase chloroplastic	EC:2.7.1	3	C:membrane; F:phytol kinase activity; P:phosphorylation	-1.65724	5.93652932148607e-08	1.20566e-06	-1.86323	1.05349242213863e-09	2.01698e-08
Phatr3_J44876|B7FVY8||UPI0001896DDB	generic methyltransferase	-	2	F:methyltransferase activity; P:methylation	-1.65041	0.000538750707607408	0.00287308	-2.05739	1.5670998141444e-05	0.000109327
Phatr3_J46475|B7G1C8||UPI000189760A	predicted protein	-		-	-1.64945	0.00178617396139916	0.00776036	-2.24582	2.09137758786397e-05	0.000140998
Phatr3_J11673|B7FWC4||UPI0001896EA2	hypersensitive-induced response protein 1	-	6	C:mitochondrion; C:vacuolar membrane; C:plasmodesma; C:chloroplast; F:protein histidine kinase binding; P:defense response to fungus	-1.64469	3.88720073789006e-07	6.1925e-06	-1.55433	1.62485487604291e-06	1.53312e-05
Phatr3_Jdraft1601|B7S3S3||UPI0001896990	protein	-		-	-1.6361	0.00112366242853563	0.0053059	-1.74958	0.00048515484532647	0.00210887
Phatr3_J15853	kinesin family member 11	-	7	C:kinesin complex; C:microtubule; F:microtubule motor activity; F:ATP binding; F:microtubule binding; P:microtubule-based movement; P:metabolic process	-1.63532	0.00125979428311017	0.00583694	-1.75032	0.000550004337872808	0.00234848
Phatr3_J46098|B7G022	protein	-	1	F:binding	-1.62924	0.000881923785293641	0.00432456	-2.12797	1.39357536150069e-05	9.92331e-05
Phatr3_J50388|B7GDY7||UPI0001898581	predicted protein	-	1	F:zinc ion binding	-1.62733	0.00104735388810411	0.00500158	-1.67805	0.00072538726223398	0.0029926
Phatr3_J15952|B7GAD4	trimethylguanosine synthase	EC:2.1.1	58	C:extracellular space; C:cytosol; C:Cajal body; C:small nuclear ribonucleoprotein complex; F:rRNA (adenine-N6,N6-)-dimethyltransferase activity; F:nucleic acid binding; F:tRNA (guanine-N2-)-methyltransferase activity; F:protein binding; F:S-methyltransferase activity; F:mRNA methyltransferase activity; F:2-polyprenyl-6-methoxy-1,4-benzoquinone methyltransferase activity; F:rRNA (uridine-2'-O-)-me…	-1.62597	0.00156708512776008	0.00697303	-1.55549	0.00249925306257419	0.00849014
Phatr3_J48202|B7G6B9||UPI0001897AE0	cyclin-y-like protein	-	2	F:protein kinase binding; P:regulation of cyclin-dependent protein serine/threonine kinase activity	-1.62574	1.31944320748635e-07	2.46157e-06	-1.33868	1.42977563489371e-05	0.000101239
Phatr3_EG00645	receptor-like cell wall protein	EC:3.4.24	2	F:metalloendopeptidase activity; P:proteolysis	-1.62262	5.87889490736483e-05	0.000448545	-2.05868	3.40152643240912e-07	3.89235e-06
Phatr3_J9609|B7FPG6	gdp-mannose transporter	-	1	C:integral component of membrane	-1.62052	0.00142598523156142	0.00645516	-1.67462	0.000981224385159813	0.00388159
Phatr3_J47531|B7G402||UPI000189788A	protein	-	1	F:protein binding	-1.61988	0.000752288699884655	0.00381074	-2.34798	1.03037873565171e-06	1.02277e-05
Phatr3_J43891|B5Y4P2	predicted protein	-	1	F:protein binding	-1.61849	0.00114886018771363	0.00538966	-1.90006	0.000134885821605486	0.000707576
Phatr3_J49029|B7G993||UPI0001897E5F	protein	-	2	F:hydrolase activity; P:metabolic process	-1.61009	2.93412061124631e-06	3.50938e-05	-1.30144	0.000164967205466017	0.00084097
Phatr3_EG01973	predicted protein	-		-	-1.60889	2.6919757004011e-05	0.000236385	-2.28147	2.4483281028776e-09	4.36274e-08
Phatr3_J46606|B7G1U5||UPI000189749C	predicted protein	-		-	-1.60477	0.00177419917952505	0.0077143	-2.57605	5.17466663313556e-07	5.6847e-06
Phatr3_J47096	serine threonine-protein phosphatase mitochondrial	EC:3.1.3.16	8	C:mitochondrial outer membrane; C:integral component of membrane; F:phosphoprotein phosphatase activity; F:GTPase activator activity; F:protein complex binding; P:dephosphorylation; P:positive regulation of GTPase activity; P:necroptotic process	-1.59763	0.000214523030058278	0.00133925	-2.03815	2.12006518229853e-06	1.94003e-05
Phatr3_J50292|B7GDL2||UPI000189848D	predicted protein	-	3	F:nucleotide binding; F:nucleic acid binding; F:carbohydrate binding	-1.59643	0.00240118022505503	0.00992553	-1.6277	0.00196710174018722	0.00696172
Phatr3_EG00956	---NA---	-		-	-1.59403	0.00123853615494214	0.0057524	-1.85899	0.000163489963888181	0.000834518
Phatr3_J47403|B7G395||UPI00018977A0	predicted protein	-		-	-1.59375	0.0015754537292944	0.00700195	-2.16845	1.69480800191445e-05	0.000116995
Phatr3_J48956|B7G906||UPI0001898281	predicted protein	-		-	-1.59357	0.000944746021810796	0.00458137	-2.20761	4.34438773328466e-06	3.64042e-05
Phatr3_J43450|B7FS98||UPI000189685D	protein	-		-	-1.59126	0.000917856925901895	0.0044761	-1.82373	0.000141890885002768	0.000738932
Phatr3_J9033|B7FRG9	syntaxin 5	-	9	C:cell plate; C:membrane; C:intracellular membrane-bounded organelle; F:catalytic activity; F:SNAP receptor activity; F:pyridoxal phosphate binding; P:intracellular protein transport; P:metabolic process; P:vesicle-mediated transport	-1.58966	0.000662597270904094	0.00342144	-1.58937	0.000664322622915307	0.00277356
Phatr3_J44952|B7FW81||UPI00018970E0	fact complex subunit pob3	-	10	C:nucleus; C:chromosome; F:DNA binding; P:DNA replication; P:DNA repair; P:regulation of transcription, DNA-templated; P:cellular response to starvation; P:filamentous growth of a population of unicellular organisms in response to starvation; P:filamentous growth of a population of unicellular organisms in response to biotic stimulus; P:cellular response to biotic stimulus	-1.58682	7.89599313576949e-07	1.13257e-05	-1.81064	1.72884409148033e-08	2.62927e-07
Phatr3_J44268|B7FTI9||UPI0001896DCF	protein	-		-	-1.58627	0.000113249656872971	0.000777925	-1.50695	0.000245334408073595	0.00117761
Phatr3_EG02523|B7G3H8	protein	-		-	-1.58442	0.0020030601233271	0.00855375	-1.58557	0.00198890966869678	0.00702261
Phatr3_J48134|B7G637||UPI0001897BC7	kinesin-related protein	-	7	C:kinesin complex; C:microtubule; F:microtubule motor activity; F:ATP binding; F:microtubule binding; P:microtubule-based movement; P:metabolic process	-1.58302	0.000539327799535329	0.00287479	-2.2271	1.08285907447148e-06	1.0677e-05
Phatr3_J47710|B7G4M2||UPI0001897998	predicted protein	-	3	C:Golgi membrane; P:COPII vesicle coating; F:protein binding	-1.58294	2.08724801664162e-05	0.00019043	-1.88494	4.00631348884318e-07	4.53181e-06
Phatr3_EG02323|B7G0T6_B7G0T8		-	3	F:ATPase activity; F:ATP binding; C:eukaryotic translation initiation factor 3 complex	-1.58012	0.00237635209481406	0.00983738	-2.05313	7.85733225657282e-05	0.000445249
Phatr3_J46434	ubiquitin carboxyl-terminal hydrolase 42	EC:3.4	3	F:cysteine-type peptidase activity; F:ubiquitinyl hydrolase activity; P:ubiquitin-dependent protein catabolic process	-1.57857	0.00169229133331153	0.00742427	-2.00807	6.47882866115831e-05	0.000376695
Phatr3_J15863|B7GAR5||UPI000189817D	rpot-like rna polymerase	EC:2.7.7.6	4	C:mitochondrion; F:DNA binding; F:DNA-directed RNA polymerase activity; P:transcription, DNA-templated	-1.57502	2.17132008481648e-05	0.000197618	-1.74497	2.50753016160395e-06	2.24256e-05
Phatr3_J47750|B7G4S2	glutamate-gated ion channel neurotransmitter receptor family	EC:3.1.4.11; EC:3.1.1.3	44	C:early endosome; C:endoplasmic reticulum; C:cytosol; C:synaptic vesicle; C:cell surface; C:postsynaptic density; C:cell junction; C:neuromuscular junction; C:asymmetric synapse; C:AMPA glutamate receptor complex; C:dendrite membrane; C:neuronal cell body; C:dendritic spine; C:dendritic shaft; C:axonal spine; C:postsynaptic membrane; C:excitatory synapse; F:G-protein alpha-subunit binding; F:phos…	-1.5746	0.00108273714084299	0.00514609	-1.48694	0.00203402301939794	0.00716693
Phatr3_J40158|B7GAM6	protein	-	1	F:zinc ion binding	-1.57379	0.00106966104675962	0.00508655	-2.02886	2.44908856527581e-05	0.000161166
Phatr3_J47597|B7G482	protein	EC:4.2.2.3	3	C:periplasmic space; F:poly(beta-D-mannuronate) lyase activity; P:alginic acid catabolic process	-1.57334	0.00041664203301583	0.00231649	-2.31572	1.98391159868098e-07	2.40755e-06
Phatr3_J47212|B7G2V5||UPI00018978D8	protein	-	5	C:endoplasmic reticulum; C:trans-Golgi network; C:cytosol; C:ER to Golgi transport vesicle; P:ER to Golgi vesicle-mediated transport	-1.57125	0.00176731331555456	0.00769101	-1.62963	0.00118095729053822	0.0045323
Phatr3_EG02045	ribonucleoside-diphosphate reductase	EC:1.17.4.1	5	C:ribonucleoside-diphosphate reductase complex; F:ribonucleoside-diphosphate reductase activity, thioredoxin disulfide as acceptor; F:ATP binding; P:DNA replication; P:oxidation-reduction process	-1.56937	0.000453582104135668	0.00248982	-1.65527	0.000216420566151906	0.00106077
Phatr3_J43354|B7FRY9||UPI00018967C7	predicted protein	-	1	F:protein binding	-1.56869	0.000426759212738438	0.00236105	-1.88065	2.39341555351259e-05	0.000158206
Phatr3_EG00234	heparan-sulfate 6-o-sulfotransferase partial	-	6	C:integral component of membrane; F:sulfotransferase activity; P:angiogenesis; P:heparan sulfate proteoglycan biosynthetic process; P:lung alveolus development; P:neuron development	-1.56808	0.000780969779411256	0.00392266	-1.89134	5.03374347344076e-05	0.000303564
Phatr3_J32390|B7FR15||UPI00018968BE	phosphoglycerate mutase	-		-	-1.56587	0.00191380685973518	0.00823524	-2.57808	1.93294513176065e-07	2.36183e-06
Phatr3_J43954|B5Y4W2	predicted protein	-		-	-1.56312	0.00241911188183005	0.00999229	-1.91535	0.000201266495202909	0.000995979
Phatr3_J12265|B7FZE2	gdt1-like protein chloroplastic	-	3	C:mitochondrion; C:chloroplast inner membrane; C:integral component of membrane	-1.56142	8.48600455525297e-05	0.000611722	-1.40097	0.000423820487945408	0.00188441
Phatr3_J48952|B7G902||UPI000189827F	segregation protein a	EC:2.7.9.3	6	F:selenide, water dikinase activity; F:ATP binding; F:oxidoreductase activity; F:flavin adenine dinucleotide binding; P:phosphorylation; P:oxidation-reduction process	-1.55976	0.000456886837402179	0.00250674	-1.3623	0.00220850721351167	0.00765409
Phatr3_J43828|B5Y4G4||UPI00018206AF	voltage-gated sodium channel	-	4	C:integral component of membrane; F:voltage-gated ion channel activity; F:calcium ion binding; P:regulation of ion transmembrane transport	-1.55705	2.86792374333863e-09	8.11326e-08	-1.83465	2.34341313120952e-12	6.86318e-11
Phatr3_J44570	protein	-	4	C:nucleus; F:transcription factor activity, sequence-specific DNA binding; F:sequence-specific DNA binding; P:regulation of transcription, DNA-templated	-1.55184	1.21237389774269e-05	0.00012114	-2.65432	6.68018663715268e-14	2.45466e-12
Phatr3_J48230|B7G6F4	predicted protein	-		-	-1.54859	3.89349639272199e-07	6.19375e-06	-1.52137	6.21534279652959e-07	6.56607e-06
Phatr3_J49557|B7GB12||UPI0001898191	protein	-	8	C:nucleus; F:transcription factor activity, sequence-specific DNA binding; F:protein kinase activity; F:ATP binding; F:sequence-specific DNA binding; P:regulation of transcription, DNA-templated; P:protein phosphorylation; P:response to stress	-1.54672	0.0016425630134583	0.0072372	-2.13747	1.35688497708667e-05	9.69484e-05
Phatr3_J45097|B7FWG2	2-oxobutyrate oxidase	EC:1.14.11	3	F:iron ion binding; F:oxidoreductase activity, acting on paired donors, with incorporation or reduction of molecular oxygen, 2-oxoglutarate as one donor, and incorporation of one atom each of oxygen into both donors; P:oxidation-reduction process	-1.54211	0.00217366540375329	0.00916195	-1.62815	0.00117762702062991	0.00452392
Phatr3_J49811|B7GBZ8||UPI00018985F9	protein	-		-	-1.53862	0.000200147492720308	0.00126142	-1.69077	4.20469680755847e-05	0.000260063
Phatr3_J17300||B7FNU7	lissencephaly-1 homolog b	EC:3.1.1.47	39	C:astral microtubule; C:kinetochore; C:nucleus; C:centrosome; C:microtubule associated complex; C:cell cortex; C:cell leading edge; C:motile primary cilium; C:perinuclear region of cytoplasm; F:1-alkyl-2-acetylglycerophosphocholine esterase activity; F:microtubule binding; F:protein homodimerization activity; F:dynein binding; F:phosphoprotein binding; P:establishment of mitotic spindle orientati…	-1.53805	0.000599996994499967	0.00314231	-1.38591	0.00199195091918035	0.00703125
Phatr3_J20183|B7FZN6||UPI00018971A6		-	2	F:pyruvate dehydrogenase (acetyl-transferring) activity; P:acetyl-CoA biosynthetic process from pyruvate	-1.52828	0.000664674001645579	0.00342901	-2.04085	5.28901533370723e-06	4.30693e-05
Phatr3_J43226|B7FR20||UPI000189642A	cyclin-y-like protein	-	2	F:protein kinase binding; P:regulation of cyclin-dependent protein serine/threonine kinase activity	-1.52791	7.0904594322292e-05	0.000524591	-1.53522	6.54685123743458e-05	0.000379904
Phatr3_J46408|B7G141||UPI0001897476	trna pseudouridine synthase a	EC:5.4.99.12	3	F:RNA binding; F:pseudouridine synthase activity; P:tRNA pseudouridine synthesis	-1.5264	0.000239964278628922	0.00147431	-1.60905	0.000106882263309999	0.000579149
Phatr3_J43731|B7FT96	trans-resveratrol di-o-methyltransferase-like	EC:2.1.1	3	F:O-methyltransferase activity; F:protein dimerization activity; P:methylation	-1.52632	1.5744596729332e-05	0.000151006	-1.64223	3.3234992133361e-06	2.8872e-05
Phatr3_J43160|B7FQU5||UPI0001896637	protein	EC:3.1.4.4	4	F:ATP binding; F:zinc ion binding; F:N-acylphosphatidylethanolamine-specific phospholipase D activity; P:metabolic process	-1.52569	2.53691369454364e-05	0.000225234	-1.25539	0.000530279853649873	0.00227411
Phatr3_J42914|B7FQ03	predicted protein	-		-	-1.52288	0.00175871367407943	0.00767062	-2.22349	4.81766802020823e-06	3.98063e-05
Phatr3_J47875|B7G578||UPI0001897A4F	predicted protein	-		-	-1.52276	8.28992759318907e-09	2.11121e-07	-1.8927	7.47265457487097e-13	2.41383e-11
Phatr3_J44183|B5Y5L8||UPI00018206A3	actin cortical patch component lsb4	-	8	C:mitochondrion; C:cellular bud neck; C:actin cortical patch; F:metal ion binding; F:actin filament binding; P:endocytosis; P:actin filament bundle assembly; P:actin cortical patch localization	-1.52248	0.00137309415584255	0.00625861	-1.57875	0.000904479510823876	0.00361914
Phatr3_J44334|B7FTR4||UPI0001896B16	rna pseudouridine synthase chloroplastic	EC:5.4.99.12	3	F:RNA binding; F:pseudouridine synthase activity; P:pseudouridine synthesis	-1.5222	0.000658693382319631	0.00340755	-1.39641	0.00179648020780362	0.00644315
Phatr3_J48078|B7G5X2||UPI0001897B8B	carnitine o-acetyltransferase	EC:2.3.1.7	2	F:carnitine O-acetyltransferase activity; P:metabolic process	-1.52181	0.00046526106183743	0.00254373	-1.70257	8.96257198014811e-05	0.000497164
Phatr3_J18745|B5Y5J6	udp-glucose 6-dehydrogenase 1-like	EC:1.1.1.22	7	C:nucleus; C:cytosol; C:apoplast; F:UDP-glucose 6-dehydrogenase activity; F:NAD binding; P:cell wall pectin metabolic process; P:oxidation-reduction process	-1.52122	0.000867002499568918	0.00427202	-1.94357	2.05514303488868e-05	0.000138872
Phatr3_J43641|B7FSZ0	vacuolar protein sorting-associated protein 9a-like	EC:3.1	16	C:nucleus; C:cytosol; C:membrane; F:DNA binding; F:nuclease activity; F:Rho guanyl-nucleotide exchange factor activity; F:protein binding; P:cell plate assembly; P:DNA metabolic process; P:protein glycosylation; P:transport; P:embryo development ending in seed dormancy; P:positive regulation of GTPase activity; P:cell wall biogenesis; P:post-embryonic root development; P:nucleic acid phosphodiest…	-1.51877	0.00010284690743263	0.000716992	-1.74534	7.53397136483414e-06	5.80729e-05
Phatr3_J45862|B7FYY4	predicted protein	-		-	-1.51839	4.76049868498933e-05	0.000380264	-1.73631	3.28834223970787e-06	2.86296e-05
Phatr3_J47387|B7G375	predicted protein	-	2	F:hydrolase activity; P:metabolic process	-1.51679	0.000248970149237967	0.00151637	-1.48863	0.000324913577737154	0.00149528
Phatr3_EG00968	---NA---	-		-	-1.51579	1.0280592630487e-05	0.00010487	-1.40288	4.46880780479422e-05	0.000274675
Phatr3_J47447|B7G3E6||UPI000189776B	protein	-	5	F:methyltransferase activity; F:hydrolase activity, acting on ester bonds; P:nucleobase-containing compound metabolic process; P:biosynthetic process; P:methylation	-1.51528	0.0015020963048681	0.00674532	-2.23009	2.93438117889767e-06	2.58138e-05
Phatr3_J46429|B7G166||UPI00018974DE	general transcription factor iif subunit 2 isoform x2	-	7	C:transcription factor TFIIF complex; F:translation initiation factor activity; F:ATP binding; F:ATP-dependent helicase activity; P:obsolete ATP catabolic process; P:transcription initiation from RNA polymerase II promoter; P:translational initiation	-1.51407	0.0013170245717936	0.00604681	-2.11607	6.3088050433384e-06	5.00307e-05
[truncated: 1,789 more rows]
