# Supplementary material for: Comparative in depth RNA sequencing of P. tricornutum’s morphotypes reveals specific features of the oval morphotype
Source: Sci Rep. 2018 Sep 25;8:14340. doi: 10.1038/s41598-018-32519-7 (PMC6156597; doi:10.1038/s41598-018-32519-7)
Supplement: Supplementary file 5 — Supplementary Dataset 4 [file 41598_2018_32519_MOESM5_ESM.xlsx]

## Sheet: Feuil1
Class	Sequence name Ensembl Protists release 25 - January 2015 © EBI	Sequence description	Primer name (Forward/Reverse)	Sequences (5'-3') Forward Reverse	Amplicon size (bp)	Amplification efficiency (%)
						F	O	T
Litterature-based	Phatr3_J21122	Tubulin beta-2A chain (Tub B)	TubBF1/TubBR1	CCG-TTC-GCT-CGT-TTG-ATT-CC GGC-AGA-CAT-GAC-CTC-CCA-AA	125	94.6	97.7	98.3
	Phatr3_J29136	actin2	Actin2F2/Actin2R2	GCG-CAG-TTC-GTT-CTT-ATA-ATC-CA CAA-ATC-CGG-CCT-TGC-ACA-TT	157	96.0	95.9	83.9
	Phatr3_J29812	actin1	Actin1F1/Actin1R1	GCC-TTA-CAC-CGC-CGT-ATT-CT TCA-ATG-ACA-AGG-GCA-GCG-AT	79	97.5	98.4	98.1
From RNA-seq data	Phatr3_J19761	glycine-trna ligase	Phatr19761_F1/ Phatr19761_R1	CCC-GAA-TTC-AAC-CGA-AAG-GC ATG-GCA-GCC-TTG-AGA-GAG-C	134	91.4	96.5	93.3
	Phatr3_J44001	LPS A	Phatr44001_F1/ Phatr44001_R1	AAC-TGG-TAT-GCA-CCA-CCC-TG CGA-AGC-AGC-GAT-CGA-ACT-TG	123	96.1	94.3	93.9
	Phatr3_J45764	Histone acetyltransferase HAC1	Phatr45764_F1/ Phatr45764_R1	GTC-AGT-TCC-CGG-TAC-GTG-TT AAT-GGC-TTC-CCT-TAC-TGG-GC	84	93.3	101.3	94.2
	Phatr3_J47374	mfs general substrate transporter	Phatr47374_F1/ Phatr47374_R1	AGG-GCG-TGT-AGA-AAC-GAC-AG CCC-CGT-TCG-AAT-CAA-GTA-AAC-C	142	96.8	96.7	96.3
